# Supplementary material for: Differential MicroRNA Expression in Porcine Endometrium Related to Spontaneous Embryo Loss during Early Pregnancy
Source: Int J Mol Sci. 2022 Jul 24;23(15):8157. doi: 10.3390/ijms23158157 (PMC9331794; doi:10.3390/ijms23158157)
Supplement: Supplementary file 1 [file ijms-23-08157-s001.zip › Supplementary Table S1.xlsx]

## Sheet: Sheet1
Supplementary Table S1. Sequencing results from AE and HE samples of porcine on DG28
Sample	Total Reads	N%> 10%	Low Quality	5’ Adapter Contaminant	3’ Adapter Null or Insert Null	With Poly A/T/G/C	Clean Reads
AE	55191250(100.00%)	205 (0.00%)	138,939 (0.25%)	2,869 (0.01%)	182,236 (0.33%)	11,611 (0.02%)	54,855,390 (99.39%)
HE	57050149(100.00%)	170 (0.00%)	164,705 (0.29%)	2,401 (0.00%)	150,227 (0.26%)	11,933 (0.02%)	56720713 (99.42%)
