# Supplementary material for: Differential MicroRNA Expression in Porcine Endometrium Related to Spontaneous Embryo Loss during Early Pregnancy
Source: Int J Mol Sci. 2022 Jul 24;23(15):8157. doi: 10.3390/ijms23158157 (PMC9331794; doi:10.3390/ijms23158157)
Supplement: Supplementary file 1 [file ijms-23-08157-s001.zip › Supplementary Table S10.xlsx]

## Sheet: b
Supplementary Table S10. KEGG pathway analysis of the target genes of DEMs
ID	Pathway	GeneRatio	BgRatio	pvalue	p.adjust	qvalue	GeneID	Count
ssc01523	Antifolate resistance	6/215	33/8836	0.000123709	0.0324117	0.0306017	100154232/100626911/397535/397180/100628018/100736908	6
ssc00260	Glycine, serine and threonine metabolism	6/215	42/8836	0.000488242	0.0639597	0.0603878	100626911/100518817/100144529/100154338/397444/100625146	6
ssc00790	Folate biosynthesis	5/215	31/8836	0.000825485	0.0720923	0.0680663	100154232/100155605/100736908/733635/100170147	5
ssc00240	Pyrimidine metabolism	6/215	55/8836	0.00207577	0.103605	0.0978193	100516719/100625277/110258198/100627619/110256004/100621671	6
ssc04726	Serotonergic synapse	9/215	118/8836	0.00228144	0.103605	0.0978193	100157949/403111/100620989/100524750/100516581/100518074/100511102/397448/100525835	9
ssc00590	Arachidonic acid metabolism	7/215	76/8836	0.00241368	0.103605	0.0978193	100512990/100511161/403111/100524750/733635/396598/100525835	7
ssc04713	Circadian entrainment	8/215	99/8836	0.00276808	0.103605	0.0978193	100157949/100622999/100620648/100516581/100518074/100511102/100520934/397448	8
ssc05217	Basal cell carcinoma	6/215	63/8836	0.00414319	0.13569	0.128112	100623280/100625452/100516839/100157103/100624604/100579172	6
ssc04925	Aldosterone synthesis and secretion	7/215	92/8836	0.00698304	0.203284	0.191932	100739231/100627176/100622999/100516581/100518074/100511102/397448	7
ssc04350	TGF-beta signaling pathway	7/215	94/8836	0.00783452	0.205264	0.193801	100620350/100156429/397078/100623582/445002/110260254/100157103	7
ssc01240	Biosynthesis of cofactors	9/215	145/8836	0.00882511	0.210198	0.198459	100154232/100623339/100626911/396581/100518817/100519341/100514283/100736908/100170147	9
ssc00860	Porphyrin metabolism	4/215	36/8836	0.010914	0.238288	0.224981	396581/100518817/445512/396622	4
ssc04360	Axon guidance	10/215	182/8836	0.0133511	0.269077	0.25405	100153200/100337659/100525283/100156429/100627618/100622906/100157653/100516558/100153225/100523324	10
ssc04927	Cortisol synthesis and secretion	5/215	62/8836	0.0171394	0.318124	0.300358	100739231/100622999/100516581/100511102/397680	5
ssc04310	Wnt signaling pathway	9/215	164/8836	0.0186009	0.318124	0.300358	100625452/100154087/100516581/100518074/100516839/100157791/100579172/100158100/110255930	9
ssc04929	GnRH secretion	5/215	64/8836	0.0194274	0.318124	0.300358	100521003/100516581/100518074/100511102/397448	5
ssc00380	Tryptophan metabolism	4/215	47/8836	0.0268946	0.367419	0.346901	100157176/102166829/100519341/100514283	4
ssc04973	Carbohydrate digestion and absorption	4/215	47/8836	0.0268946	0.367419	0.346901	102160115/100516688/100516581/100511102	4
ssc04921	Oxytocin signaling pathway	8/215	148/8836	0.0279028	0.367419	0.346901	100521454/100622999/100516581/100518074/102164433/100511102/397448/100622032	8
ssc05414	Dilated cardiomyopathy	6/215	95/8836	0.0280473	0.367419	0.346901	397491/100037999/100622999/397078/100511102/397059	6
ssc04934	Cushing syndrome	8/215	150/8836	0.0299072	0.373128	0.35229	100739231/100625452/100240719/100622999/100516581/100511102/100516839/100579172	8
ssc04918	Thyroid hormone synthesis	5/215	73/8836	0.0321718	0.383137	0.36174	445522/100622999/100516581/100518074/396598	5
ssc00330	Arginine and proline metabolism	4/215	51/8836	0.034979	0.398457	0.376205	414408/100519548/100520934/100625146	4
ssc04913	Ovarian steroidogenesis	4/215	56/8836	0.0468629	0.435891	0.411549	397491/100622999/100524750/733635	4
ssc04270	Vascular smooth muscle contraction	7/215	137/8836	0.0495961	0.435891	0.411549	100511161/100622999/100516581/100518074/100511102/100523324/552898	7
ssc04010	MAPK signaling pathway	12/215	289/8836	0.0496111	0.435891	0.411549	100520402/100516374/397491/100518275/397094/397078/100518074/102164433/100511102/100516558/100521718/100517574	12
ssc04750	Inflammatory mediator regulation of TRP channels	6/215	109/8836	0.0496388	0.435891	0.411549	397491/403111/100622999/100524750/100516581/100518074	6
ssc04330	Notch signaling pathway	4/215	59/8836	0.054943	0.435891	0.411549	733643/100625452/100152163/110258061	4
ssc04730	Long-term depression	4/215	59/8836	0.054943	0.435891	0.411549	397491/100516581/100518074/100520934	4
ssc04540	Gap junction	5/215	85/8836	0.0558338	0.435891	0.411549	100622999/100155762/100516581/100518074/102164433	5
ssc04725	Cholinergic synapse	6/215	113/8836	0.0572769	0.435891	0.411549	100521454/100157949/100622999/100516581/100518074/100511102	6
ssc00591	Linoleic acid metabolism	3/215	37/8836	0.0602739	0.435891	0.411549	100511161/403111/100524750	3
ssc05143	African trypanosomiasis	3/215	37/8836	0.0602739	0.435891	0.411549	100519341/100516581/100518074	3
ssc00450	Selenocompound metabolism	2/215	17/8836	0.0630733	0.435891	0.411549	100157176/396681	2
ssc04935	Growth hormone synthesis, secretion and action	6/215	117/8836	0.0655843	0.435891	0.411549	397491/100622999/100516581/100518074/100511102/494469	6
ssc00310	Lysine degradation	4/215	63/8836	0.0668098	0.435891	0.411549	100624924/102166829/100518275/100155220	4
ssc04970	Salivary secretion	5/215	90/8836	0.0680204	0.435891	0.411549	100622999/100516581/100518074/100520934/552898	5
ssc05410	Hypertrophic cardiomyopathy	5/215	90/8836	0.0680204	0.435891	0.411549	397491/100037999/397078/100511102/397059	5
ssc00670	One carbon pool by folate	2/215	18/8836	0.0698512	0.435891	0.411549	100626911/397180	2
ssc04727	GABAergic synapse	5/215	91/8836	0.0706217	0.435891	0.411549	100157949/100622999/100513014/100518074/100511102	5
ssc04072	Phospholipase D signaling pathway	7/215	149/8836	0.0712525	0.435891	0.411549	397462/100622999/100620989/100170768/100516581/100516558/100505408	7
ssc04723	Retrograde endocannabinoid signaling	7/215	149/8836	0.0712525	0.435891	0.411549	100627176/100157949/100622999/100516581/100518074/100511102/397448	7
ssc04114	Oocyte meiosis	6/215	120/8836	0.0722552	0.435891	0.411549	397582/397491/100622999/100155762/100152822/100286809	6
ssc04720	Long-term potentiation	4/215	65/8836	0.0732031	0.435891	0.411549	100622999/100620989/100516581/100518074	4
ssc01522	Endocrine resistance	5/215	93/8836	0.0759868	0.441005	0.416376	397491/100152163/100521003/100622999/110258061	5
ssc04015	Rap1 signaling pathway	9/215	214/8836	0.0774283	0.441005	0.416376	397491/100622999/100620989/100516581/100524790/100518074/100516558/100513162/397059	9
ssc04218	Cellular senescence	7/215	154/8836	0.0817102	0.449508	0.424405	100511565/397094/100155762/397078/100511102/100516558/100505408	7
ssc04390	Hippo signaling pathway	7/215	155/8836	0.083903	0.449508	0.424405	100625452/100519863/397078/100516839/110260254/100157103/100579172	7
ssc00100	Steroid biosynthesis	2/215	20/8836	0.0840683	0.449508	0.424405	100628197/100627707	2
ssc04916	Melanogenesis	5/215	99/8836	0.0933623	0.470403	0.444133	100625452/100622999/100516581/100518074/100516839	5
ssc04972	Pancreatic secretion	5/215	99/8836	0.0933623	0.470403	0.444133	100511161/397476/100622999/100516581/100518074	5
ssc05146	Amoebiasis	5/215	99/8836	0.0933623	0.470403	0.444133	100516581/397078/100518074/100620724/396707	5
ssc04728	Dopaminergic synapse	6/215	130/8836	0.0971913	0.471558	0.445223	100157949/100516581/100518074/100511102/100628097/397448	6
ssc04926	Relaxin signaling pathway	6/215	130/8836	0.0971913	0.471558	0.445223	100157949/100622999/100516581/397078/100520934/100620724	6
ssc05225	Hepatocellular carcinoma	7/215	163/8836	0.102649	0.488984	0.461677	100625452/445512/397078/100518074/100516839/396681/100579172	7
ssc04971	Gastric acid secretion	4/215	74/8836	0.105585	0.493986	0.466399	100622999/100516581/100518074/494469	4
ssc04928	Parathyroid hormone synthesis, secretion and action	5/215	105/8836	0.112594	0.509601	0.481142	100622162/100622999/100516581/100518074/414910	5
ssc04022	cGMP-PKG signaling pathway	7/215	167/8836	0.112813	0.509601	0.481142	100152612/100622999/100152631/100516581/397216/100511102/552898	7
ssc00520	Amino sugar and nucleotide sugar metabolism	3/215	50/8836	0.12149	0.530506	0.50088	100623908/100155231/110258063	3
ssc04961	Endocrine and other factor-regulated calcium reabsorption	3/215	50/8836	0.12149	0.530506	0.50088	100622162/100516581/100518074	3
ssc00062	Fatty acid elongation	2/215	26/8836	0.13101	0.54532	0.514866	100622268/102158186	2
ssc00270	Cysteine and methionine metabolism	3/215	52/8836	0.132389	0.54532	0.514866	100157176/100144529/100037301	3
ssc04340	Hedgehog signaling pathway	3/215	53/8836	0.137962	0.54532	0.514866	100155594/100623280/100624604	3
ssc04613	Neutrophil extracellular trap formation	7/215	177/8836	0.140433	0.54532	0.514866	100152612/100516581/100518074/100152055/397059/100515581/397263	7
ssc04020	Calcium signaling pathway	9/215	244/8836	0.140786	0.54532	0.514866	100157723/100152612/100622999/100516581/100518074/100511102/100520934/100515342/552898	9
ssc04724	Glutamatergic synapse	5/215	113/8836	0.140933	0.54532	0.514866	100157949/100622999/100516581/100518074/100511102	5
ssc04261	Adrenergic signaling in cardiomyocytes	6/215	145/8836	0.142029	0.54532	0.514866	100037999/100622999/100620989/100516581/100511102/552898	6
ssc05224	Breast cancer	6/215	145/8836	0.142029	0.54532	0.514866	100625452/397491/100152163/110258061/100516839/100579172	6
ssc04978	Mineral absorption	3/215	54/8836	0.143615	0.54532	0.514866	445512/100628018/396622	3
ssc04911	Insulin secretion	4/215	85/8836	0.152368	0.570291	0.538443	100622999/100516581/100518074/100511102	4
ssc04919	Thyroid hormone signaling pathway	5/215	120/8836	0.16802	0.600218	0.566699	397387/100516581/100518074/110258061/100505408	5
ssc04024	cAMP signaling pathway	8/215	221/8836	0.170735	0.600218	0.566699	100739231/100240719/100622999/100620989/100511102/100156266/100516558/494469	8
ssc00052	Galactose metabolism	2/215	31/8836	0.173609	0.600218	0.566699	100623908/102160115	2
ssc04710	Circadian rhythm	2/215	31/8836	0.173609	0.600218	0.566699	100620648/100628097	2
ssc04912	GnRH signaling pathway	4/215	90/8836	0.175844	0.600218	0.566699	100622999/100516581/102164433/100511102	4
ssc05022	Pathways of neurodegeneration - multiple diseases	15/215	474/8836	0.179207	0.600218	0.566699	100625452/100515661/100152612/397094/100516581/100518074/100511102/100520934/100626864/100113467/100516839/396598/100049698/100579172/100524798	15
ssc04380	Osteoclast differentiation	5/215	123/8836	0.180216	0.600218	0.566699	100623777/100520402/397094/397078/100152055	5
ssc04110	Cell cycle	5/215	124/8836	0.184354	0.600218	0.566699	100522031/100155762/397078/100286809/100156053	5
ssc04213	Longevity regulating pathway - multiple species	3/215	61/8836	0.185131	0.600218	0.566699	397491/100622999/100513828	3
ssc04914	Progesterone-mediated oocyte maturation	4/215	92/8836	0.185564	0.600218	0.566699	397491/100622999/100155762/100286809	4
ssc05032	Morphine addiction	4/215	92/8836	0.185564	0.600218	0.566699	100157949/100622999/100518074/397448	4
ssc03410	Base excision repair	2/215	33/8836	0.191222	0.610977	0.576857	100517749/100516255	2
ssc00500	Starch and sucrose metabolism	2/215	34/8836	0.200116	0.625247	0.590329	102160115/100621671	2
ssc04070	Phosphatidylinositol signaling system	4/215	95/8836	0.200461	0.625247	0.590329	100526019/100513565/100516581/100518074	4
ssc00760	Nicotinate and nicotinamide metabolism	2/215	35/8836	0.209058	0.644391	0.608405	100623339/100621671	2
ssc05207	Chemical carcinogenesis - receptor activation	7/215	202/8836	0.221705	0.671221	0.633736	100522031/397582/100152163/100622999/100518074/396558/100511102	7
ssc00830	Retinol metabolism	3/215	67/8836	0.222886	0.671221	0.633736	100521659/100517137/403111	3
ssc04960	Aldosterone-regulated sodium reabsorption	2/215	37/8836	0.227056	0.676006	0.638254	397491/100518074	2
ssc04933	AGE-RAGE signaling pathway in diabetic complications	4/215	101/8836	0.231254	0.679752	0.64179	397094/100516581/397078/100620724	4
ssc05205	Proteoglycans in cancer	7/215	206/8836	0.236059	0.679752	0.64179	100521017/397491/397078/100518074/100516839/100516558/100523324	7
ssc01250	Biosynthesis of nucleotide sugars	2/215	38/8836	0.236097	0.679752	0.64179	100623908/110258063	2
ssc04371	Apelin signaling pathway	5/215	138/8836	0.245555	0.689862	0.651336	100157949/100622999/100516581/100520934/100516558	5
ssc04974	Protein digestion and absorption	4/215	104/8836	0.247073	0.689862	0.651336	100144588/397476/100154866/100620724	4
ssc04625	C-type lectin receptor signaling pathway	4/215	105/8836	0.252399	0.689862	0.651336	100520402/100516558/100523324/100038004	4
ssc01230	Biosynthesis of amino acids	3/215	72/8836	0.255407	0.689862	0.651336	100626911/100144529/100514210	3
ssc04742	Taste transduction	3/215	72/8836	0.255407	0.689862	0.651336	100622999/100516581/100154866	3
ssc05140	Leishmaniasis	3/215	72/8836	0.255407	0.689862	0.651336	397094/397078/100152055	3
ssc04115	p53 signaling pathway	3/215	73/8836	0.261994	0.700433	0.661316	397491/100155762/100505408	3
ssc05133	Pertussis	3/215	74/8836	0.268603	0.703773	0.66447	445467/397094/448981	3
ssc04550	Signaling pathways regulating pluripotency of stem cells	5/215	143/8836	0.268616	0.703773	0.66447	100625452/397491/100524569/100516839/100579172	5
ssc03450	Non-homologous end-joining	1/215	13/8836	0.274179	0.711237	0.671517	100517749	1
ssc04962	Vasopressin-regulated water reabsorption	2/215	43/8836	0.281476	0.723007	0.68263	397462/100515661	2
ssc01200	Carbon metabolism	4/215	112/8836	0.290279	0.731953	0.691076	100626911/100144529/100515636/100514210	4
ssc04975	Fat digestion and absorption	2/215	44/8836	0.290546	0.731953	0.691076	100511161/100170768	2
ssc04610	Complement and coagulation cascades	3/215	79/8836	0.301888	0.753282	0.711214	100521017/445467/448981	3
ssc05166	Human T-cell leukemia virus 1 infection	7/215	225/8836	0.307836	0.754951	0.71279	100520402/100523662/100622999/397078/100302364/100156053/100038004	7
ssc00730	Thiamine metabolism	1/215	15/8836	0.309124	0.754951	0.71279	100170147	1
ssc04150	mTOR signaling pathway	5/215	152/8836	0.311201	0.754951	0.71279	100625452/397491/100518074/100516839/100505408	5
ssc00514	Other types of O-glycan biosynthesis	2/215	47/8836	0.317655	0.763538	0.720897	100624924/100514952	2
ssc05206	MicroRNAs in cancer	8/215	267/8836	0.324625	0.76411	0.721438	100517843/100037999/445512/100518074/102164433/110258061/100037301/100579172	8
ssc00603	Glycosphingolipid biosynthesis - globo and isoglobo series	1/215	16/8836	0.325963	0.76411	0.721438	110256486	1
ssc04940	Type I diabetes mellitus	2/215	48/8836	0.326642	0.76411	0.721438	397094/100511342	2
ssc04611	Platelet activation	4/215	121/8836	0.339975	0.77814	0.734684	100622999/100516581/397059/100523324	4
ssc04976	Bile secretion	3/215	85/8836	0.34206	0.77814	0.734684	397535/100512372/100622999	3
ssc00510	N-Glycan biosynthesis	2/215	50/8836	0.34452	0.77814	0.734684	100524079/100516660	2
ssc04672	Intestinal immune network for IgA production	2/215	50/8836	0.34452	0.77814	0.734684	100520402/397078	2
ssc00511	Other glycan degradation	1/215	18/8836	0.358426	0.79273	0.748459	100124381	1
ssc04510	Focal adhesion	6/215	200/8836	0.359992	0.79273	0.748459	100524720/397491/100518074/100620724/397059/396707	6
ssc04080	Neuroactive ligand-receptor interaction	10/215	354/8836	0.360057	0.79273	0.748459	397462/100739231/100523263/100157723/397387/100240719/397216/100515342/494469/552898	10
ssc04211	Longevity regulating pathway	3/215	89/8836	0.368773	0.795184	0.750776	397491/100622999/100505408	3
ssc04512	ECM-receptor interaction	3/215	89/8836	0.368773	0.795184	0.750776	100620724/397059/396707	3
ssc00982	Drug metabolism - cytochrome P450	2/215	53/8836	0.371038	0.795184	0.750776	100525884/100621718	2
ssc00230	Purine metabolism	4/215	127/8836	0.373311	0.795184	0.750776	100516719/100622999/100127144/100621671	4
ssc05150	Staphylococcus aureus infection	3/215	91/8836	0.382065	0.807267	0.762184	445467/396819/448981	3
ssc00220	Arginine biosynthesis	1/215	20/8836	0.389332	0.816039	0.770467	100520934	1
ssc04666	Fc gamma R-mediated phagocytosis	3/215	93/8836	0.395295	0.819307	0.773552	100526019/100627618/100518074	3
ssc05222	Small cell lung cancer	3/215	94/8836	0.401884	0.819307	0.773552	100620724/397059/396707	3
ssc05165	Human papillomavirus infection	9/215	328/8836	0.404626	0.819307	0.773552	100625452/100157464/110258061/100620724/100516839/397059/100579172/100505408/396707	9
ssc00480	Glutathione metabolism	2/215	57/8836	0.405709	0.819307	0.773552	414408/396598	2
ssc04915	Estrogen signaling pathway	4/215	133/8836	0.406526	0.819307	0.773552	100521003/100622999/100516581/397448	4
ssc05231	Choline metabolism in cancer	3/215	96/8836	0.414998	0.829997	0.783645	100518074/100152643/100505408	3
ssc00770	Pantothenate and CoA biosynthesis	1/215	22/8836	0.418755	0.830367	0.783995	100621671	1
ssc00564	Glycerophospholipid metabolism	3/215	97/8836	0.421522	0.830367	0.783995	100511161/100170768/100152643	3
ssc00592	alpha-Linolenic acid metabolism	1/215	23/8836	0.432934	0.8427	0.795639	100511161	1
ssc04810	Regulation of actin cytoskeleton	6/215	217/8836	0.434216	0.8427	0.795639	100515079/100627618/100516558/397059/100579172/100523324	6
ssc05418	Fluid shear stress and atherosclerosis	4/215	139/8836	0.4394	0.846491	0.799218	397094/445512/102164433/397059	4
ssc00140	Steroid hormone biosynthesis	2/215	62/8836	0.447715	0.856214	0.808398	403111/733635	2
ssc04977	Vitamin digestion and absorption	1/215	25/8836	0.460266	0.873838	0.825038	100628018	1
ssc04145	Phagosome	4/215	144/8836	0.466394	0.875563	0.826666	100622105/100520934/100624091/100152055	4
ssc04950	Maturity onset diabetes of the young	1/215	26/8836	0.473436	0.875563	0.826666	100513828	1
ssc00983	Drug metabolism - other enzymes	2/215	66/8836	0.4801	0.875563	0.826666	100625277/100627619	2
ssc05163	Human cytomegalovirus infection	6/215	228/8836	0.48158	0.875563	0.826666	100157949/100622999/100516581/100518074/100505408/100523324	6
ssc05145	Toxoplasmosis	3/215	107/8836	0.485223	0.875563	0.826666	100152612/397078/396707	3
ssc05031	Amphetamine addiction	2/215	67/8836	0.488014	0.875563	0.826666	100518074/100511102	2
ssc05321	Inflammatory bowel disease	2/215	67/8836	0.488014	0.875563	0.826666	397094/397078	2
ssc05226	Gastric cancer	4/215	149/8836	0.492917	0.875563	0.826666	100625452/397078/100516839/100579172	4
ssc04066	HIF-1 signaling pathway	3/215	109/8836	0.49757	0.875563	0.826666	397491/445512/100518074	3
ssc04924	Renin secretion	2/215	69/8836	0.503616	0.875563	0.826666	100516581/100511102	2
ssc04014	Ras signaling pathway	6/215	234/8836	0.50693	0.875563	0.826666	100157949/397491/100511161/733705/100518074/100516558	6
ssc00020	Citrate cycle (TCA cycle)	1/215	29/8836	0.511058	0.875563	0.826666	100515636	1
ssc00030	Pentose phosphate pathway	1/215	29/8836	0.511058	0.875563	0.826666	100514210	1
ssc01040	Biosynthesis of unsaturated fatty acids	1/215	29/8836	0.511058	0.875563	0.826666	102158186	1
ssc05214	Glioma	2/215	70/8836	0.511302	0.875563	0.826666	397491/100518074	2
ssc00562	Inositol phosphate metabolism	2/215	71/8836	0.518909	0.877124	0.82814	100526019/100516581	2
ssc04520	Adherens junction	2/215	71/8836	0.518909	0.877124	0.82814	100156181/397247	2
ssc04670	Leukocyte transendothelial migration	3/215	114/8836	0.527771	0.886385	0.836884	100620989/100518074/100152055	3
ssc00630	Glyoxylate and dicarboxylate metabolism	1/215	31/8836	0.53464	0.892202	0.842377	100626911	1
ssc05220	Chronic myeloid leukemia	2/215	75/8836	0.548544	0.900973	0.850658	100518275/397078	2
ssc04071	Sphingolipid signaling pathway	3/215	118/8836	0.551198	0.900973	0.850658	100516581/100518074/397216	3
ssc05412	Arrhythmogenic right ventricular cardiomyopathy	2/215	76/8836	0.555752	0.900973	0.850658	100511102/397059	2
ssc03020	RNA polymerase	1/215	33/8836	0.55709	0.900973	0.850658	100521261	1
ssc04130	SNARE interactions in vesicular transport	1/215	33/8836	0.55709	0.900973	0.850658	100624091	1
ssc05415	Diabetic cardiomyopathy	5/215	205/8836	0.561579	0.902126	0.851746	100152612/100516581/397078/100518074/100152055	5
ssc04152	AMPK signaling pathway	3/215	121/8836	0.568315	0.902126	0.851746	397491/100524447/100505408	3
ssc01521	EGFR tyrosine kinase inhibitor resistance	2/215	78/8836	0.569921	0.902126	0.851746	397491/100518074	2
ssc04530	Tight junction	4/215	165/8836	0.573697	0.902126	0.851746	100523696/100523596/100153106/100511102	4
ssc00512	Mucin type O-glycan biosynthesis	1/215	35/8836	0.578462	0.902126	0.851746	100514952	1
ssc03030	DNA replication	1/215	35/8836	0.578462	0.902126	0.851746	100517749	1
ssc05010	Alzheimer disease	9/215	384/8836	0.594526	0.921691	0.870218	100625452/100152612/397094/100516581/100511102/100520934/100113467/100516839/100579172	9
ssc00350	Tyrosine metabolism	1/215	37/8836	0.598807	0.922868	0.871329	445522	1
ssc04621	NOD-like receptor signaling pathway	4/215	174/8836	0.61585	0.925496	0.873811	396819/100153137/100516581/100622032	4
ssc04068	FoxO signaling pathway	3/215	130/8836	0.617202	0.925496	0.873811	397491/733705/397078	3
ssc04142	Lysosome	3/215	130/8836	0.617202	0.925496	0.873811	100124381/100154477/100525581	3
ssc05219	Bladder cancer	1/215	39/8836	0.618175	0.925496	0.873811	397558	1
ssc05332	Graft-versus-host disease	1/215	39/8836	0.618175	0.925496	0.873811	397094	1
ssc04146	Peroxisome	2/215	86/8836	0.62331	0.926733	0.874979	100511182/100126288	2
ssc00513	Various types of N-glycan biosynthesis	1/215	40/8836	0.627507	0.926733	0.874979	100524079	1
ssc04260	Cardiac muscle contraction	2/215	87/8836	0.629613	0.926733	0.874979	100037999/100511102	2
ssc04640	Hematopoietic cell lineage	2/215	89/8836	0.641973	0.929229	0.877335	397094/397059	2
ssc04657	IL-17 signaling pathway	2/215	89/8836	0.641973	0.929229	0.877335	396819/102164433	2
ssc05210	Colorectal cancer	2/215	89/8836	0.641973	0.929229	0.877335	397078/100579172	2
ssc04216	Ferroptosis	1/215	42/8836	0.645495	0.929229	0.877335	445512	1
ssc00620	Pyruvate metabolism	1/215	43/8836	0.654162	0.934505	0.882317	100523064	1
ssc05152	Tuberculosis	4/215	184/8836	0.659554	0.934505	0.882317	397094/100622105/397078/100523324	4
ssc04658	Th1 and Th2 cell differentiation	2/215	93/8836	0.665719	0.934505	0.882317	100152163/110258061	2
ssc05323	Rheumatoid arthritis	2/215	93/8836	0.665719	0.934505	0.882317	397094/397078	2
ssc04936	Alcoholic liver disease	3/215	140/8836	0.666994	0.934505	0.882317	445467/100520402/448981	3
ssc05215	Prostate cancer	2/215	96/8836	0.682688	0.942063	0.889453	397582/397491	2
ssc04120	Ubiquitin mediated proteolysis	3/215	144/8836	0.685549	0.942063	0.889453	110261061/100141398/100622166	3
ssc00565	Ether lipid metabolism	1/215	47/8836	0.686771	0.942063	0.889453	100511161	1
ssc04930	Type II diabetes mellitus	1/215	47/8836	0.686771	0.942063	0.889453	100511102	1
ssc05030	Cocaine addiction	1/215	48/8836	0.694434	0.94284	0.890186	100113467	1
ssc05017	Spinocerebellar ataxia	3/215	146/8836	0.694535	0.94284	0.890186	100152612/100516581/100518074	3
ssc00600	Sphingolipid metabolism	1/215	49/8836	0.70191	0.94794	0.895001	100124381	1
ssc02010	ABC transporters	1/215	51/8836	0.716319	0.962439	0.908691	397535	1
ssc04923	Regulation of lipolysis in adipocytes	1/215	55/8836	0.743091	0.965082	0.911187	100622999	1
ssc05144	Malaria	1/215	55/8836	0.743091	0.965082	0.911187	397078	1
ssc05142	Chagas disease	2/215	108/8836	0.743635	0.965082	0.911187	100516581/397078	2
ssc04932	Non-alcoholic fatty liver disease	3/215	158/8836	0.744415	0.965082	0.911187	397307/397094/397078	3
ssc01212	Fatty acid metabolism	1/215	57/8836	0.755519	0.965082	0.911187	102158186	1
ssc04370	VEGF signaling pathway	1/215	57/8836	0.755519	0.965082	0.911187	100518074	1
ssc00980	Metabolism of xenobiotics by cytochrome P450	1/215	58/8836	0.761506	0.965082	0.911187	100512990	1
ssc05204	Chemical carcinogenesis - DNA adducts	1/215	58/8836	0.761506	0.965082	0.911187	403111	1
ssc05213	Endometrial cancer	1/215	58/8836	0.761506	0.965082	0.911187	100579172	1
ssc05320	Autoimmune thyroid disease	1/215	59/8836	0.767348	0.965082	0.911187	445522	1
ssc00561	Glycerolipid metabolism	1/215	60/8836	0.773047	0.965082	0.911187	100170768	1
ssc05161	Hepatitis B	3/215	167/8836	0.777422	0.965082	0.911187	397078/100518074/100038004	3
ssc05322	Systemic lupus erythematosus	2/215	117/8836	0.782543	0.965082	0.911187	445467/448981	2
ssc05170	Human immunodeficiency virus 1 infection	4/215	219/8836	0.78518	0.965082	0.911187	100157949/100155762/100627618/100518074	4
ssc04612	Antigen processing and presentation	1/215	63/8836	0.789323	0.965082	0.911187	100154477	1
ssc05034	Alcoholism	3/215	171/8836	0.790935	0.965082	0.911187	100157949/100518596/100515581	3
ssc04060	Cytokine-cytokine receptor interaction	5/215	271/8836	0.794417	0.965082	0.911187	397094/397078/100519368/110260254/100157103	5
ssc04623	Cytosolic DNA-sensing pathway	1/215	64/8836	0.794486	0.965082	0.911187	100521261	1
ssc05020	Prion disease	5/215	273/8836	0.799638	0.965082	0.911187	100152612/397094/100511102/110258061/100152055	5
ssc04664	Fc epsilon RI signaling pathway	1/215	66/8836	0.804438	0.965082	0.911187	100526019	1
ssc05221	Acute myeloid leukemia	1/215	66/8836	0.804438	0.965082	0.911187	397307	1
ssc05208	Chemical carcinogenesis - reactive oxygen species	4/215	227/8836	0.808065	0.965082	0.911187	100520402/100152612/445512/733635	4
ssc00970	Aminoacyl-tRNA biosynthesis	1/215	67/8836	0.809232	0.965082	0.911187	100523715	1
ssc05211	Renal cell carcinoma	1/215	68/8836	0.813909	0.965082	0.911187	397078	1
ssc05218	Melanoma	1/215	69/8836	0.818472	0.965082	0.911187	397491	1
ssc05223	Non-small cell lung cancer	1/215	70/8836	0.822924	0.965082	0.911187	100518074	1
ssc04062	Chemokine signaling pathway	3/215	182/8836	0.824626	0.965082	0.911187	100157949/100622999/100516581	3
ssc04137	Mitophagy - animal	1/215	71/8836	0.827267	0.965082	0.911187	100516558	1
ssc04917	Prolactin signaling pathway	1/215	71/8836	0.827267	0.965082	0.911187	100623908	1
ssc05202	Transcriptional misregulation in cancer	3/215	184/8836	0.830231	0.965082	0.911187	110260086/397491/397307	3
ssc01524	Platinum drug resistance	1/215	74/8836	0.83967	0.965082	0.911187	397535	1
ssc05212	Pancreatic cancer	1/215	74/8836	0.83967	0.965082	0.911187	397078	1
ssc04721	Synaptic vesicle cycle	1/215	76/8836	0.847443	0.965082	0.911187	100513014	1
ssc04910	Insulin signaling pathway	2/215	136/8836	0.848074	0.965082	0.911187	100521997/100505408	2
ssc05203	Viral carcinogenesis	3/215	192/8836	0.851142	0.965082	0.911187	100155762/100515581/100038004	3
ssc04662	B cell receptor signaling pathway	1/215	77/8836	0.851187	0.965082	0.911187	100526019	1
ssc04151	PI3K-Akt signaling pathway	6/215	347/8836	0.854577	0.965082	0.911187	100157949/397491/100620724/397059/100505408/396707	6
ssc04140	Autophagy - animal	2/215	142/8836	0.864715	0.96742	0.913394	100516558/100505408	2
ssc05135	Yersinia infection	2/215	143/8836	0.867321	0.96742	0.913394	100627618/100523324	2
ssc04514	Cell adhesion molecules	2/215	146/8836	0.874866	0.96742	0.913394	574057/397247	2
ssc04012	ErbB signaling pathway	1/215	84/8836	0.874956	0.96742	0.913394	100518074	1
ssc05016	Huntington disease	5/215	308/8836	0.875109	0.96742	0.913394	100515661/100152612/100516581/396598/100524798	5
ssc05169	Epstein-Barr virus infection	3/215	209/8836	0.888281	0.977855	0.923246	100516719/733643/100520402	3
ssc05417	Lipid and atherosclerosis	3/215	217/8836	0.902721	0.989027	0.933794	100524750/100516581/100152055	3
ssc04141	Protein processing in endoplasmic reticulum	2/215	167/8836	0.917569	0.989027	0.933794	100523493/100499564	2
ssc04922	Glucagon signaling pathway	1/215	101/8836	0.918105	0.989027	0.933794	100516581	1
ssc04064	NF-kappa B signaling pathway	1/215	107/8836	0.929482	0.989027	0.933794	100520402	1
ssc04660	T cell receptor signaling pathway	1/215	108/8836	0.931219	0.989027	0.933794	100520402	1
ssc04650	Natural killer cell mediated cytotoxicity	1/215	110/8836	0.934566	0.989027	0.933794	100518074	1
ssc04668	TNF signaling pathway	1/215	110/8836	0.934566	0.989027	0.933794	100520402	1
ssc04931	Insulin resistance	1/215	110/8836	0.934566	0.989027	0.933794	100521997	1
ssc05168	Herpes simplex virus 1 infection	5/215	352/8836	0.934675	0.989027	0.933794	100621799/100515357/100523106/397247/100505408	5
ssc04659	Th17 cell differentiation	1/215	111/8836	0.936178	0.989027	0.933794	397078	1
ssc05014	Amyotrophic lateral sclerosis	5/215	364/8836	0.945757	0.990611	0.935289	100515661/100520934/100626864/396598/100524798	5
ssc05171	Coronavirus disease - COVID-19	3/215	250/8836	0.946123	0.990611	0.935289	445467/100518074/448981	3
ssc04722	Neurotrophin signaling pathway	1/215	120/8836	0.94902	0.990611	0.935289	102164433	1
ssc03040	Spliceosome	1/215	125/8836	0.955006	0.992903	0.937454	100522208	1
ssc04210	Apoptosis	1/215	136/8836	0.965826	0.996227	0.940592	100520402	1
ssc05162	Measles	1/215	146/8836	0.973395	0.996227	0.940592	397094	1
ssc03010	Ribosome	1/215	151/8836	0.976528	0.996227	0.940592	100154748	1
ssc04714	Thermogenesis	2/215	232/8836	0.978802	0.996227	0.940592	100622999/100505408	2
ssc04217	Necroptosis	1/215	157/8836	0.979807	0.996227	0.940592	397094	1
ssc05164	Influenza A	1/215	163/8836	0.982629	0.996227	0.940592	397094	1
ssc05132	Salmonella infection	2/215	253/8836	0.986554	0.996227	0.940592	100515661/100516558	2
ssc05012	Parkinson disease	2/215	268/8836	0.990326	0.996227	0.940592	100152612/100049698	2
ssc05167	Kaposi sarcoma-associated herpesvirus infection	1/215	196/8836	0.992425	0.996227	0.940592	100157949	1
ssc04144	Endocytosis	1/215	242/8836	0.997631	0.997631	0.941917	100157049	1
