# Supplementary material for: Differential MicroRNA Expression in Porcine Endometrium Related to Spontaneous Embryo Loss during Early Pregnancy
Source: Int J Mol Sci. 2022 Jul 24;23(15):8157. doi: 10.3390/ijms23158157 (PMC9331794; doi:10.3390/ijms23158157)
Supplement: Supplementary file 1 [file ijms-23-08157-s001.zip › Supplementary Table S11.xlsx]

## Sheet: Sheet1
Supplementary Table S11. Classification of small RNAs sequences obtained from individual AE and HE samples
Types	AE_1	AE_1(percent)	AE_2	AE_2(percent)	AE_3	AE_3(percent)	AE_4	AE_4(percent)	HE_1	HE_1(percent)	HE_2	HE_2(percent)	HE_3	HE_3(percent)	HE_4	HE_4(percent)
total	217966	1	163907	1	142034	1	155149	1	167705	1	183848	1	190686	1	198648	1
known_miRNA	3956	0.0181	3773	0.023	3770	0.0265	3409	0.022	3681	0.0219	4046	0.022	3784	0.0198	3856	0.0194
rRNA	11335	0.052	9139	0.0558	6024	0.0424	9700	0.0625	10734	0.064	8174	0.0445	11383	0.0597	11290	0.0568
tRNA	260	0.0012	287	0.0018	299	0.0021	148	0.001	348	0.0021	231	0.0013	234	0.0012	240	0.0012
snRNA	1173	0.0054	876	0.0053	678	0.0048	958	0.0062	853	0.0051	719	0.0039	875	0.0046	912	0.0046
snoRNA	5170	0.0237	4836	0.0295	3265	0.023	4783	0.0308	4323	0.0258	3286	0.0179	3803	0.0199	4144	0.0209
repeat	18709	0.0858	13095	0.0799	12087	0.0851	13410	0.0864	11587	0.0691	13308	0.0724	14666	0.0769	14143	0.0712
novel_miRNA	304	0.0014	313	0.0019	295	0.0021	267	0.0017	222	0.0013	297	0.0016	253	0.0013	258	0.0013
exon	58001	0.2661	41519	0.2533	36265	0.2553	37690	0.2429	46798	0.279	52685	0.2866	57317	0.3006	57081	0.2873
intron	45035	0.2066	31738	0.1936	27342	0.1925	29990	0.1933	29337	0.1749	33438	0.1819	33824	0.1774	34920	0.1758
other	74023	0.3396	58331	0.3559	52009	0.3662	54794	0.3532	59822	0.3567	67664	0.368	64547	0.3385	71804	0.3615
