# Supplementary material for: Differential MicroRNA Expression in Porcine Endometrium Related to Spontaneous Embryo Loss during Early Pregnancy
Source: Int J Mol Sci. 2022 Jul 24;23(15):8157. doi: 10.3390/ijms23158157 (PMC9331794; doi:10.3390/ijms23158157)
Supplement: Supplementary file 1 [file ijms-23-08157-s001.zip › Supplementary Table S12.xlsx]

## Sheet: 网络图第六步结果
Supplementary Table S12. Interaction between DEMs and differential expression mRNA
Number	miRNA	Target_mRNA	Target_gene	Gene_ID	Cor	P.value
1	novel_140	ENSSSCT00000045432	ENSSSCG00000031532	GBGT1	-0.819513	0.0127808
2	novel_140	ENSSSCT00000056362	ENSSSCG00000037999	PPP1R14B	-0.937426	0.000584128
3	novel_140	ENSSSCT00000081235	ENSSSCG00000037999	PPP1R14B	-0.885542	0.00343426
4	novel_140	ENSSSCT00000046296	ENSSSCG00000037637	GGH	-0.919775	0.00121442
5	novel_140	ENSSSCT00000006354	ENSSSCG00000005778	HSBP1L1	-0.916958	0.00134397
6	novel_140	ENSSSCT00000002753	ENSSSCG00000002478	SERPINA12	-0.873047	0.00464055
7	novel_140	ENSSSCT00000084650	ENSSSCG00000038187	-	-0.857971	0.00642133
8	novel_140	ENSSSCT00000012744	ENSSSCG00000011643	AMOTL2	-0.917928	0.0012984
9	novel_140	ENSSSCT00000041472	ENSSSCG00000025270	CHRD	-0.841508	0.00880749
10	novel_140	ENSSSCT00000013185	ENSSSCG00000012053	CBR3	-0.927516	0.000901073
11	novel_29	ENSSSCT00000054192	ENSSSCG00000035230	PIEZO1	-0.829251	0.0109062
12	novel_29	ENSSSCT00000004011	ENSSSCG00000003616	FAM167B	-0.858915	0.00629877
13	novel_29	ENSSSCT00000019020	ENSSSCG00000017471	CDC6	-0.828938	0.0109636
14	novel_39	ENSSSCT00000028362	ENSSSCG00000029519	CIAPIN1	-0.952965	0.000251041
15	novel_39	ENSSSCT00000066101	ENSSSCG00000010912	KIF14	-0.947268	0.000352225
16	novel_39	ENSSSCT00000006431	ENSSSCG00000005852	ENTPD8	-0.86377	0.00569236
17	novel_47	ENSSSCT00000049214	ENSSSCG00000032527	FOSL2	-0.892646	0.00284941
18	novel_47	ENSSSCT00000000180	ENSSSCG00000000171	CKAP4	-0.962943	0.000123705
19	novel_47	ENSSSCT00000028730	ENSSSCG00000016284	-	-0.925411	0.000980287
20	novel_55	ENSSSCT00000087835	ENSSSCG00000012875	-	-0.882473	0.00370902
21	novel_55	ENSSSCT00000030503	ENSSSCG00000028696	FEN1	-0.924763	0.00100555
22	novel_55	ENSSSCT00000008289	ENSSSCG00000007557	MICALL2	-0.98817	4.1e-06
23	novel_55	ENSSSCT00000028901	ENSSSCG00000027454	QPRT	-0.907591	0.00183861
24	novel_55	ENSSSCT00000062041	ENSSSCG00000040162	NUPR1	-0.957768	0.000182387
25	novel_55	ENSSSCT00000008575	ENSSSCG00000007826	-	-0.990226	2.32e-06
26	novel_55	ENSSSCT00000070396	ENSSSCG00000007864	GPRC5B	-0.907869	0.00182245
27	novel_55	ENSSSCT00000022821	ENSSSCG00000026248	-	-0.929597	0.000826963
28	novel_55	ENSSSCT00000042122	ENSSSCG00000008188	MGAT4A	-0.899828	0.0023279
29	novel_55	ENSSSCT00000009102	ENSSSCG00000008311	CYP26B1	-0.903776	0.00206972
30	novel_55	ENSSSCT00000009251	ENSSSCG00000008449	SLC3A1	-0.957084	0.000191301
31	novel_55	ENSSSCT00000028972	ENSSSCG00000030165	MAFF	-0.993934	5.55e-07
32	novel_55	ENSSSCT00000000180	ENSSSCG00000000171	CKAP4	-0.975054	3.81e-05
33	novel_55	ENSSSCT00000059252	ENSSSCG00000031321	NR4A1	-0.92338	0.00106091
34	novel_55	ENSSSCT00000090455	ENSSSCG00000037077	SHMT2	-0.801475	0.0167639
35	novel_55	ENSSSCT00000000543	ENSSSCG00000000504	PTPRB	-0.941497	0.000478879
36	novel_55	ENSSSCT00000029857	ENSSSCG00000000739	FOXM1	-0.865729	0.00545874
37	novel_55	ENSSSCT00000052717	ENSSSCG00000032434	PLAUR	-0.976563	3.16e-05
38	novel_55	ENSSSCT00000066374	ENSSSCG00000034211	-	-0.922284	0.00110615
39	novel_55	ENSSSCT00000060537	ENSSSCG00000039922	CDC42EP5	-0.91098	0.00164795
40	novel_55	ENSSSCT00000048993	ENSSSCG00000035344	UBE2S	-0.904255	0.00203968
41	novel_55	ENSSSCT00000003771	ENSSSCG00000003399	RBP7	-0.909298	0.00174088
42	novel_55	ENSSSCT00000039265	ENSSSCG00000003848	LRP8	-0.864452	0.00561032
43	novel_55	ENSSSCT00000079853	ENSSSCG00000001427	C4A	-0.948697	0.000324713
44	novel_55	ENSSSCT00000002212	ENSSSCG00000001978	GZMH	-0.945074	0.000397375
45	novel_55	ENSSSCT00000009826	ENSSSCG00000008971	USO1	-0.928625	0.000861067
46	novel_55	ENSSSCT00000060506	ENSSSCG00000015108	HMBS	-0.919964	0.00120604
47	novel_55	ENSSSCT00000012109	ENSSSCG00000011065	MASTL	-0.904817	0.00200487
48	novel_55	ENSSSCT00000037340	ENSSSCG00000033329	SLC47A1	-0.932605	0.000727108
49	novel_55	ENSSSCT00000054363	ENSSSCG00000010006	-	-0.918437	0.00127487
50	novel_55	ENSSSCT00000036004	ENSSSCG00000010056	-	-0.84773	0.00784904
51	novel_55	ENSSSCT00000067952	ENSSSCG00000010543	ABCC2	-0.946907	0.00035942
52	novel_55	ENSSSCT00000063576	ENSSSCG00000016298	INPP5D	-0.81374	0.013982
53	novel_55	ENSSSCT00000017931	ENSSSCG00000016461	ZYX	-0.846052	0.0081006
54	novel_55	ENSSSCT00000024494	ENSSSCG00000030388	UPP1	-0.900694	0.00226958
55	novel_55	ENSSSCT00000013502	ENSSSCG00000012347	ALAS2	-0.910688	0.00166384
56	novel_55	ENSSSCT00000062683	ENSSSCG00000024346	SLC7A3	-0.940157	0.000512007
57	novel_55	ENSSSCT00000013981	ENSSSCG00000012789	AVPR2	-0.882609	0.00369657
58	ssc-let-7a	ENSSSCT00000054192	ENSSSCG00000035230	PIEZO1	-0.834129	0.0100369
59	ssc-let-7a	ENSSSCT00000004011	ENSSSCG00000003616	FAM167B	-0.956332	0.000201413
60	ssc-let-7c	ENSSSCT00000054192	ENSSSCG00000035230	PIEZO1	-0.902679	0.00213946
61	ssc-let-7c	ENSSSCT00000003771	ENSSSCG00000003399	RBP7	-0.945059	0.0003977
62	ssc-let-7c	ENSSSCT00000004011	ENSSSCG00000003616	FAM167B	-0.971187	5.85e-05
63	ssc-let-7c	ENSSSCT00000065952	ENSSSCG00000015246	ST14	-0.967549	8.34e-05
64	ssc-let-7e	ENSSSCT00000007092	ENSSSCG00000006475	IQGAP3	-0.827437	0.0112412
65	ssc-let-7g	ENSSSCT00000054654	ENSSSCG00000035798	PRTG	-0.821191	0.0124444
66	ssc-let-7i-5p	ENSSSCT00000054654	ENSSSCG00000035798	PRTG	-0.965215	0.000102496
67	ssc-miR-10383	ENSSSCT00000043920	ENSSSCG00000005057	FBXO34	-0.866326	0.00538879
68	ssc-miR-10383	ENSSSCT00000015610	ENSSSCG00000014287	SHROOM1	-0.83234	0.0103504
69	ssc-miR-10383	ENSSSCT00000046029	ENSSSCG00000039842	ZSCAN25	-0.803935	0.0161805
70	ssc-miR-10383	ENSSSCT00000087993	ENSSSCG00000007745	-	-0.835464	0.0098068
71	ssc-miR-10383	ENSSSCT00000074790	ENSSSCG00000006302	GPR161	-0.875256	0.00441013
72	ssc-miR-10383	ENSSSCT00000065394	ENSSSCG00000040533	C19orf54	-0.80684	0.0155079
73	ssc-miR-10383	ENSSSCT00000042716	ENSSSCG00000003428	MTHFR	-0.843489	0.00849482
74	ssc-miR-10383	ENSSSCT00000060530	ENSSSCG00000030217	COLGALT2	-0.800679	0.0169556
75	ssc-miR-10383	ENSSSCT00000081981	ENSSSCG00000024288	STUM	-0.866286	0.00539341
76	ssc-miR-10383	ENSSSCT00000012006	ENSSSCG00000010969	GALT	-0.828417	0.0110595
77	ssc-miR-10383	ENSSSCT00000010823	ENSSSCG00000009875	CFAP73	-0.812453	0.0142592
78	ssc-miR-10383	ENSSSCT00000087999	ENSSSCG00000010212	-	-0.822093	0.0122657
79	ssc-miR-10384	ENSSSCT00000038252	ENSSSCG00000039194	KANK2	-0.831253	0.0105438
80	ssc-miR-10384	ENSSSCT00000029086	ENSSSCG00000020813	FAM20C	-0.804421	0.0160666
81	ssc-miR-107	ENSSSCT00000055644	ENSSSCG00000006925	KYAT3	-0.954702	0.000224542
82	ssc-miR-107	ENSSSCT00000045304	ENSSSCG00000039227	MC2R	-0.918426	0.00127536
83	ssc-miR-107	ENSSSCT00000016583	ENSSSCG00000015217	-	-0.826143	0.0114841
84	ssc-miR-107	ENSSSCT00000057144	ENSSSCG00000017617	SCPEP1	-0.85863	0.00633564
85	ssc-miR-107	ENSSSCT00000012719	ENSSSCG00000011622	KBTBD12	-0.885091	0.00347374
86	ssc-miR-1307	ENSSSCT00000062591	ENSSSCG00000042631	-	-0.82057	0.0125682
87	ssc-miR-1307	ENSSSCT00000035469	ENSSSCG00000003663	HPCAL1	-0.861656	0.00595161
88	ssc-miR-1307	ENSSSCT00000064674	ENSSSCG00000006231	CHD7	-0.89813	0.00244509
89	ssc-miR-1307	ENSSSCT00000007009	ENSSSCG00000006396	IGSF9	-0.833051	0.010225
90	ssc-miR-1307	ENSSSCT00000070061	ENSSSCG00000006717	PHGDH	-0.804918	0.0159508
91	ssc-miR-1307	ENSSSCT00000046749	ENSSSCG00000039854	TLCD4	-0.807667	0.0153199
92	ssc-miR-1307	ENSSSCT00000051427	ENSSSCG00000027954	NMU	-0.821455	0.0123919
93	ssc-miR-1307	ENSSSCT00000024121	ENSSSCG00000022678	AMER2	-0.895909	0.00260401
94	ssc-miR-1307	ENSSSCT00000010703	ENSSSCG00000009761	NCOR2	-0.829211	0.0109134
95	ssc-miR-1307	ENSSSCT00000041407	ENSSSCG00000010556	PAX2	-0.864423	0.00561388
96	ssc-miR-132	ENSSSCT00000003476	ENSSSCG00000003135	KCNJ14	-0.812937	0.0141546
97	ssc-miR-133b	ENSSSCT00000014100	ENSSSCG00000032003	-	-0.920604	0.00117789
98	ssc-miR-133b	ENSSSCT00000015332	ENSSSCG00000014036	TMED9	-0.855839	0.00670356
99	ssc-miR-133b	ENSSSCT00000028972	ENSSSCG00000030165	MAFF	-0.935344	0.000643387
100	ssc-miR-133b	ENSSSCT00000066374	ENSSSCG00000034211	-	-0.820672	0.0125478
101	ssc-miR-133b	ENSSSCT00000023708	ENSSSCG00000020701	TTC9	-0.808856	0.0150518
102	ssc-miR-133b	ENSSSCT00000016365	ENSSSCG00000015001	SLC35F2	-0.859229	0.00625843
103	ssc-miR-133b	ENSSSCT00000040379	ENSSSCG00000051205	P2RX4	-0.854668	0.0068619
104	ssc-miR-133b	ENSSSCT00000017243	ENSSSCG00000015835	DUSP26	-0.854782	0.0068464
105	ssc-miR-139-3p	ENSSSCT00000005193	ENSSSCG00000004702	STRC	-0.808884	0.0150456
106	ssc-miR-139-3p	ENSSSCT00000050861	ENSSSCG00000028996	ALDH1A1	-0.878597	0.00407588
107	ssc-miR-139-3p	ENSSSCT00000056227	ENSSSCG00000028030	PCDHA13	-0.939308	0.000533779
108	ssc-miR-139-3p	ENSSSCT00000054343	ENSSSCG00000024998	PCDHA11	-0.939813	0.000520757
109	ssc-miR-139-3p	ENSSSCT00000015758	ENSSSCG00000014418	STK32A	-0.955792	0.0002089
110	ssc-miR-139-3p	ENSSSCT00000051199	ENSSSCG00000027288	DAGLB	-0.905903	0.00193864
111	ssc-miR-139-3p	ENSSSCT00000023166	ENSSSCG00000021540	C2CD4D	-0.868979	0.0050849
112	ssc-miR-139-3p	ENSSSCT00000030532	ENSSSCG00000023706	CHIA	-0.92386	0.00104145
113	ssc-miR-139-3p	ENSSSCT00000000758	ENSSSCG00000000696	-	-0.920601	0.00117802
114	ssc-miR-139-3p	ENSSSCT00000073273	ENSSSCG00000042257	-	-0.843359	0.00851507
115	ssc-miR-139-3p	ENSSSCT00000052573	ENSSSCG00000003472	ARHGEF19	-0.93563	0.000635001
116	ssc-miR-139-3p	ENSSSCT00000046917	ENSSSCG00000031977	PTCH2	-0.896675	0.00254848
117	ssc-miR-139-3p	ENSSSCT00000001847	ENSSSCG00000001657	CUL7	-0.937251	0.000588977
118	ssc-miR-139-3p	ENSSSCT00000045631	ENSSSCG00000022901	KLHDC3	-0.932879	0.000718438
119	ssc-miR-139-3p	ENSSSCT00000029731	ENSSSCG00000028927	LGI2	-0.935535	0.000637784
120	ssc-miR-139-3p	ENSSSCT00000052524	ENSSSCG00000042169	-	-0.840129	0.0090296
121	ssc-miR-139-3p	ENSSSCT00000054383	ENSSSCG00000031531	TSPAN10	-0.836969	0.00955166
122	ssc-miR-139-3p	ENSSSCT00000040901	ENSSSCG00000017177	-	-0.90102	0.00224787
123	ssc-miR-139-3p	ENSSSCT00000018866	ENSSSCG00000017330	MAP3K14	-0.81176	0.0144097
124	ssc-miR-139-3p	ENSSSCT00000075382	ENSSSCG00000035969	THRA	-0.907439	0.00184746
125	ssc-miR-139-3p	ENSSSCT00000019197	ENSSSCG00000017635	MKS1	-0.918884	0.00125448
126	ssc-miR-139-3p	ENSSSCT00000045352	ENSSSCG00000010133	ARVCF	-0.914302	0.00147406
127	ssc-miR-139-3p	ENSSSCT00000011776	ENSSSCG00000010764	LRRC27	-0.943551	0.000430853
128	ssc-miR-139-3p	ENSSSCT00000017293	ENSSSCG00000015882	BAZ2B	-0.946089	0.000376059
129	ssc-miR-139-3p	ENSSSCT00000044120	ENSSSCG00000015882	BAZ2B	-0.924186	0.00102838
130	ssc-miR-139-3p	ENSSSCT00000057467	ENSSSCG00000032566	ZHX3	-0.98192	1.46e-05
131	ssc-miR-139-3p	ENSSSCT00000008261	ENSSSCG00000007530	PPP1R3D	-0.949319	0.000313205
132	ssc-miR-139-3p	ENSSSCT00000043246	ENSSSCG00000033770	-	-0.800106	0.0170943
133	ssc-miR-140-3p	ENSSSCT00000076918	ENSSSCG00000008633	PDIA6	-0.857291	0.00651046
134	ssc-miR-140-3p	ENSSSCT00000027869	ENSSSCG00000022925	-	-0.891186	0.00296385
135	ssc-miR-140-3p	ENSSSCT00000038048	ENSSSCG00000002962	MAP4K1	-0.984326	9.51e-06
136	ssc-miR-140-3p	ENSSSCT00000039393	ENSSSCG00000032909	CDCA8	-0.888561	0.00317707
137	ssc-miR-140-3p	ENSSSCT00000053975	ENSSSCG00000034891	-	-0.816387	0.0134228
138	ssc-miR-140-3p	ENSSSCT00000052769	ENSSSCG00000034364	SPECC1	-0.917223	0.00133138
139	ssc-miR-140-3p	ENSSSCT00000039107	ENSSSCG00000034639	MGAM	-0.974183	4.22e-05
140	ssc-miR-140-5p	ENSSSCT00000017933	ENSSSCG00000016469	TRPV5	-0.881852	0.00376639
141	ssc-miR-145-5p	ENSSSCT00000082951	ENSSSCG00000004622	GNB5	-0.866997	0.00531081
142	ssc-miR-145-5p	ENSSSCT00000090332	ENSSSCG00000040088	-	-0.81506	0.0137014
143	ssc-miR-145-5p	ENSSSCT00000065854	ENSSSCG00000015135	SORL1	-0.836693	0.00959814
144	ssc-miR-145-5p	ENSSSCT00000048601	ENSSSCG00000017895	RABEP1	-0.855821	0.00670602
145	ssc-miR-145-5p	ENSSSCT00000084449	ENSSSCG00000025689	DVL2	-0.814011	0.0139241
146	ssc-miR-145-5p	ENSSSCT00000054332	ENSSSCG00000036877	-	-0.839494	0.00913298
147	ssc-miR-145-5p	ENSSSCT00000013528	ENSSSCG00000012371	AR	-0.807723	0.0153072
148	ssc-miR-146b	ENSSSCT00000050671	ENSSSCG00000031692	-	-0.881167	0.00383016
149	ssc-miR-150	ENSSSCT00000044926	ENSSSCG00000004366	BVES	-0.852314	0.0071873
150	ssc-miR-150	ENSSSCT00000068109	ENSSSCG00000000444	DCTN2	-0.816935	0.0133089
151	ssc-miR-150	ENSSSCT00000055497	ENSSSCG00000038107	-	-0.809589	0.0148881
152	ssc-miR-150	ENSSSCT00000039922	ENSSSCG00000015105	SLC37A4	-0.86132	0.00599355
153	ssc-miR-150	ENSSSCT00000038931	ENSSSCG00000015258	GLB1L2	-0.843894	0.00843164
154	ssc-miR-150	ENSSSCT00000049931	ENSSSCG00000011400	SEMA3B	-0.928971	0.000848819
155	ssc-miR-150	ENSSSCT00000011299	ENSSSCG00000010322	ZNF503	-0.940709	0.000498197
156	ssc-miR-150	ENSSSCT00000071001	ENSSSCG00000042730	-	-0.862718	0.00582051
157	ssc-miR-181b	ENSSSCT00000062683	ENSSSCG00000024346	SLC7A3	-0.864317	0.00562658
158	ssc-miR-183	ENSSSCT00000043389	ENSSSCG00000037637	GGH	-0.858901	0.00630066
159	ssc-miR-183	ENSSSCT00000028614	ENSSSCG00000025438	VGLL1	-0.822686	0.0121493
160	ssc-miR-184	ENSSSCT00000008730	ENSSSCG00000007967	ZNF213	-0.877017	0.00423191
161	ssc-miR-184	ENSSSCT00000035604	ENSSSCG00000000857	IGF1	-0.810038	0.0147885
162	ssc-miR-1842	ENSSSCT00000016578	ENSSSCG00000015212	FEZ1	-0.812322	0.0142875
163	ssc-miR-187	ENSSSCT00000063559	ENSSSCG00000031733	AKAP12	-0.800415	0.0170193
164	ssc-miR-187	ENSSSCT00000009510	ENSSSCG00000008692	ADD1	-0.886027	0.00339203
165	ssc-miR-18a	ENSSSCT00000065959	ENSSSCG00000030309	NDRG2	-0.905533	0.00196105
166	ssc-miR-18a	ENSSSCT00000060010	ENSSSCG00000032509	LRRC26	-0.89959	0.00234413
167	ssc-miR-193a-5p	ENSSSCT00000062747	ENSSSCG00000005740	SARDH	-0.86094	0.00604112
168	ssc-miR-193a-5p	ENSSSCT00000038252	ENSSSCG00000039194	KANK2	-0.94245	0.000456184
169	ssc-miR-193a-5p	ENSSSCT00000044325	ENSSSCG00000032887	EFCAB1	-0.841227	0.00885248
170	ssc-miR-193a-5p	ENSSSCT00000057085	ENSSSCG00000037024	ZNF784	-0.826735	0.0113726
171	ssc-miR-193a-5p	ENSSSCT00000003692	ENSSSCG00000003326	PEG3	-0.847878	0.00782712
172	ssc-miR-193a-5p	ENSSSCT00000048182	ENSSSCG00000036573	SPDEF	-0.807687	0.0153154
173	ssc-miR-193a-5p	ENSSSCT00000053406	ENSSSCG00000010894	TP53BP2	-0.828448	0.0110536
174	ssc-miR-196a	ENSSSCT00000016636	ENSSSCG00000015267	FMO2	-0.872911	0.00465503
175	ssc-miR-196b-5p	ENSSSCT00000003771	ENSSSCG00000003399	RBP7	-0.91162	0.00161345
176	ssc-miR-196b-5p	ENSSSCT00000002754	ENSSSCG00000002479	SERPINA11	-0.80888	0.0150465
177	ssc-miR-199a-5p	ENSSSCT00000057526	ENSSSCG00000037174	ASMTL	-0.826212	0.0114711
178	ssc-miR-205	ENSSSCT00000006361	ENSSSCG00000005785	PCSK6	-0.833276	0.0101856
179	ssc-miR-205	ENSSSCT00000065911	ENSSSCG00000005455	SVEP1	-0.874947	0.004442
180	ssc-miR-205	ENSSSCT00000003167	ENSSSCG00000002866	CEBPA	-0.853285	0.00705189
181	ssc-miR-205	ENSSSCT00000031859	ENSSSCG00000025499	-	-0.949077	0.000317642
182	ssc-miR-205	ENSSSCT00000003995	ENSSSCG00000003600	TINAGL1	-0.932265	0.000738007
183	ssc-miR-205	ENSSSCT00000002753	ENSSSCG00000002478	SERPINA12	-0.897002	0.00252499
184	ssc-miR-205	ENSSSCT00000012958	ENSSSCG00000011846	SLC51A	-0.968883	7.36e-05
185	ssc-miR-205	ENSSSCT00000030625	ENSSSCG00000025086	-	-0.894457	0.00271146
186	ssc-miR-20b	ENSSSCT00000024086	ENSSSCG00000036948	-	-0.856691	0.00658982
187	ssc-miR-20b	ENSSSCT00000050733	ENSSSCG00000017137	METRNL	-0.877975	0.0041368
188	ssc-miR-20b	ENSSSCT00000018656	ENSSSCG00000017137	METRNL	-0.913558	0.00151191
189	ssc-miR-210	ENSSSCT00000000563	ENSSSCG00000000521	PHLDA1	-0.836473	0.00963521
190	ssc-miR-210	ENSSSCT00000016934	ENSSSCG00000015544	ZNF648	-0.823202	0.0120484
191	ssc-miR-210	ENSSSCT00000023021	ENSSSCG00000022246	-	-0.90372	0.00207324
192	ssc-miR-217	ENSSSCT00000028470	ENSSSCG00000028567	BTNL9	-0.949123	0.000316802
193	ssc-miR-22-3p	ENSSSCT00000054973	ENSSSCG00000033514	CRHR2	-0.806419	0.0156043
194	ssc-miR-22-3p	ENSSSCT00000040114	ENSSSCG00000034719	-	-0.832233	0.0103693
195	ssc-miR-221-3p	ENSSSCT00000039310	ENSSSCG00000024481	-	-0.891767	0.002918
196	ssc-miR-221-3p	ENSSSCT00000065172	ENSSSCG00000005858	RNF208	-0.84411	0.00839818
197	ssc-miR-221-5p	ENSSSCT00000067144	ENSSSCG00000033193	TPO	-0.860311	0.00612044
198	ssc-miR-221-5p	ENSSSCT00000006855	ENSSSCG00000006256	SOX17	-0.877746	0.00415947
199	ssc-miR-221-5p	ENSSSCT00000060543	ENSSSCG00000039539	DHTKD1	-0.86657	0.00536039
200	ssc-miR-221-5p	ENSSSCT00000010980	ENSSSCG00000010023	PLA2G3	-0.848146	0.00778755
201	ssc-miR-221-5p	ENSSSCT00000024650	ENSSSCG00000027555	DEFB1	-0.908466	0.00178807
202	ssc-miR-222	ENSSSCT00000004480	ENSSSCG00000004052	FNDC1	-0.920507	0.00118214
203	ssc-miR-222	ENSSSCT00000005049	ENSSSCG00000004570	TPM1	-0.862355	0.00586506
204	ssc-miR-222	ENSSSCT00000087865	ENSSSCG00000027121	ODC1	-0.896625	0.00255203
205	ssc-miR-222	ENSSSCT00000047648	ENSSSCG00000009071	JADE1	-0.900862	0.00225841
206	ssc-miR-222	ENSSSCT00000089903	ENSSSCG00000014881	CLNS1A	-0.839833	0.00907765
207	ssc-miR-222	ENSSSCT00000012468	ENSSSCG00000011390	IP6K1	-0.902466	0.00215319
208	ssc-miR-222	ENSSSCT00000060311	ENSSSCG00000035347	CYP2C42	-0.81747	0.0131981
209	ssc-miR-222	ENSSSCT00000018028	ENSSSCG00000016557	CPA1	-0.812177	0.014319
210	ssc-miR-222	ENSSSCT00000065172	ENSSSCG00000005858	RNF208	-0.833641	0.0101217
211	ssc-miR-2320-5p	ENSSSCT00000062422	ENSSSCG00000004755	DLL4	-0.818582	0.0129699
212	ssc-miR-2320-5p	ENSSSCT00000022339	ENSSSCG00000026387	-	-0.82181	0.0123217
213	ssc-miR-2320-5p	ENSSSCT00000015610	ENSSSCG00000014287	SHROOM1	-0.873797	0.00456147
214	ssc-miR-2320-5p	ENSSSCT00000087259	ENSSSCG00000027997	NME5	-0.85267	0.00713747
215	ssc-miR-2320-5p	ENSSSCT00000006952	ENSSSCG00000006344	NOS1AP	-0.817367	0.0132195
216	ssc-miR-2320-5p	ENSSSCT00000069789	ENSSSCG00000027525	DHCR24	-0.809103	0.0149966
217	ssc-miR-2320-5p	ENSSSCT00000012897	ENSSSCG00000026516	EPHB3	-0.803144	0.0163667
218	ssc-miR-2320-5p	ENSSSCT00000010528	ENSSSCG00000009605	GFRA2	-0.836999	0.00954658
219	ssc-miR-2320-5p	ENSSSCT00000011768	ENSSSCG00000010756	MGMT	-0.901161	0.00223854
220	ssc-miR-2320-5p	ENSSSCT00000045645	ENSSSCG00000032698	TPPP	-0.834605	0.00995443
221	ssc-miR-2320-5p	ENSSSCT00000018044	ENSSSCG00000016574	KCP	-0.847699	0.00785372
222	ssc-miR-2320-5p	ENSSSCT00000055622	ENSSSCG00000016743	OGDH	-0.802565	0.0165037
223	ssc-miR-2320-5p	ENSSSCT00000082531	ENSSSCG00000035093	KIF26A	-0.812499	0.0142491
224	ssc-miR-27b-3p	ENSSSCT00000007556	ENSSSCG00000006900	DIPK1A	-0.928194	0.000876452
225	ssc-miR-27b-3p	ENSSSCT00000065624	ENSSSCG00000012038	C21orf62	-0.910093	0.00169655
226	ssc-miR-27b-3p	ENSSSCT00000039704	ENSSSCG00000010330	PPIF	-0.878494	0.00408594
227	ssc-miR-30c-3p	ENSSSCT00000004518	ENSSSCG00000004087	CCDC170	-0.811163	0.0145404
228	ssc-miR-30c-3p	ENSSSCT00000015156	ENSSSCG00000013873	NR2F6	-0.831809	0.0104446
229	ssc-miR-30c-3p	ENSSSCT00000088852	ENSSSCG00000021371	ZNF300	-0.889368	0.00311053
230	ssc-miR-30c-3p	ENSSSCT00000028512	ENSSSCG00000008197	SEMA4C	-0.806409	0.0156066
231	ssc-miR-30c-3p	ENSSSCT00000063894	ENSSSCG00000031652	RPGRIP1L	-0.828342	0.0110732
232	ssc-miR-30c-3p	ENSSSCT00000029731	ENSSSCG00000028927	LGI2	-0.812539	0.0142406
233	ssc-miR-30c-3p	ENSSSCT00000078154	ENSSSCG00000017608	-	-0.805966	0.0157084
234	ssc-miR-30c-3p	ENSSSCT00000083557	ENSSSCG00000011743	MECOM	-0.836203	0.00968094
235	ssc-miR-30c-3p	ENSSSCT00000030402	ENSSSCG00000023054	IDO2	-0.890787	0.0029957
236	ssc-miR-30c-3p	ENSSSCT00000037308	ENSSSCG00000016475	-	-0.814646	0.0137889
237	ssc-miR-30c-3p	ENSSSCT00000002825	ENSSSCG00000002544	PPP1R13B	-0.900106	0.00230907
238	ssc-miR-30d	ENSSSCT00000007448	ENSSSCG00000006800	CD53	-0.81228	0.0142967
239	ssc-miR-326	ENSSSCT00000075574	ENSSSCG00000030672	ZNF692	-0.878314	0.00410355
240	ssc-miR-326	ENSSSCT00000048578	ENSSSCG00000013497	ANKRD24	-0.830308	0.0107139
241	ssc-miR-326	ENSSSCT00000007130	ENSSSCG00000006510	-	-0.807249	0.0154148
242	ssc-miR-326	ENSSSCT00000069436	ENSSSCG00000006923	GBP2	-0.800187	0.0170747
243	ssc-miR-326	ENSSSCT00000073953	ENSSSCG00000038234	TMEM175	-0.835327	0.00983034
244	ssc-miR-326	ENSSSCT00000011768	ENSSSCG00000010756	MGMT	-0.894678	0.00269491
245	ssc-miR-34a	ENSSSCT00000023021	ENSSSCG00000022246	-	-0.8357	0.00976653
246	ssc-miR-34a	ENSSSCT00000017931	ENSSSCG00000016461	ZYX	-0.852178	0.00720651
247	ssc-miR-365-5p	ENSSSCT00000067578	ENSSSCG00000049158	-	-0.846149	0.00808605
248	ssc-miR-365-5p	ENSSSCT00000004825	ENSSSCG00000004366	BVES	-0.84495	0.00826865
249	ssc-miR-365-5p	ENSSSCT00000006357	ENSSSCG00000005781	TARS3	-0.835303	0.00983451
250	ssc-miR-365-5p	ENSSSCT00000005485	ENSSSCG00000004973	UACA	-0.857263	0.00651421
251	ssc-miR-365-5p	ENSSSCT00000005752	ENSSSCG00000005219	CDC37L1	-0.882727	0.00368576
252	ssc-miR-365-5p	ENSSSCT00000052417	ENSSSCG00000027045	LRRC56	-0.839524	0.00912816
253	ssc-miR-365-5p	ENSSSCT00000056115	ENSSSCG00000012941	SLC29A2	-0.85832	0.00637589
254	ssc-miR-365-5p	ENSSSCT00000042335	ENSSSCG00000040416	-	-0.853842	0.00697498
255	ssc-miR-365-5p	ENSSSCT00000014251	ENSSSCG00000013038	-	-0.889525	0.00309764
256	ssc-miR-365-5p	ENSSSCT00000083030	ENSSSCG00000013915	CRTC1	-0.857846	0.00643766
257	ssc-miR-365-5p	ENSSSCT00000032462	ENSSSCG00000024810	PRAM1	-0.829429	0.0108737
258	ssc-miR-365-5p	ENSSSCT00000014821	ENSSSCG00000013569	PEX11G	-0.83296	0.0102411
259	ssc-miR-365-5p	ENSSSCT00000060388	ENSSSCG00000038954	PLIN3	-0.824045	0.0118851
260	ssc-miR-365-5p	ENSSSCT00000022339	ENSSSCG00000026387	-	-0.861025	0.00603038
261	ssc-miR-365-5p	ENSSSCT00000066373	ENSSSCG00000036549	DPYSL3	-0.817807	0.0131287
262	ssc-miR-365-5p	ENSSSCT00000022811	ENSSSCG00000026422	GPER1	-0.87	0.00497091
263	ssc-miR-365-5p	ENSSSCT00000006459	ENSSSCG00000005880	-	-0.819878	0.0127071
264	ssc-miR-365-5p	ENSSSCT00000061510	ENSSSCG00000031717	ADCY8	-0.823656	0.0119602
265	ssc-miR-365-5p	ENSSSCT00000089765	ENSSSCG00000046234	-	-0.86129	0.0059973
266	ssc-miR-365-5p	ENSSSCT00000006919	ENSSSCG00000006312	GPA33	-0.864683	0.00558273
267	ssc-miR-365-5p	ENSSSCT00000023166	ENSSSCG00000021540	C2CD4D	-0.861477	0.00597386
268	ssc-miR-365-5p	ENSSSCT00000057803	ENSSSCG00000006766	PHTF1	-0.979777	2.04e-05
269	ssc-miR-365-5p	ENSSSCT00000057608	ENSSSCG00000000107	-	-0.82821	0.0110976
270	ssc-miR-365-5p	ENSSSCT00000024761	ENSSSCG00000030076	SLC6A13	-0.831882	0.0104316
271	ssc-miR-365-5p	ENSSSCT00000028695	ENSSSCG00000023526	RAPGEF3	-0.871085	0.00485159
272	ssc-miR-365-5p	ENSSSCT00000056229	ENSSSCG00000037140	-	-0.839988	0.00905243
273	ssc-miR-365-5p	ENSSSCT00000003798	ENSSSCG00000003423	DRAXIN	-0.875149	0.00442113
274	ssc-miR-365-5p	ENSSSCT00000066817	ENSSSCG00000003463	AGMAT	-0.861888	0.00592282
275	ssc-miR-365-5p	ENSSSCT00000055926	ENSSSCG00000033546	UBXN11	-0.818297	0.0130281
276	ssc-miR-365-5p	ENSSSCT00000042541	ENSSSCG00000031300	AGBL4	-0.834988	0.00988842
277	ssc-miR-365-5p	ENSSSCT00000088937	ENSSSCG00000033259	ARMH1	-0.875732	0.00436149
278	ssc-miR-365-5p	ENSSSCT00000001514	ENSSSCG00000001391	CCHCR1	-0.839999	0.0090507
279	ssc-miR-365-5p	ENSSSCT00000046957	ENSSSCG00000001567	CPNE5	-0.866458	0.00537341
280	ssc-miR-365-5p	ENSSSCT00000001961	ENSSSCG00000001755	HYKK	-0.874237	0.00451553
281	ssc-miR-365-5p	ENSSSCT00000002525	ENSSSCG00000002267	RGMA	-0.836273	0.00966919
282	ssc-miR-365-5p	ENSSSCT00000037713	ENSSSCG00000022986	CCSER1	-0.803562	0.0162681
283	ssc-miR-365-5p	ENSSSCT00000016571	ENSSSCG00000015205	HEPACAM	-0.818525	0.0129816
284	ssc-miR-365-5p	ENSSSCT00000016635	ENSSSCG00000015266	FMO4	-0.878161	0.00411857
285	ssc-miR-365-5p	ENSSSCT00000040438	ENSSSCG00000015271	PRELP	-0.803378	0.0163115
286	ssc-miR-365-5p	ENSSSCT00000031911	ENSSSCG00000020963	EPDR1	-0.865756	0.00545556
287	ssc-miR-365-5p	ENSSSCT00000012006	ENSSSCG00000010969	GALT	-0.87414	0.00452569
288	ssc-miR-365-5p	ENSSSCT00000053441	ENSSSCG00000017983	PER1	-0.826245	0.0114649
289	ssc-miR-365-5p	ENSSSCT00000012283	ENSSSCG00000011217	NEK10	-0.801628	0.0167272
290	ssc-miR-365-5p	ENSSSCT00000078211	ENSSSCG00000011234	CMTM7	-0.818681	0.0129498
291	ssc-miR-365-5p	ENSSSCT00000012641	ENSSSCG00000011551	TADA3	-0.872883	0.00465795
292	ssc-miR-365-5p	ENSSSCT00000012897	ENSSSCG00000026516	EPHB3	-0.81021	0.0147503
293	ssc-miR-365-5p	ENSSSCT00000077672	ENSSSCG00000025436	ILDR1	-0.875673	0.00436756
294	ssc-miR-365-5p	ENSSSCT00000010983	ENSSSCG00000010026	PIK3IP1	-0.853109	0.00707632
295	ssc-miR-365-5p	ENSSSCT00000063693	ENSSSCG00000010106	-	-0.837317	0.00949317
296	ssc-miR-365-5p	ENSSSCT00000064437	ENSSSCG00000010507	TLL2	-0.841186	0.00885901
297	ssc-miR-365-5p	ENSSSCT00000011536	ENSSSCG00000010545	CPN1	-0.836889	0.00956511
298	ssc-miR-365-5p	ENSSSCT00000053119	ENSSSCG00000010581	PSD	-0.865682	0.00546433
299	ssc-miR-365-5p	ENSSSCT00000017148	ENSSSCG00000015748	CSMD1	-0.85639	0.0066299
300	ssc-miR-365-5p	ENSSSCT00000007772	ENSSSCG00000007100	SLC24A3	-0.896703	0.00254646
301	ssc-miR-365-5p	ENSSSCT00000045654	ENSSSCG00000032946	-	-0.871651	0.00479012
302	ssc-miR-365-5p	ENSSSCT00000073248	ENSSSCG00000012576	CHRDL1	-0.867111	0.00529769
303	ssc-miR-365-5p	ENSSSCT00000035618	ENSSSCG00000012576	CHRDL1	-0.853144	0.00707147
304	ssc-miR-365-5p	ENSSSCT00000041360	ENSSSCG00000040845	AGPAT2	-0.879777	0.00396183
305	ssc-miR-378	ENSSSCT00000068643	ENSSSCG00000050689	-	-0.889852	0.00307104
306	ssc-miR-378	ENSSSCT00000085648	ENSSSCG00000031727	-	-0.811986	0.0143605
307	ssc-miR-378	ENSSSCT00000071336	ENSSSCG00000015252	SNX19	-0.830884	0.0106101
308	ssc-miR-486	ENSSSCT00000062422	ENSSSCG00000004755	DLL4	-0.831076	0.0105755
309	ssc-miR-486	ENSSSCT00000023698	ENSSSCG00000005023	ABHD12B	-0.824107	0.011873
310	ssc-miR-486	ENSSSCT00000056115	ENSSSCG00000012941	SLC29A2	-0.827742	0.0111845
311	ssc-miR-486	ENSSSCT00000048578	ENSSSCG00000013497	ANKRD24	-0.887745	0.00324535
312	ssc-miR-486	ENSSSCT00000055856	ENSSSCG00000003828	FGGY	-0.806781	0.0155215
313	ssc-miR-486	ENSSSCT00000004236	ENSSSCG00000003828	FGGY	-0.854797	0.00684426
314	ssc-miR-486	ENSSSCT00000018872	ENSSSCG00000017336	HEXIM1	-0.804141	0.0161321
315	ssc-miR-486	ENSSSCT00000049931	ENSSSCG00000011400	SEMA3B	-0.811519	0.0144625
316	ssc-miR-486	ENSSSCT00000053119	ENSSSCG00000010581	PSD	-0.830167	0.0107395
317	ssc-miR-486	ENSSSCT00000027084	ENSSSCG00000027131	KLHDC10	-0.848976	0.00766561
318	ssc-miR-486	ENSSSCT00000063820	ENSSSCG00000036914	C9orf116	-0.817943	0.0131008
319	ssc-miR-490-3p	ENSSSCT00000038402	ENSSSCG00000029902	C11orf80	-0.885458	0.0034416
320	ssc-miR-490-3p	ENSSSCT00000058919	ENSSSCG00000038038	SBK1	-0.952403	0.000260048
321	ssc-miR-490-3p	ENSSSCT00000031474	ENSSSCG00000022200	SYT17	-0.850488	0.00744651
322	ssc-miR-490-3p	ENSSSCT00000082619	ENSSSCG00000008090	IL1A	-0.85959	0.00621208
323	ssc-miR-490-3p	ENSSSCT00000086968	ENSSSCG00000008664	LRATD1	-0.911411	0.00162467
324	ssc-miR-490-3p	ENSSSCT00000009481	ENSSSCG00000008664	LRATD1	-0.96676	8.95e-05
325	ssc-miR-490-3p	ENSSSCT00000078279	ENSSSCG00000008664	LRATD1	-0.959578	0.000160148
326	ssc-miR-490-3p	ENSSSCT00000034483	ENSSSCG00000003825	CYP2J34	-0.945191	0.00039489
327	ssc-miR-490-3p	ENSSSCT00000054100	ENSSSCG00000033363	-	-0.958154	0.000177494
328	ssc-miR-490-3p	ENSSSCT00000052489	ENSSSCG00000032849	MLPH	-0.968897	7.35e-05
329	ssc-miR-490-3p	ENSSSCT00000018044	ENSSSCG00000016574	KCP	-0.864019	0.00566239
330	ssc-miR-490-3p	ENSSSCT00000078241	ENSSSCG00000012269	CDK16	-0.896053	0.00259354
331	ssc-miR-491	ENSSSCT00000081235	ENSSSCG00000037999	PPP1R14B	-0.806015	0.0156971
332	ssc-miR-491	ENSSSCT00000087008	ENSSSCG00000027907	-	-0.838766	0.00925241
333	ssc-miR-500-3p	ENSSSCT00000064954	ENSSSCG00000006643	ANXA9	-0.891379	0.00294857
334	ssc-miR-500-3p	ENSSSCT00000000051	ENSSSCG00000000046	CYP2D25	-0.969229	7.12e-05
335	ssc-miR-500-3p	ENSSSCT00000046832	ENSSSCG00000000573	KCNJ8	-0.844152	0.00839167
336	ssc-miR-500-3p	ENSSSCT00000090675	ENSSSCG00000001418	NEU1	-0.930107	0.000809457
337	ssc-miR-500-3p	ENSSSCT00000075607	ENSSSCG00000048637	-	-0.941771	0.000472276
338	ssc-miR-500-3p	ENSSSCT00000018753	ENSSSCG00000017226	FADS6	-0.968244	7.82e-05
339	ssc-miR-500-3p	ENSSSCT00000050632	ENSSSCG00000010214	CDK1	-0.916751	0.00135379
340	ssc-miR-500-3p	ENSSSCT00000033889	ENSSSCG00000010772	ADAM8	-0.892507	0.00286017
341	ssc-miR-500-3p	ENSSSCT00000033269	ENSSSCG00000015885	PLA2R1	-0.925467	0.000978094
342	ssc-miR-500-3p	ENSSSCT00000048279	ENSSSCG00000039745	HMOX1	-0.947898	0.00033991
343	ssc-miR-503	ENSSSCT00000044173	ENSSSCG00000005740	SARDH	-0.813233	0.0140907
344	ssc-miR-503	ENSSSCT00000048344	ENSSSCG00000014303	JADE2	-0.841459	0.00881539
345	ssc-miR-503	ENSSSCT00000009432	ENSSSCG00000008621	NBAS	-0.838628	0.00927521
346	ssc-miR-503	ENSSSCT00000044307	ENSSSCG00000006169	ZFHX4	-0.805496	0.0158168
347	ssc-miR-503	ENSSSCT00000047537	ENSSSCG00000027515	-	-0.805425	0.0158334
348	ssc-miR-503	ENSSSCT00000084417	ENSSSCG00000044698	-	-0.881713	0.00377921
349	ssc-miR-503	ENSSSCT00000055856	ENSSSCG00000003828	FGGY	-0.871357	0.004822
350	ssc-miR-503	ENSSSCT00000046917	ENSSSCG00000031977	PTCH2	-0.838264	0.00933541
351	ssc-miR-503	ENSSSCT00000030706	ENSSSCG00000030196	CUL9	-0.834349	0.0099988
352	ssc-miR-503	ENSSSCT00000037645	ENSSSCG00000007058	PLCB4	-0.81475	0.0137669
353	ssc-miR-503	ENSSSCT00000017899	ENSSSCG00000016438	NUB1	-0.867945	0.00520193
354	ssc-miR-504	ENSSSCT00000052792	ENSSSCG00000038824	FRRS1L	-0.887958	0.00322741
355	ssc-miR-504	ENSSSCT00000029497	ENSSSCG00000021181	DHCR7	-0.900305	0.00229567
356	ssc-miR-504	ENSSSCT00000056362	ENSSSCG00000037999	PPP1R14B	-0.952952	0.000251258
357	ssc-miR-504	ENSSSCT00000025955	ENSSSCG00000030378	LIMK1	-0.830522	0.0106753
358	ssc-miR-504	ENSSSCT00000048313	ENSSSCG00000039983	GJA4	-0.905803	0.0019447
359	ssc-miR-504	ENSSSCT00000088629	ENSSSCG00000028485	YBX1	-0.914663	0.00145589
360	ssc-miR-504	ENSSSCT00000030342	ENSSSCG00000002452	LGMN	-0.859709	0.00619693
361	ssc-miR-504	ENSSSCT00000039703	ENSSSCG00000009011	FHDC1	-0.867188	0.00528877
362	ssc-miR-504	ENSSSCT00000064922	ENSSSCG00000023296	CENPE	-0.827145	0.0112957
363	ssc-miR-504	ENSSSCT00000043813	ENSSSCG00000020967	-	-0.806575	0.0155687
364	ssc-miR-504	ENSSSCT00000018765	ENSSSCG00000017236	CD300C	-0.863711	0.00569956
365	ssc-miR-504	ENSSSCT00000032258	ENSSSCG00000023478	SLC46A1	-0.862851	0.00580417
366	ssc-miR-504	ENSSSCT00000013557	ENSSSCG00000012399	FOXO4	-0.865021	0.00554252
367	ssc-miR-504	ENSSSCT00000052490	ENSSSCG00000040003	UAP1L1	-0.939336	0.000533051
368	ssc-miR-532-5p	ENSSSCT00000014042	ENSSSCG00000012847	TALDO1	-0.857999	0.00641767
369	ssc-miR-532-5p	ENSSSCT00000036469	ENSSSCG00000003017	TGFB1	-0.858096	0.00640503
370	ssc-miR-532-5p	ENSSSCT00000032085	ENSSSCG00000024736	ACP4	-0.853297	0.0070503
371	ssc-miR-532-5p	ENSSSCT00000050961	ENSSSCG00000024736	ACP4	-0.81058	0.0146685
372	ssc-miR-551a	ENSSSCT00000018713	ENSSSCG00000017188	ZACN	-0.872425	0.00470684
373	ssc-miR-6529	ENSSSCT00000047474	ENSSSCG00000014580	RIC3	-0.832615	0.0103018
374	ssc-miR-664-5p	ENSSSCT00000080590	ENSSSCG00000032561	PDCD1LG2	-0.878329	0.00410206
375	ssc-miR-664-5p	ENSSSCT00000056820	ENSSSCG00000023630	CPM	-0.823803	0.0119319
376	ssc-miR-664-5p	ENSSSCT00000084544	ENSSSCG00000003113	C5AR2	-0.873945	0.004546
377	ssc-miR-664-5p	ENSSSCT00000036276	ENSSSCG00000026984	DIPK2B	-0.838635	0.00927407
378	ssc-miR-671-5p	ENSSSCT00000054266	ENSSSCG00000004023	CEP43	-0.905095	0.00198779
379	ssc-miR-671-5p	ENSSSCT00000057347	ENSSSCG00000035244	FOXB1	-0.841098	0.00887323
380	ssc-miR-671-5p	ENSSSCT00000041823	ENSSSCG00000040362	-	-0.915042	0.00143703
381	ssc-miR-671-5p	ENSSSCT00000038692	ENSSSCG00000004729	-	-0.913524	0.00151364
382	ssc-miR-671-5p	ENSSSCT00000062422	ENSSSCG00000004755	DLL4	-0.950262	0.000296259
383	ssc-miR-671-5p	ENSSSCT00000049810	ENSSSCG00000034239	ZNF189	-0.915704	0.00140439
384	ssc-miR-671-5p	ENSSSCT00000042495	ENSSSCG00000031669	DOLPP1	-0.92676	0.000928991
385	ssc-miR-671-5p	ENSSSCT00000044173	ENSSSCG00000005740	SARDH	-0.877611	0.00417283
386	ssc-miR-671-5p	ENSSSCT00000072271	ENSSSCG00000041954	-	-0.918866	0.0012553
387	ssc-miR-671-5p	ENSSSCT00000014195	ENSSSCG00000012985	LTBP3	-0.853456	0.00702829
388	ssc-miR-671-5p	ENSSSCT00000014296	ENSSSCG00000013078	-	-0.953384	0.000244476
389	ssc-miR-671-5p	ENSSSCT00000080723	ENSSSCG00000013593	-	-0.812015	0.0143543
390	ssc-miR-671-5p	ENSSSCT00000014836	ENSSSCG00000013584	PRR36	-0.922142	0.00111207
391	ssc-miR-671-5p	ENSSSCT00000014821	ENSSSCG00000013569	PEX11G	-0.800501	0.0169985
392	ssc-miR-671-5p	ENSSSCT00000085749	ENSSSCG00000013532	CAPS	-0.809587	0.0148885
393	ssc-miR-671-5p	ENSSSCT00000015336	ENSSSCG00000014039	RGS14	-0.949694	0.000306394
394	ssc-miR-671-5p	ENSSSCT00000082061	ENSSSCG00000014302	CDKL3	-0.856013	0.00668018
395	ssc-miR-671-5p	ENSSSCT00000079847	ENSSSCG00000043842	-	-0.911222	0.00163487
396	ssc-miR-671-5p	ENSSSCT00000060448	ENSSSCG00000030337	NYAP1	-0.973362	4.63e-05
397	ssc-miR-671-5p	ENSSSCT00000008473	ENSSSCG00000026457	GALNT17	-0.912278	0.00157848
398	ssc-miR-671-5p	ENSSSCT00000039158	ENSSSCG00000034774	TBX6	-0.867049	0.00530483
399	ssc-miR-671-5p	ENSSSCT00000008826	ENSSSCG00000008054	NTN3	-0.830086	0.0107542
400	ssc-miR-671-5p	ENSSSCT00000048851	ENSSSCG00000031216	HS3ST6	-0.844774	0.00829574
401	ssc-miR-671-5p	ENSSSCT00000090388	ENSSSCG00000047240	-	-0.966584	9.1e-05
402	ssc-miR-671-5p	ENSSSCT00000038253	ENSSSCG00000033099	ASPRV1	-0.803865	0.0161968
403	ssc-miR-671-5p	ENSSSCT00000060035	ENSSSCG00000038660	HAAO	-0.932274	0.000737697
404	ssc-miR-671-5p	ENSSSCT00000028161	ENSSSCG00000026367	IFT172	-0.927639	0.000896581
405	ssc-miR-671-5p	ENSSSCT00000067144	ENSSSCG00000033193	TPO	-0.921511	0.00113878
406	ssc-miR-671-5p	ENSSSCT00000006490	ENSSSCG00000005910	TMEM249	-0.880857	0.00385929
407	ssc-miR-671-5p	ENSSSCT00000064674	ENSSSCG00000006231	CHD7	-0.948093	0.000336177
408	ssc-miR-671-5p	ENSSSCT00000007131	ENSSSCG00000006511	RUSC1	-0.935588	0.000636235
409	ssc-miR-671-5p	ENSSSCT00000041873	ENSSSCG00000028606	ZBTB7B	-0.844347	0.00836146
410	ssc-miR-671-5p	ENSSSCT00000007248	ENSSSCG00000006614	THEM5	-0.907703	0.00183207
411	ssc-miR-671-5p	ENSSSCT00000007359	ENSSSCG00000006718	ZNF697	-0.904586	0.00201917
412	ssc-miR-671-5p	ENSSSCT00000000021	ENSSSCG00000000020	PHF21B	-0.828706	0.0110062
413	ssc-miR-671-5p	ENSSSCT00000000022	ENSSSCG00000000021	-	-0.939445	0.000530218
414	ssc-miR-671-5p	ENSSSCT00000037284	ENSSSCG00000000152	RBFOX2	-0.892772	0.00283966
415	ssc-miR-671-5p	ENSSSCT00000042524	ENSSSCG00000000252	KRT8	-0.941663	0.000474863
416	ssc-miR-671-5p	ENSSSCT00000055788	ENSSSCG00000031462	-	-0.891771	0.0029177
417	ssc-miR-671-5p	ENSSSCT00000056920	ENSSSCG00000038053	TK2	-0.846155	0.00808504
418	ssc-miR-671-5p	ENSSSCT00000059829	ENSSSCG00000003054	ZNF575	-0.833622	0.0101251
419	ssc-miR-671-5p	ENSSSCT00000003440	ENSSSCG00000003101	HIF3A	-0.901316	0.00222826
420	ssc-miR-671-5p	ENSSSCT00000040636	ENSSSCG00000003212	NAPSA	-0.86933	0.00504551
421	ssc-miR-671-5p	ENSSSCT00000065528	ENSSSCG00000003268	TSEN34	-0.92881	0.000854522
422	ssc-miR-671-5p	ENSSSCT00000003617	ENSSSCG00000003256	PRKCG	-0.886878	0.00331884
423	ssc-miR-671-5p	ENSSSCT00000056229	ENSSSCG00000037140	-	-0.954339	0.00022993
424	ssc-miR-671-5p	ENSSSCT00000085648	ENSSSCG00000031727	-	-0.906679	0.00189225
425	ssc-miR-671-5p	ENSSSCT00000035166	ENSSSCG00000003386	TNFRSF9	-0.840445	0.00897846
426	ssc-miR-671-5p	ENSSSCT00000003798	ENSSSCG00000003423	DRAXIN	-0.923485	0.00105661
427	ssc-miR-671-5p	ENSSSCT00000028664	ENSSSCG00000003551	PAQR7	-0.83621	0.00967989
428	ssc-miR-671-5p	ENSSSCT00000024600	ENSSSCG00000027401	OPRD1	-0.938374	0.000558384
429	ssc-miR-671-5p	ENSSSCT00000047968	ENSSSCG00000034923	ABHD16A	-0.831337	0.0105287
430	ssc-miR-671-5p	ENSSSCT00000066902	ENSSSCG00000043413	-	-0.885104	0.00347266
431	ssc-miR-671-5p	ENSSSCT00000053884	ENSSSCG00000027053	PACSIN1	-0.833974	0.0100638
432	ssc-miR-671-5p	ENSSSCT00000001965	ENSSSCG00000037646	DNAJA4	-0.974138	4.24e-05
433	ssc-miR-671-5p	ENSSSCT00000071533	ENSSSCG00000050527	-	-0.933931	0.000685743
434	ssc-miR-671-5p	ENSSSCT00000071900	ENSSSCG00000002241	NUTM1	-0.869029	0.0050793
435	ssc-miR-671-5p	ENSSSCT00000049966	ENSSSCG00000033093	RGS6	-0.822469	0.0121919
436	ssc-miR-671-5p	ENSSSCT00000002647	ENSSSCG00000002380	ZC2HC1C	-0.81623	0.0134557
437	ssc-miR-671-5p	ENSSSCT00000083233	ENSSSCG00000002450	SLC24A4	-0.929513	0.0008299
438	ssc-miR-671-5p	ENSSSCT00000009516	ENSSSCG00000008698	RGS12	-0.938909	0.000544186
439	ssc-miR-671-5p	ENSSSCT00000040828	ENSSSCG00000008710	JAKMIP1	-0.915115	0.00143338
440	ssc-miR-671-5p	ENSSSCT00000076466	ENSSSCG00000008709	-	-0.90263	0.00214265
441	ssc-miR-671-5p	ENSSSCT00000009547	ENSSSCG00000008727	MSX1	-0.861212	0.00600697
442	ssc-miR-671-5p	ENSSSCT00000022915	ENSSSCG00000028983	TBC1D1	-0.837071	0.00953457
443	ssc-miR-671-5p	ENSSSCT00000026309	ENSSSCG00000029348	THAP6	-0.872984	0.0046473
444	ssc-miR-671-5p	ENSSSCT00000029141	ENSSSCG00000027874	-	-0.950415	0.000293553
445	ssc-miR-671-5p	ENSSSCT00000016120	ENSSSCG00000014769	-	-0.852203	0.00720289
446	ssc-miR-671-5p	ENSSSCT00000069425	ENSSSCG00000014934	CHORDC1	-0.912961	0.00154273
447	ssc-miR-671-5p	ENSSSCT00000016571	ENSSSCG00000015205	HEPACAM	-0.924605	0.00101176
448	ssc-miR-671-5p	ENSSSCT00000016671	ENSSSCG00000015300	ZNF804B	-0.968895	7.35e-05
449	ssc-miR-671-5p	ENSSSCT00000038194	ENSSSCG00000039234	-	-0.891098	0.00297085
450	ssc-miR-671-5p	ENSSSCT00000058078	ENSSSCG00000034746	CAPN8	-0.947649	0.000344744
451	ssc-miR-671-5p	ENSSSCT00000040901	ENSSSCG00000017177	-	-0.889142	0.0031291
452	ssc-miR-671-5p	ENSSSCT00000062031	ENSSSCG00000034779	NT5C3B	-0.903406	0.00209304
453	ssc-miR-671-5p	ENSSSCT00000019074	ENSSSCG00000017520	LRRC46	-0.858923	0.00629774
454	ssc-miR-671-5p	ENSSSCT00000019169	ENSSSCG00000017608	-	-0.891969	0.00290212
455	ssc-miR-671-5p	ENSSSCT00000030882	ENSSSCG00000017895	RABEP1	-0.897769	0.00247046
456	ssc-miR-671-5p	ENSSSCT00000073505	ENSSSCG00000017915	VMO1	-0.86168	0.00594863
457	ssc-miR-671-5p	ENSSSCT00000019543	ENSSSCG00000021363	CHD3	-0.937898	0.000571225
458	ssc-miR-671-5p	ENSSSCT00000086736	ENSSSCG00000018029	-	-0.827122	0.0113
459	ssc-miR-671-5p	ENSSSCT00000040727	ENSSSCG00000031076	MAPK7	-0.871081	0.00485208
460	ssc-miR-671-5p	ENSSSCT00000012520	ENSSSCG00000011440	SEMA3G	-0.915879	0.00139585
461	ssc-miR-671-5p	ENSSSCT00000077179	ENSSSCG00000011455	CACNA1D	-0.939248	0.000535332
462	ssc-miR-671-5p	ENSSSCT00000058066	ENSSSCG00000031557	CHCHD6	-0.855844	0.00670283
463	ssc-miR-671-5p	ENSSSCT00000061010	ENSSSCG00000038056	-	-0.965825	9.72e-05
464	ssc-miR-671-5p	ENSSSCT00000050113	ENSSSCG00000009631	PEBP4	-0.896246	0.00257951
465	ssc-miR-671-5p	ENSSSCT00000010803	ENSSSCG00000009856	NOS1	-0.93247	0.000731425
466	ssc-miR-671-5p	ENSSSCT00000010980	ENSSSCG00000010023	PLA2G3	-0.826197	0.0114739
467	ssc-miR-671-5p	ENSSSCT00000011247	ENSSSCG00000010275	PCBD1	-0.898272	0.00243516
468	ssc-miR-671-5p	ENSSSCT00000011536	ENSSSCG00000010545	CPN1	-0.909423	0.00173388
469	ssc-miR-671-5p	ENSSSCT00000011768	ENSSSCG00000010756	MGMT	-0.899334	0.00236163
470	ssc-miR-671-5p	ENSSSCT00000011776	ENSSSCG00000010764	LRRC27	-0.834527	0.00996792
471	ssc-miR-671-5p	ENSSSCT00000049150	ENSSSCG00000015816	LETM2	-0.943471	0.000432673
472	ssc-miR-671-5p	ENSSSCT00000041838	ENSSSCG00000016109	ALS2	-0.951764	0.000270526
473	ssc-miR-671-5p	ENSSSCT00000029290	ENSSSCG00000024373	TRIP12	-0.957184	0.000189975
474	ssc-miR-671-5p	ENSSSCT00000066907	ENSSSCG00000016401	KIF1A	-0.902212	0.00216963
475	ssc-miR-671-5p	ENSSSCT00000058676	ENSSSCG00000032797	-	-0.961814	0.000135247
476	ssc-miR-671-5p	ENSSSCT00000088510	ENSSSCG00000016821	SLC45A2	-0.967308	8.52e-05
477	ssc-miR-671-5p	ENSSSCT00000018423	ENSSSCG00000016917	ANKRD55	-0.928591	0.000862256
478	ssc-miR-671-5p	ENSSSCT00000056879	ENSSSCG00000038248	LSM11	-0.856965	0.00655352
479	ssc-miR-671-5p	ENSSSCT00000049959	ENSSSCG00000007114	FOXA2	-0.863789	0.00569013
480	ssc-miR-671-5p	ENSSSCT00000050590	ENSSSCG00000007275	RALY	-0.893477	0.00278555
481	ssc-miR-671-5p	ENSSSCT00000044775	ENSSSCG00000038486	WDR60	-0.923452	0.00105796
482	ssc-miR-671-5p	ENSSSCT00000018028	ENSSSCG00000016557	CPA1	-0.833909	0.0100751
483	ssc-miR-671-5p	ENSSSCT00000018153	ENSSSCG00000016674	MINDY4	-0.861174	0.00601182
484	ssc-miR-671-5p	ENSSSCT00000080379	ENSSSCG00000016743	OGDH	-0.905165	0.00198352
485	ssc-miR-671-5p	ENSSSCT00000055622	ENSSSCG00000016743	OGDH	-0.945787	0.000382312
486	ssc-miR-671-5p	ENSSSCT00000084307	ENSSSCG00000016743	OGDH	-0.892952	0.00282577
487	ssc-miR-671-5p	ENSSSCT00000051477	ENSSSCG00000016743	OGDH	-0.830164	0.0107401
488	ssc-miR-671-5p	ENSSSCT00000033642	ENSSSCG00000012156	CDKL5	-0.946609	0.000365411
489	ssc-miR-671-5p	ENSSSCT00000035302	ENSSSCG00000012182	PCYT1B	-0.800878	0.0169074
490	ssc-miR-671-5p	ENSSSCT00000013344	ENSSSCG00000012199	NR0B1	-0.816457	0.0134081
491	ssc-miR-671-5p	ENSSSCT00000013943	ENSSSCG00000012753	CNGA2	-0.916822	0.00135045
492	ssc-miR-671-5p	ENSSSCT00000065172	ENSSSCG00000005858	RNF208	-0.865704	0.00546172
493	ssc-miR-671-5p	ENSSSCT00000046510	ENSSSCG00000038509	NOTCH1	-0.907904	0.00182044
494	ssc-miR-671-5p	ENSSSCT00000041833	ENSSSCG00000038178	FUT10	-0.894487	0.00270918
495	ssc-miR-671-5p	ENSSSCT00000083261	ENSSSCG00000023436	-	-0.94079	0.000496182
496	ssc-miR-671-5p	ENSSSCT00000040911	ENSSSCG00000013150	-	-0.960344	0.000151305
497	ssc-miR-6782-3p	ENSSSCT00000005049	ENSSSCG00000004570	TPM1	-0.953407	0.000244112
498	ssc-miR-6782-3p	ENSSSCT00000005427	ENSSSCG00000004918	ALPK2	-0.897572	0.00248439
499	ssc-miR-6782-3p	ENSSSCT00000026485	ENSSSCG00000027678	-	-0.934751	0.000660926
500	ssc-miR-6782-3p	ENSSSCT00000006176	ENSSSCG00000005616	TTC16	-0.972755	4.95e-05
501	ssc-miR-6782-3p	ENSSSCT00000042335	ENSSSCG00000040416	-	-0.966426	9.23e-05
502	ssc-miR-6782-3p	ENSSSCT00000053432	ENSSSCG00000013773	ADGRL1	-0.946682	0.000363939
503	ssc-miR-6782-3p	ENSSSCT00000060388	ENSSSCG00000038954	PLIN3	-0.931335	0.000768267
504	ssc-miR-6782-3p	ENSSSCT00000014684	ENSSSCG00000013440	ATP8B3	-0.970667	6.17e-05
505	ssc-miR-6782-3p	ENSSSCT00000090413	ENSSSCG00000026248	-	-0.963903	0.000114424
506	ssc-miR-6782-3p	ENSSSCT00000052338	ENSSSCG00000000413	MYO1A	-0.942206	0.000461925
507	ssc-miR-6782-3p	ENSSSCT00000025036	ENSSSCG00000022611	CAPRIN2	-0.945289	0.0003928
508	ssc-miR-6782-3p	ENSSSCT00000000740	ENSSSCG00000000679	LRRC23	-0.933807	0.000689552
509	ssc-miR-6782-3p	ENSSSCT00000000781	ENSSSCG00000000718	-	-0.974562	4.04e-05
510	ssc-miR-6782-3p	ENSSSCT00000085648	ENSSSCG00000031727	-	-0.988871	3.42e-06
511	ssc-miR-6782-3p	ENSSSCT00000042569	ENSSSCG00000024669	NBL1	-0.949821	0.000304098
512	ssc-miR-6782-3p	ENSSSCT00000024600	ENSSSCG00000027401	OPRD1	-0.948222	0.000333707
513	ssc-miR-6782-3p	ENSSSCT00000037814	ENSSSCG00000032125	-	-0.921289	0.0011483
514	ssc-miR-6782-3p	ENSSSCT00000046917	ENSSSCG00000031977	PTCH2	-0.959449	0.000161679
515	ssc-miR-6782-3p	ENSSSCT00000062045	ENSSSCG00000001061	JARID2	-0.927322	0.000908171
516	ssc-miR-6782-3p	ENSSSCT00000029770	ENSSSCG00000025423	KCNK5	-0.983254	1.16e-05
517	ssc-miR-6782-3p	ENSSSCT00000060429	ENSSSCG00000001653	PEX6	-0.961973	0.000133585
518	ssc-miR-6782-3p	ENSSSCT00000069014	ENSSSCG00000001692	MRPS18A	-0.903356	0.00209624
519	ssc-miR-6782-3p	ENSSSCT00000056190	ENSSSCG00000036356	ZSCAN2	-0.954437	0.000228469
520	ssc-miR-6782-3p	ENSSSCT00000002239	ENSSSCG00000002001	REC8	-0.978943	2.3e-05
521	ssc-miR-6782-3p	ENSSSCT00000002525	ENSSSCG00000002267	RGMA	-0.966798	8.92e-05
522	ssc-miR-6782-3p	ENSSSCT00000009516	ENSSSCG00000008698	RGS12	-0.991983	1.28e-06
523	ssc-miR-6782-3p	ENSSSCT00000080782	ENSSSCG00000038731	STX18	-0.925101	0.000992316
524	ssc-miR-6782-3p	ENSSSCT00000057669	ENSSSCG00000040650	-	-0.913981	0.0014903
525	ssc-miR-6782-3p	ENSSSCT00000028952	ENSSSCG00000023771	-	-0.937142	0.000591998
526	ssc-miR-6782-3p	ENSSSCT00000085452	ENSSSCG00000017133	RAB40B	-0.988952	3.34e-06
527	ssc-miR-6782-3p	ENSSSCT00000084707	ENSSSCG00000017133	RAB40B	-0.883285	0.00363498
528	ssc-miR-6782-3p	ENSSSCT00000078602	ENSSSCG00000017133	RAB40B	-0.962237	0.000130845
529	ssc-miR-6782-3p	ENSSSCT00000075580	ENSSSCG00000017346	EFTUD2	-0.914709	0.00145358
530	ssc-miR-6782-3p	ENSSSCT00000028958	ENSSSCG00000025689	DVL2	-0.83681	0.00957833
531	ssc-miR-6782-3p	ENSSSCT00000086736	ENSSSCG00000018029	-	-0.86214	0.00589164
532	ssc-miR-6782-3p	ENSSSCT00000058235	ENSSSCG00000009676	ZNF395	-0.883547	0.00361132
533	ssc-miR-6782-3p	ENSSSCT00000010744	ENSSSCG00000009802	CFAP251	-0.949671	0.000306791
534	ssc-miR-6782-3p	ENSSSCT00000059263	ENSSSCG00000015814	-	-0.865183	0.00552322
535	ssc-miR-6782-3p	ENSSSCT00000017535	ENSSSCG00000016105	FLACC1	-0.894617	0.0026995
536	ssc-miR-6782-3p	ENSSSCT00000057467	ENSSSCG00000032566	ZHX3	-0.91381	0.001499
537	ssc-miR-6782-3p	ENSSSCT00000037308	ENSSSCG00000016475	-	-0.894316	0.00272203
538	ssc-miR-6782-3p	ENSSSCT00000075038	ENSSSCG00000012283	ZNF81	-0.906958	0.00187574
539	ssc-miR-6782-3p	ENSSSCT00000013444	ENSSSCG00000012295	MAGIX	-0.918525	0.00127083
540	ssc-miR-6782-3p	ENSSSCT00000013686	ENSSSCG00000012517	-	-0.974305	4.16e-05
541	ssc-miR-6782-3p	ENSSSCT00000013746	ENSSSCG00000012571	COL4A6	-0.952363	0.00026069
542	ssc-miR-6782-3p	ENSSSCT00000031972	ENSSSCG00000029990	DEFB1	-0.975836	3.46e-05
543	ssc-miR-7135-3p	ENSSSCT00000005306	ENSSSCG00000004807	SCG5	-0.973411	4.61e-05
544	ssc-miR-7135-3p	ENSSSCT00000006176	ENSSSCG00000005616	TTC16	-0.952024	0.000266235
545	ssc-miR-7135-3p	ENSSSCT00000008704	ENSSSCG00000007942	HMOX2	-0.886959	0.00331195
546	ssc-miR-7135-3p	ENSSSCT00000069871	ENSSSCG00000008312	DYSF	-0.924246	0.00102599
547	ssc-miR-7135-3p	ENSSSCT00000006473	ENSSSCG00000005894	ARHGAP39	-0.920125	0.00119889
548	ssc-miR-7135-3p	ENSSSCT00000035168	ENSSSCG00000005941	KHDRBS3	-0.910081	0.00169723
549	ssc-miR-7135-3p	ENSSSCT00000006524	ENSSSCG00000005941	KHDRBS3	-0.905603	0.00195679
550	ssc-miR-7135-3p	ENSSSCT00000001750	ENSSSCG00000001571	MTCH1	-0.985766	7.13e-06
551	ssc-miR-7135-3p	ENSSSCT00000048901	ENSSSCG00000014802	NUMA1	-0.91959	0.00122267
552	ssc-miR-7135-3p	ENSSSCT00000079652	ENSSSCG00000049415	-	-0.92304	0.0010748
553	ssc-miR-7135-3p	ENSSSCT00000016491	ENSSSCG00000015125	NECTIN1	-0.902608	0.00214403
554	ssc-miR-7135-3p	ENSSSCT00000013052	ENSSSCG00000011928	CCDC80	-0.967895	8.08e-05
555	ssc-miR-7135-3p	ENSSSCT00000053119	ENSSSCG00000010581	PSD	-0.919614	0.0012216
556	ssc-miR-7135-3p	ENSSSCT00000025637	ENSSSCG00000021138	CEP250	-0.939738	0.000522685
557	ssc-miR-7135-3p	ENSSSCT00000013344	ENSSSCG00000012199	NR0B1	-0.907177	0.00186282
558	ssc-miR-7135-3p	ENSSSCT00000063033	ENSSSCG00000037029	CSRNP2	-0.984489	9.22e-06
559	ssc-miR-7136-3p	ENSSSCT00000024667	ENSSSCG00000023174	USP53	-0.846204	0.00807767
560	ssc-miR-7136-5p	ENSSSCT00000029685	ENSSSCG00000005110	SYNE2	-0.900988	0.00225002
561	ssc-miR-7136-5p	ENSSSCT00000038890	ENSSSCG00000040481	DMRT3	-0.959752	0.000158118
562	ssc-miR-7136-5p	ENSSSCT00000078071	ENSSSCG00000005626	FPGS	-0.936293	0.000615921
563	ssc-miR-7136-5p	ENSSSCT00000030384	ENSSSCG00000029239	MZB1	-0.914737	0.0014522
564	ssc-miR-7136-5p	ENSSSCT00000060035	ENSSSCG00000038660	HAAO	-0.946236	0.000373015
565	ssc-miR-7136-5p	ENSSSCT00000006565	ENSSSCG00000005982	-	-0.966053	9.53e-05
566	ssc-miR-7136-5p	ENSSSCT00000007254	ENSSSCG00000006620	TUFT1	-0.955102	0.000218723
567	ssc-miR-7136-5p	ENSSSCT00000053081	ENSSSCG00000031423	UPK3A	-0.914899	0.0014441
568	ssc-miR-7136-5p	ENSSSCT00000088936	ENSSSCG00000000206	FAIM2	-0.884574	0.0035195
569	ssc-miR-7136-5p	ENSSSCT00000084024	ENSSSCG00000024476	CES3	-0.958538	0.000172699
570	ssc-miR-7136-5p	ENSSSCT00000003798	ENSSSCG00000003423	DRAXIN	-0.877424	0.0041913
571	ssc-miR-7136-5p	ENSSSCT00000065955	ENSSSCG00000037676	KAZN	-0.866726	0.00534227
572	ssc-miR-7136-5p	ENSSSCT00000052573	ENSSSCG00000003472	ARHGEF19	-0.9076	0.00183809
573	ssc-miR-7136-5p	ENSSSCT00000044802	ENSSSCG00000001001	-	-0.914551	0.00146149
574	ssc-miR-7136-5p	ENSSSCT00000060977	ENSSSCG00000033214	GNMT	-0.951097	0.000281766
575	ssc-miR-7136-5p	ENSSSCT00000001847	ENSSSCG00000001657	CUL7	-0.960232	0.000152584
576	ssc-miR-7136-5p	ENSSSCT00000045631	ENSSSCG00000022901	KLHDC3	-0.964151	0.000112105
577	ssc-miR-7136-5p	ENSSSCT00000030706	ENSSSCG00000030196	CUL9	-0.867537	0.00524868
578	ssc-miR-7136-5p	ENSSSCT00000085917	ENSSSCG00000002314	SMOC1	-0.936292	0.000615943
579	ssc-miR-7136-5p	ENSSSCT00000073953	ENSSSCG00000038234	TMEM175	-0.9269	0.000923793
580	ssc-miR-7136-5p	ENSSSCT00000030938	ENSSSCG00000051031	-	-0.902265	0.0021662
581	ssc-miR-7136-5p	ENSSSCT00000053376	ENSSSCG00000031991	-	-0.802776	0.0164538
582	ssc-miR-7136-5p	ENSSSCT00000040901	ENSSSCG00000017177	-	-0.934352	0.000672922
583	ssc-miR-7136-5p	ENSSSCT00000019297	ENSSSCG00000017730	CDK5R1	-0.895556	0.00262989
584	ssc-miR-7136-5p	ENSSSCT00000018397	ENSSSCG00000016892	FST	-0.958591	0.000172044
585	ssc-miR-7136-5p	ENSSSCT00000045753	ENSSSCG00000016628	WNT2	-0.975684	3.53e-05
586	ssc-miR-769-3p	ENSSSCT00000042640	ENSSSCG00000005247	-	-0.853934	0.00696238
587	ssc-miR-769-3p	ENSSSCT00000014330	ENSSSCG00000013110	TMEM109	-0.909544	0.0017271
588	ssc-miR-769-3p	ENSSSCT00000042719	ENSSSCG00000013776	DDX39A	-0.858343	0.00637282
589	ssc-miR-769-3p	ENSSSCT00000037106	ENSSSCG00000029264	PKMYT1	-0.893442	0.00278823
590	ssc-miR-769-3p	ENSSSCT00000050293	ENSSSCG00000034943	GDF6	-0.900663	0.00227163
591	ssc-miR-769-3p	ENSSSCT00000075178	ENSSSCG00000000843	TXNRD1	-0.82543	0.0116193
592	ssc-miR-769-3p	ENSSSCT00000003535	ENSSSCG00000003183	RRAS	-0.815829	0.0135396
593	ssc-miR-769-3p	ENSSSCT00000065208	ENSSSCG00000039761	MYCL	-0.882155	0.0037383
594	ssc-miR-769-3p	ENSSSCT00000001563	ENSSSCG00000001422	C2	-0.800701	0.0169501
595	ssc-miR-769-3p	ENSSSCT00000042648	ENSSSCG00000032538	GCM1	-0.90742	0.00184859
596	ssc-miR-769-3p	ENSSSCT00000065588	ENSSSCG00000040355	TICRR	-0.810872	0.0146042
597	ssc-miR-769-3p	ENSSSCT00000002212	ENSSSCG00000001978	GZMH	-0.804543	0.0160382
598	ssc-miR-769-3p	ENSSSCT00000002764	ENSSSCG00000030371	SERPINA3-2	-0.87337	0.00460641
599	ssc-miR-769-3p	ENSSSCT00000061120	ENSSSCG00000022536	SLC37A2	-0.89123	0.00296038
600	ssc-miR-769-3p	ENSSSCT00000064704	ENSSSCG00000036157	BARX2	-0.837217	0.00950997
601	ssc-miR-769-3p	ENSSSCT00000031589	ENSSSCG00000023441	KLHDC8A	-0.879949	0.00394537
602	ssc-miR-769-3p	ENSSSCT00000088044	ENSSSCG00000015346	ICA1	-0.964603	0.000107957
603	ssc-miR-769-3p	ENSSSCT00000039457	ENSSSCG00000031981	SHISA4	-0.906879	0.0018804
604	ssc-miR-769-3p	ENSSSCT00000086818	ENSSSCG00000011147	AKR1C2	-0.813664	0.0139982
605	ssc-miR-769-3p	ENSSSCT00000031698	ENSSSCG00000027060	TBX2	-0.865787	0.00545189
606	ssc-miR-769-3p	ENSSSCT00000054794	ENSSSCG00000011398	SEMA3F	-0.878083	0.00412619
607	ssc-miR-769-3p	ENSSSCT00000060539	ENSSSCG00000033037	SLC25A37	-0.821432	0.0123964
608	ssc-miR-769-3p	ENSSSCT00000062659	ENSSSCG00000032831	BRI3BP	-0.913678	0.00150578
609	ssc-miR-769-3p	ENSSSCT00000011034	ENSSSCG00000010073	-	-0.885281	0.00345707
610	ssc-miR-769-3p	ENSSSCT00000067952	ENSSSCG00000010543	ABCC2	-0.899034	0.00238224
611	ssc-miR-769-3p	ENSSSCT00000061422	ENSSSCG00000010726	BUB3	-0.88196	0.00375636
612	ssc-miR-769-3p	ENSSSCT00000033889	ENSSSCG00000010772	ADAM8	-0.853326	0.00704631
613	ssc-miR-769-3p	ENSSSCT00000054321	ENSSSCG00000040445	RND3	-0.841843	0.00875412
614	ssc-miR-769-3p	ENSSSCT00000046829	ENSSSCG00000036438	GPX3	-0.845057	0.0082523
615	ssc-miR-769-3p	ENSSSCT00000053530	ENSSSCG00000039442	BMP2	-0.866346	0.00538644
616	ssc-miR-769-3p	ENSSSCT00000030598	ENSSSCG00000040449	ABHD12	-0.867554	0.0052467
617	ssc-miR-769-3p	ENSSSCT00000006431	ENSSSCG00000005852	ENTPD8	-0.885722	0.00341858
618	ssc-miR-769-3p	ENSSSCT00000089054	ENSSSCG00000040845	AGPAT2	-0.907413	0.00184897
619	ssc-miR-769-3p	ENSSSCT00000017243	ENSSSCG00000015835	DUSP26	-0.83299	0.0102358
620	ssc-miR-769-5p	ENSSSCT00000054335	ENSSSCG00000034284	-	-0.821703	0.0123429
621	ssc-miR-769-5p	ENSSSCT00000032809	ENSSSCG00000030735	-	-0.836993	0.00954769
622	ssc-miR-7857-3p	ENSSSCT00000086158	ENSSSCG00000035887	C8orf34	-0.840911	0.00890332
623	ssc-miR-874	ENSSSCT00000058327	ENSSSCG00000004225	TPD52L1	-0.818402	0.0130067
624	ssc-miR-874	ENSSSCT00000062422	ENSSSCG00000004755	DLL4	-0.888358	0.00319397
625	ssc-miR-874	ENSSSCT00000005306	ENSSSCG00000004807	SCG5	-0.867184	0.00528926
626	ssc-miR-874	ENSSSCT00000072271	ENSSSCG00000041954	-	-0.848019	0.00780622
627	ssc-miR-874	ENSSSCT00000056115	ENSSSCG00000012941	SLC29A2	-0.859012	0.00628626
628	ssc-miR-874	ENSSSCT00000014195	ENSSSCG00000012985	LTBP3	-0.834182	0.0100277
629	ssc-miR-874	ENSSSCT00000047016	ENSSSCG00000031819	TP53I11	-0.823252	0.0120388
630	ssc-miR-874	ENSSSCT00000040355	ENSSSCG00000013869	-	-0.818771	0.0129314
631	ssc-miR-874	ENSSSCT00000039611	ENSSSCG00000014235	SNCAIP	-0.826043	0.0115031
632	ssc-miR-874	ENSSSCT00000008786	ENSSSCG00000008018	MAPK8IP3	-0.850539	0.00743917
633	ssc-miR-874	ENSSSCT00000035691	ENSSSCG00000008111	NPHP1	-0.858285	0.00638038
634	ssc-miR-874	ENSSSCT00000064647	ENSSSCG00000029413	DNMT3A	-0.837818	0.00940958
635	ssc-miR-874	ENSSSCT00000035469	ENSSSCG00000003663	HPCAL1	-0.885315	0.00345412
636	ssc-miR-874	ENSSSCT00000064674	ENSSSCG00000006231	CHD7	-0.90124	0.00223328
637	ssc-miR-874	ENSSSCT00000006986	ENSSSCG00000006375	LY9	-0.896889	0.00253312
638	ssc-miR-874	ENSSSCT00000007391	ENSSSCG00000006746	VANGL1	-0.906917	0.00187812
639	ssc-miR-874	ENSSSCT00000089031	ENSSSCG00000000137	NCF4	-0.835862	0.0097389
640	ssc-miR-874	ENSSSCT00000003278	ENSSSCG00000002955	CATSPERG	-0.928876	0.00085218
641	ssc-miR-874	ENSSSCT00000065394	ENSSSCG00000040533	C19orf54	-0.892863	0.00283267
642	ssc-miR-874	ENSSSCT00000036790	ENSSSCG00000040419	-	-0.809512	0.0149052
643	ssc-miR-874	ENSSSCT00000052573	ENSSSCG00000003472	ARHGEF19	-0.838127	0.00935821
644	ssc-miR-874	ENSSSCT00000031675	ENSSSCG00000030015	-	-0.809381	0.0149344
645	ssc-miR-874	ENSSSCT00000002062	ENSSSCG00000001840	KIF7	-0.80416	0.0161277
646	ssc-miR-874	ENSSSCT00000002666	ENSSSCG00000002398	TMEM63C	-0.831009	0.0105876
647	ssc-miR-874	ENSSSCT00000078529	ENSSSCG00000037105	EVL	-0.81352	0.0140293
648	ssc-miR-874	ENSSSCT00000052579	ENSSSCG00000037105	EVL	-0.859908	0.00617158
649	ssc-miR-874	ENSSSCT00000022915	ENSSSCG00000028983	TBC1D1	-0.837342	0.00948908
650	ssc-miR-874	ENSSSCT00000009755	ENSSSCG00000008909	CLOCK	-0.810759	0.0146292
651	ssc-miR-874	ENSSSCT00000077574	ENSSSCG00000022986	CCSER1	-0.92301	0.00107602
652	ssc-miR-874	ENSSSCT00000041084	ENSSSCG00000022398	NUCKS1	-0.82823	0.0110939
653	ssc-miR-874	ENSSSCT00000088357	ENSSSCG00000010817	LYPLAL1	-0.82648	0.0114205
654	ssc-miR-874	ENSSSCT00000085452	ENSSSCG00000017133	RAB40B	-0.828917	0.0109673
655	ssc-miR-874	ENSSSCT00000084707	ENSSSCG00000017133	RAB40B	-0.808656	0.0150966
656	ssc-miR-874	ENSSSCT00000078602	ENSSSCG00000017133	RAB40B	-0.818081	0.0130725
657	ssc-miR-874	ENSSSCT00000055688	ENSSSCG00000017357	ITGA2B	-0.919171	0.00124148
658	ssc-miR-874	ENSSSCT00000019088	ENSSSCG00000017534	HOXB3	-0.846544	0.00802632
659	ssc-miR-874	ENSSSCT00000023886	ENSSSCG00000017565	SPATA20	-0.817212	0.0132514
660	ssc-miR-874	ENSSSCT00000056962	ENSSSCG00000036705	RPH3AL	-0.836511	0.00962891
661	ssc-miR-874	ENSSSCT00000073505	ENSSSCG00000017915	VMO1	-0.838803	0.00924642
662	ssc-miR-874	ENSSSCT00000012468	ENSSSCG00000011390	IP6K1	-0.823855	0.0119218
663	ssc-miR-874	ENSSSCT00000012683	ENSSSCG00000011587	EFCAB12	-0.854658	0.00686327
664	ssc-miR-874	ENSSSCT00000054136	ENSSSCG00000034786	HACD2	-0.883082	0.00365342
665	ssc-miR-874	ENSSSCT00000058647	ENSSSCG00000030016	PDE9A	-0.889552	0.00309545
666	ssc-miR-874	ENSSSCT00000011062	ENSSSCG00000010101	P2RX6	-0.834511	0.00997078
667	ssc-miR-874	ENSSSCT00000088516	ENSSSCG00000010381	ARHGAP22	-0.816654	0.0133671
668	ssc-miR-874	ENSSSCT00000068883	ENSSSCG00000039392	SNPH	-0.854665	0.0068623
669	ssc-miR-874	ENSSSCT00000025637	ENSSSCG00000021138	CEP250	-0.912065	0.00158976
670	ssc-miR-874	ENSSSCT00000050671	ENSSSCG00000031692	-	-0.851951	0.0072384
671	ssc-miR-874	ENSSSCT00000054973	ENSSSCG00000033514	CRHR2	-0.863247	0.00575587
672	ssc-miR-874	ENSSSCT00000046510	ENSSSCG00000038509	NOTCH1	-0.817401	0.0132123
673	ssc-miR-885-3p	ENSSSCT00000067578	ENSSSCG00000049158	-	-0.924276	0.0010248
674	ssc-miR-885-3p	ENSSSCT00000033751	ENSSSCG00000025992	ENPP3	-0.944346	0.000413159
675	ssc-miR-885-3p	ENSSSCT00000029685	ENSSSCG00000005110	SYNE2	-0.962907	0.000124063
676	ssc-miR-885-3p	ENSSSCT00000006020	ENSSSCG00000005474	SAL1	-0.903432	0.00209144
677	ssc-miR-885-3p	ENSSSCT00000078071	ENSSSCG00000005626	FPGS	-0.882144	0.00373936
678	ssc-miR-885-3p	ENSSSCT00000042495	ENSSSCG00000031669	DOLPP1	-0.828734	0.0110011
679	ssc-miR-885-3p	ENSSSCT00000044021	ENSSSCG00000012854	RASSF7	-0.898264	0.00243573
680	ssc-miR-885-3p	ENSSSCT00000053522	ENSSSCG00000038304	-	-0.964761	0.000106525
681	ssc-miR-885-3p	ENSSSCT00000014493	ENSSSCG00000013269	MAPK8IP1	-0.896291	0.0025762
682	ssc-miR-885-3p	ENSSSCT00000015156	ENSSSCG00000013873	NR2F6	-0.941433	0.000480419
683	ssc-miR-885-3p	ENSSSCT00000024704	ENSSSCG00000027434	OLFM2	-0.94117	0.000486819
684	ssc-miR-885-3p	ENSSSCT00000040123	ENSSSCG00000023329	APC2	-0.828054	0.0111265
685	ssc-miR-885-3p	ENSSSCT00000048537	ENSSSCG00000023142	GAMT	-0.919332	0.00123422
686	ssc-miR-885-3p	ENSSSCT00000015610	ENSSSCG00000014287	SHROOM1	-0.943183	0.00043922
687	ssc-miR-885-3p	ENSSSCT00000031093	ENSSSCG00000026606	PAIP2	-0.960804	0.000146158
688	ssc-miR-885-3p	ENSSSCT00000025333	ENSSSCG00000027768	SLC29A4	-0.817361	0.0132206
689	ssc-miR-885-3p	ENSSSCT00000060448	ENSSSCG00000030337	NYAP1	-0.923132	0.00107101
690	ssc-miR-885-3p	ENSSSCT00000039158	ENSSSCG00000034774	TBX6	-0.914749	0.00145159
691	ssc-miR-885-3p	ENSSSCT00000058919	ENSSSCG00000038038	SBK1	-0.858846	0.00630771
692	ssc-miR-885-3p	ENSSSCT00000064617	ENSSSCG00000007941	CDIP1	-0.929128	0.000843312
693	ssc-miR-885-3p	ENSSSCT00000090413	ENSSSCG00000026248	-	-0.919468	0.0012281
694	ssc-miR-885-3p	ENSSSCT00000062961	ENSSSCG00000008040	TSC2	-0.833545	0.0101386
695	ssc-miR-885-3p	ENSSSCT00000039945	ENSSSCG00000008039	NTHL1	-0.947887	0.000340131
696	ssc-miR-885-3p	ENSSSCT00000038525	ENSSSCG00000039024	SPSB3	-0.809626	0.0148799
697	ssc-miR-885-3p	ENSSSCT00000008733	ENSSSCG00000007970	POLR3K	-0.888781	0.00315886
698	ssc-miR-885-3p	ENSSSCT00000067002	ENSSSCG00000045529	DNAH6	-0.956903	0.0001937
699	ssc-miR-885-3p	ENSSSCT00000060035	ENSSSCG00000038660	HAAO	-0.947753	0.000342733
700	ssc-miR-885-3p	ENSSSCT00000006473	ENSSSCG00000005894	ARHGAP39	-0.811593	0.0144463
701	ssc-miR-885-3p	ENSSSCT00000064674	ENSSSCG00000006231	CHD7	-0.903697	0.00207469
702	ssc-miR-885-3p	ENSSSCT00000006996	ENSSSCG00000006383	VANGL2	-0.886681	0.00333573
703	ssc-miR-885-3p	ENSSSCT00000007116	ENSSSCG00000006497	MEX3A	-0.909902	0.00170713
704	ssc-miR-885-3p	ENSSSCT00000041873	ENSSSCG00000028606	ZBTB7B	-0.906488	0.00190362
705	ssc-miR-885-3p	ENSSSCT00000023166	ENSSSCG00000021540	C2CD4D	-0.923733	0.00104657
706	ssc-miR-885-3p	ENSSSCT00000064517	ENSSSCG00000040334	CBX6	-0.922943	0.00107878
707	ssc-miR-885-3p	ENSSSCT00000057608	ENSSSCG00000000107	-	-0.931973	0.000747411
708	ssc-miR-885-3p	ENSSSCT00000061206	ENSSSCG00000025117	ATN1	-0.943737	0.000426667
709	ssc-miR-885-3p	ENSSSCT00000003006	ENSSSCG00000002712	LDHD	-0.919976	0.00120551
710	ssc-miR-885-3p	ENSSSCT00000047537	ENSSSCG00000027515	-	-0.932389	0.000734011
711	ssc-miR-885-3p	ENSSSCT00000036700	ENSSSCG00000038739	MYPOP	-0.908378	0.00179312
712	ssc-miR-885-3p	ENSSSCT00000003494	ENSSSCG00000003148	DBP	-0.856281	0.00664443
713	ssc-miR-885-3p	ENSSSCT00000040636	ENSSSCG00000003212	NAPSA	-0.835931	0.00972714
714	ssc-miR-885-3p	ENSSSCT00000065793	ENSSSCG00000033497	-	-0.958275	0.000175965
715	ssc-miR-885-3p	ENSSSCT00000055918	ENSSSCG00000032607	ALPL	-0.940235	0.000510047
716	ssc-miR-885-3p	ENSSSCT00000055926	ENSSSCG00000033546	UBXN11	-0.884481	0.0035277
717	ssc-miR-885-3p	ENSSSCT00000046917	ENSSSCG00000031977	PTCH2	-0.895269	0.002651
718	ssc-miR-885-3p	ENSSSCT00000034571	ENSSSCG00000001431	FKBPL	-0.916919	0.00134579
719	ssc-miR-885-3p	ENSSSCT00000029770	ENSSSCG00000025423	KCNK5	-0.925	0.000996262
720	ssc-miR-885-3p	ENSSSCT00000060977	ENSSSCG00000033214	GNMT	-0.954543	0.000226898
721	ssc-miR-885-3p	ENSSSCT00000060429	ENSSSCG00000001653	PEX6	-0.941938	0.000468275
722	ssc-miR-885-3p	ENSSSCT00000030706	ENSSSCG00000030196	CUL9	-0.875343	0.00440128
723	ssc-miR-885-3p	ENSSSCT00000055284	ENSSSCG00000036907	-	-0.846327	0.00805913
724	ssc-miR-885-3p	ENSSSCT00000002576	ENSSSCG00000002314	SMOC1	-0.900599	0.00227591
725	ssc-miR-885-3p	ENSSSCT00000002666	ENSSSCG00000002398	TMEM63C	-0.911309	0.00163017
726	ssc-miR-885-3p	ENSSSCT00000052715	ENSSSCG00000037035	UVSSA	-0.888073	0.00321782
727	ssc-miR-885-3p	ENSSSCT00000009510	ENSSSCG00000008692	ADD1	-0.885335	0.00345232
728	ssc-miR-885-3p	ENSSSCT00000015925	ENSSSCG00000014575	-	-0.831712	0.010462
729	ssc-miR-885-3p	ENSSSCT00000041549	ENSSSCG00000037537	-	-0.868884	0.00509558
730	ssc-miR-885-3p	ENSSSCT00000058555	ENSSSCG00000015129	ARHGEF12	-0.906657	0.00189352
731	ssc-miR-885-3p	ENSSSCT00000027719	ENSSSCG00000021573	KCNJ5	-0.868001	0.00519556
732	ssc-miR-885-3p	ENSSSCT00000081981	ENSSSCG00000024288	STUM	-0.898754	0.00240158
733	ssc-miR-885-3p	ENSSSCT00000063602	ENSSSCG00000039013	NOTUM	-0.856362	0.00663354
734	ssc-miR-885-3p	ENSSSCT00000040901	ENSSSCG00000017177	-	-0.992336	1.12e-06
735	ssc-miR-885-3p	ENSSSCT00000019088	ENSSSCG00000017534	HOXB3	-0.961307	0.000140655
736	ssc-miR-885-3p	ENSSSCT00000019094	ENSSSCG00000017540	HOXB5	-0.929138	0.000842975
737	ssc-miR-885-3p	ENSSSCT00000019297	ENSSSCG00000017730	CDK5R1	-0.891987	0.0029007
738	ssc-miR-885-3p	ENSSSCT00000049367	ENSSSCG00000017804	ABR	-0.87709	0.0042246
739	ssc-miR-885-3p	ENSSSCT00000019563	ENSSSCG00000017978	ALOX15B	-0.902262	0.00216641
740	ssc-miR-885-3p	ENSSSCT00000051175	ENSSSCG00000037557	DRC3	-0.831453	0.0105081
741	ssc-miR-885-3p	ENSSSCT00000012468	ENSSSCG00000011390	IP6K1	-0.930214	0.000805796
742	ssc-miR-885-3p	ENSSSCT00000012683	ENSSSCG00000011587	EFCAB12	-0.900378	0.00229073
743	ssc-miR-885-3p	ENSSSCT00000024978	ENSSSCG00000028031	HDAC11	-0.877077	0.00422585
744	ssc-miR-885-3p	ENSSSCT00000058066	ENSSSCG00000031557	CHCHD6	-0.977051	2.97e-05
745	ssc-miR-885-3p	ENSSSCT00000046992	ENSSSCG00000033815	SST	-0.945458	0.000389219
746	ssc-miR-885-3p	ENSSSCT00000055170	ENSSSCG00000023762	TRPM2	-0.928852	0.000853029
747	ssc-miR-885-3p	ENSSSCT00000050066	ENSSSCG00000035269	NXNL2	-0.941973	0.000467449
748	ssc-miR-885-3p	ENSSSCT00000045352	ENSSSCG00000010133	ARVCF	-0.931293	0.000769653
749	ssc-miR-885-3p	ENSSSCT00000011247	ENSSSCG00000010275	PCBD1	-0.937783	0.00057434
750	ssc-miR-885-3p	ENSSSCT00000011294	ENSSSCG00000010317	DUPD1	-0.893178	0.00280842
751	ssc-miR-885-3p	ENSSSCT00000049468	ENSSSCG00000038355	SP5	-0.852236	0.00719833
752	ssc-miR-885-3p	ENSSSCT00000091074	ENSSSCG00000016215	-	-0.913295	0.00152542
753	ssc-miR-885-3p	ENSSSCT00000058676	ENSSSCG00000032797	-	-0.94574	0.000383297
754	ssc-miR-885-3p	ENSSSCT00000007811	ENSSSCG00000007139	ADRA1D	-0.917651	0.00131131
755	ssc-miR-885-3p	ENSSSCT00000056818	ENSSSCG00000037562	SLC2A4RG	-0.898882	0.00239274
756	ssc-miR-885-3p	ENSSSCT00000017887	ENSSSCG00000016426	-	-0.963776	0.00011563
757	ssc-miR-885-3p	ENSSSCT00000018044	ENSSSCG00000016574	KCP	-0.937076	0.000593828
758	ssc-miR-885-3p	ENSSSCT00000077092	ENSSSCG00000027063	DPY19L1	-0.946156	0.00037467
759	ssc-miR-885-3p	ENSSSCT00000060844	ENSSSCG00000035093	KIF26A	-0.936315	0.000615292
760	ssc-miR-885-3p	ENSSSCT00000060010	ENSSSCG00000032509	LRRC26	-0.875043	0.00443208
761	ssc-miR-885-3p	ENSSSCT00000041360	ENSSSCG00000040845	AGPAT2	-0.96278	0.000125333
762	ssc-miR-885-3p	ENSSSCT00000040911	ENSSSCG00000013150	-	-0.955087	0.000218938
763	ssc-miR-885-5p	ENSSSCT00000028664	ENSSSCG00000003551	PAQR7	-0.923254	0.00106603
764	ssc-miR-9	ENSSSCT00000066217	ENSSSCG00000032857	S100A12	-0.906022	0.00193147
765	ssc-miR-9	ENSSSCT00000075967	ENSSSCG00000015444	LAMB1	-0.944579	0.000408062
766	ssc-miR-92a	ENSSSCT00000008965	ENSSSCG00000008186	TSGA10	-0.826156	0.0114816
767	ssc-miR-92b-3p	ENSSSCT00000014118	ENSSSCG00000012915	-	-0.942046	0.000465711
768	ssc-miR-92b-3p	ENSSSCT00000015332	ENSSSCG00000014036	TMED9	-0.927814	0.000890192
769	ssc-miR-92b-3p	ENSSSCT00000049214	ENSSSCG00000032527	FOSL2	-0.939672	0.00052436
770	ssc-miR-92b-3p	ENSSSCT00000030009	ENSSSCG00000028104	HOXC11	-0.916497	0.00136598
771	ssc-miR-92b-3p	ENSSSCT00000011190	ENSSSCG00000010224	EGR2	-0.83203	0.0104053
772	ssc-miR-92b-3p	ENSSSCT00000064514	ENSSSCG00000023026	CLCN5	-0.832713	0.0102845
773	ssc-miR-92b-3p	ENSSSCT00000056578	ENSSSCG00000032279	SAPCD2	-0.91218	0.00158366
