# Supplementary material for: Differential MicroRNA Expression in Porcine Endometrium Related to Spontaneous Embryo Loss during Early Pregnancy
Source: Int J Mol Sci. 2022 Jul 24;23(15):8157. doi: 10.3390/ijms23158157 (PMC9331794; doi:10.3390/ijms23158157)
Supplement: Supplementary file 1 [file ijms-23-08157-s001.zip › Supplementary Table S13.xlsx]

## Sheet: Supplementary Table S1
Supplementary Table S13. Primers used for the miRNAs and mRNAs validation by RT-qPCR
Name	Sequence (5'®3')	Tm(°C)
ssc-miR-205	TCCTTCATTCCACCGGAGTCTG	60
ssc-miR-375	TTTGTTCGTTCGGCTCGCG	60
ssc-miR-504	AGACCCTGGTCTGCACTCTATCT	60
ssc-miR-217	CGTACTGCATCAGGAACTGATTGGAT	61
ssc-miR-503	TATAGCAGCGGGAACAGTACTGC	60
miRNA-365-5p	AATCAATGAGGGACTTTCAGGGG	57
miRNA-671-5p	AGAGACGAGGAAGCCCTGGA	61
miRNA-885-3p	AACAATAGGCAGCGGGGTGT	60
U6 forward	TGGAACGCTTCACGAATTTGCG	60
U6 reverse	GGAACGATACAGAGAAGATTAGC	60
TINAGL1 forward	TCCTGTACCAGAGCGGCATCTAC	62
TINAGL1 reverse	CCGTCCAGTATTTGAGCATCCTTCC	62
PPP1R14B forward	CGGAGCTGGAGATTGATGTGGATG	62
PPP1R14B reverse	GGCCTCAGTGGGTTTGTAACAGTC	62
BTNL9 forward	TGCTCCTCCTGGCTCTTCTCTTG	62
BTNL9 reverse	TTTGTCCTTCTCTGCCTGCTTCTTC	61
SARDH forward	CCTGTCTTCTGGGAGGAGGTGTC	64
SARDH reverse	GCCGCAGACCGTGGACTTAATC	62
NUB1 forward	CGGTGCTCCAGCTGGACATA	60
NUB1 reverse	GAAGCATGTCTGGGCCAAGC	60
AGPAT2 forward	GCCGAACGGTGGAGAACATGAG	61
AGPAT2 reverse	GATGCTCTGGTGGTTGGAGATGATG	60
HEPACAM forward	CCGCCCATCAAGATCACAGTGTAC	60
HEPACAM reverse	TCACCAAGGTCACGAGGAGGAAG	61
TBX6 forward	CGTTCATCTCCGTGACAGCCTATC	60
TBX6 reverse	GTCTCGCTCCCTCTTACAGTTTCG	60
HPRT1 forward	GGACTTGAATCATGTTTGTG	51
HPRT1 reverse	CAGATGTTTCCAAACTCAAC	51
