# Supplementary material for: Differential MicroRNA Expression in Porcine Endometrium Related to Spontaneous Embryo Loss during Early Pregnancy
Source: Int J Mol Sci. 2022 Jul 24;23(15):8157. doi: 10.3390/ijms23158157 (PMC9331794; doi:10.3390/ijms23158157)
Supplement: Supplementary file 1 [file ijms-23-08157-s001.zip › Supplementary Table S2.xlsx]

## Sheet: Supplementary Table S3
Supplementary Table S2. TPM values of identified miRNAs in AE and HE samples of porcine on DG28
miRNA	AE_1_TPM	AE_2_TPM	AE_3_TPM	AE_4_TPM	HE_1_TPM	HE_2_TPM	HE_3_TPM	HE_4_TPM
ssc-let-7a	15483.4	16727.6	12861.1	16872.2	8111.06	9834.94	6396.84	8349.48
ssc-let-7c	2012.35	2135.37	1799.54	2059.76	864.848	1013.75	737.061	920.628
ssc-let-7d-3p	26.0632	24.8905	21.6164	30.7095	17.7569	37.795	26.2075	29.4731
ssc-let-7d-5p	176.632	193.625	151.422	181.382	125.903	162.099	101.79	131.815
ssc-let-7e	762.045	809.134	827.015	740.557	577.742	733.98	610.95	630.508
ssc-let-7f-3p	0.8876	0.868273	0.752809	1.17611	1.3906	1.93175	0.733811	1.35613
ssc-let-7f-5p	20847.4	19977.3	15907.9	18035.4	12605.4	14081.8	10468.4	12239.8
ssc-let-7g	12874.8	13933.7	11706.6	11593.4	9521.67	11049.3	6993.01	9924.3
ssc-let-7i-3p	15.9768	16.3042	26.7785	14.244	8.66452	11.6745	13.5231	10.849
ssc-let-7i-5p	25631.3	27734.7	22436.2	27233.6	11230.9	11725.3	9508.31	11238.2
ssc-miR-1	1138.63	800.644	810.991	862.35	706.533	413.478	564.615	375.104
ssc-miR-100	6273.07	6038.07	6853.36	5446.04	4211.71	5758.45	3792.65	5378.66
ssc-miR-101	7880.76	7414.76	11930.2	6236.26	7078.17	6309.76	6708.61	5217.01
ssc-miR-103	2127.42	2374.34	2192.93	1525.81	1823.51	1941.49	1489.74	1629.79
ssc-miR-10382	0.0806909	0	0.215088	0.261358	0	0	0.10483	0.0904083
ssc-miR-10383	1.53313	0.771798	1.82825	0.392037	2.35333	4.61939	4.5077	2.62184
ssc-miR-10384	53.0139	64.8311	85.2825	35.2833	64.6095	161.175	73.5908	149.535
ssc-miR-10386	0.322764	0.385899	0.107544	0.261358	0.855755	0.251967	1.46762	0.904083
ssc-miR-10388	5.08353	8.00741	5.16212	7.18734	5.56241	4.61939	5.34634	5.06287
ssc-miR-10390	0.0806909	0.19295	0.645265	0.130679	0.855755	0.167978	0	0.180817
ssc-miR-10391	0.0806909	0	0.322633	0.130679	0.534847	1.00787	0.314491	0.632858
ssc-miR-105-1	0	0	0	0	0.106969	0.167978	0	0
ssc-miR-106a	4.27662	6.07791	4.40931	1.96018	2.4603	1.84776	2.20143	1.62735
ssc-miR-107	162.108	202.115	206.485	134.207	98.4118	118.592	78.2033	83.8085
ssc-miR-10a-3p	106.189	124.26	136.904	130.287	62.898	64.2516	44.1335	56.5956
ssc-miR-10a-5p	31847.4	33521.3	23220.8	27655.7	14096.9	12160	11842.1	13731.5
ssc-miR-10b	29183.8	26089	16453.7	23665.7	29826.9	31156	23918.9	37772.2
ssc-miR-122-3p	0.0806909	0.289424	0.107544	0	3.31605	2.51967	2.41109	1.89858
ssc-miR-122-5p	5.80974	5.98144	4.51686	8.10209	15.5106	24.1048	35.6423	14.5557
ssc-miR-124a	1.21036	0.19295	0.107544	0	0.855755	1.25983	0.10483	1.26572
ssc-miR-125a	677.239	726.359	527.289	784.465	629.301	851.06	552.979	883.922
ssc-miR-125b	1854.52	1831.09	2072.16	1929.34	1491.47	2566.7	1332.81	2373.31
ssc-miR-126-3p	16851.2	17328.4	18860.6	12717.3	16383.2	22624.6	17338.4	20227.1
ssc-miR-126-5p	426.693	437.803	591.278	260.704	670.27	777.066	676.469	574.907
ssc-miR-127	452.272	504.853	607.517	302.26	386.801	433.635	393.952	365.702
ssc-miR-1271-3p	0.484145	0.482374	0.430177	0.130679	0	0.251967	1.57245	0.0904083
ssc-miR-1271-5p	246.43	261.254	298.328	346.43	191.047	323.358	156.826	263.269
ssc-miR-1277	0	0	0	0.130679	0.213939	0	0	0
ssc-miR-128	509.482	498.871	482.336	534.869	286.357	523.923	278.848	551.943
ssc-miR-1285	7.26218	7.42856	6.02247	7.05666	10.1621	7.47502	9.43472	7.23267
ssc-miR-1296-5p	1.85589	0.964748	2.58106	1.30679	1.92545	2.77164	2.62075	1.17531
ssc-miR-129a-3p	2.42073	1.64007	0.860353	2.09086	2.03242	3.10759	4.08838	2.71225
ssc-miR-129a-5p	94.3276	105.543	112.384	112.122	131.572	220.471	122.547	195.192
ssc-miR-1306-3p	3.22764	3.76252	6.5602	2.4829	1.81848	3.86349	1.99177	3.16429
ssc-miR-1306-5p	7.74633	5.98144	7.09792	6.53394	5.66938	3.44355	5.76566	5.06287
ssc-miR-1307	71.008	74.8645	61.4077	120.617	92.7425	201.154	235.973	209.386
ssc-miR-130a	33.164	37.5287	46.7817	22.0847	36.4766	47.8737	37.7389	41.8591
ssc-miR-130b-3p	1.85589	2.21892	3.11878	3.52833	1.49757	2.51967	1.57245	1.98898
ssc-miR-130b-5p	10.1671	13.41	12.6902	15.8121	7.91574	13.6902	7.86226	12.7476
ssc-miR-132	18.8817	20.8386	28.2841	17.3803	55.0892	129.763	57.7614	123.407
ssc-miR-133a-3p	14.6857	12.9276	9.89406	15.5508	14.5478	11.0026	14.8859	7.14226
ssc-miR-133a-5p	0.322764	0.578849	0.107544	1.04543	0.534847	0.503934	0.733811	0.271225
ssc-miR-133b	1.53313	1.35065	0.967898	1.69883	0.320908	0.587923	0.419321	0.54245
ssc-miR-1343	27.9997	27.7847	27.1011	37.6355	18.3987	33.9315	28.1993	28.4786
ssc-miR-135	1281.94	1163	1007.26	887.44	418.571	300.849	365.124	316.339
ssc-miR-136-3p	67.2155	63.4804	75.9262	48.2205	61.1865	57.4485	64.9947	50.8999
ssc-miR-136-5p	6.05182	3.66604	7.95827	4.18172	3.95787	3.44355	3.35457	5.06287
ssc-miR-137	0.403454	0.0964748	0.215088	0	0.106969	0	0.10483	0
ssc-miR-138	0.242073	0.289424	0.215088	0.261358	0.427878	0.755901	0.419321	1.35613
ssc-miR-1388	4.51869	3.28014	2.6886	2.61358	2.67423	4.03147	6.28981	4.06838
ssc-miR-139-3p	4.11524	3.85899	3.33387	4.3124	5.66938	7.13906	6.39464	6.23818
ssc-miR-139-5p	265.392	252.86	277.464	213.007	333.745	430.192	323.192	447.521
ssc-miR-140-3p	5251.93	6090.55	5888.58	5307.39	2504.37	3322.02	2422.94	2762.79
ssc-miR-140-5p	712.016	787.813	542.991	622.032	349.255	309.079	293.944	343.28
ssc-miR-141	457.275	472.727	767.543	338.589	293.845	335.452	319.732	264.896
ssc-miR-142-3p	19.6079	17.4619	31.5104	21.4313	50.3826	29.0602	60.6967	27.9362
ssc-miR-142-5p	170.419	179.54	262.838	144.4	295.877	456.396	304.008	329.9
ssc-miR-143-3p	153815	128026	141373	179899	111403	148818	186997	140687
ssc-miR-143-5p	109.417	93.2911	132.602	70.1746	128.577	130.855	154.205	110.841
ssc-miR-144	1.69451	1.25417	3.33387	4.05105	8.66452	5.03934	7.75743	2.71225
ssc-miR-145-3p	210.361	189.091	208.851	304.22	252.127	361.657	209.765	274.932
ssc-miR-145-5p	1200.76	1169.18	747.755	1052.36	1546.78	1378.34	1631.68	1308.66
ssc-miR-1468	148.633	154.36	167.661	150.803	91.6728	141.605	85.0173	115.813
ssc-miR-146a-5p	174.454	160.727	153.143	79.7141	163.342	136.566	146.972	138.415
ssc-miR-146b	534.012	595.828	542.668	478.677	1702.63	3266.42	1695	4257.06
ssc-miR-148a-3p	162962	161940	204057	97435.2	133920	131447	137688	132662
ssc-miR-148a-5p	198.822	249.291	304.673	177.201	308.179	291.274	303.274	251.154
ssc-miR-148b-3p	1365.53	1345.82	1481.1	960.229	1173.13	1418.91	952.382	1208.13
ssc-miR-148b-5p	35.6654	36.0816	40.7592	27.3119	29.8445	34.7714	24.7399	30.6484
ssc-miR-149	41.5558	42.256	45.1686	62.5952	20.3242	43.9262	29.1428	33.0895
ssc-miR-150	75.3653	77.6622	63.9888	70.3052	125.689	208.545	124.853	171.866
ssc-miR-151-3p	9843.4	10295.1	11982.8	6630.78	5649.05	10229.4	6368.43	9531.12
ssc-miR-151-5p	68.5873	83.8366	118.944	47.8285	44.8202	76.7659	62.1643	54.6066
ssc-miR-152	2292.83	2462.13	3650.16	1129.59	2446.6	3670.07	2562.36	2705.47
ssc-miR-153	0.0806909	0.19295	0.107544	0	0.106969	0.671912	0.10483	0.994492
ssc-miR-155-3p	0	0	0	0	0.106969	0	0.10483	0
ssc-miR-155-5p	25.9825	27.5918	27.3162	22.9995	29.2026	31.2439	29.3525	28.3882
ssc-miR-15a	5.97113	7.33209	9.89406	5.88055	12.1945	8.65086	9.32989	6.96144
ssc-miR-15b	47.6883	63.4804	60.1172	37.5048	46.7456	48.1257	34.2795	36.6154
ssc-miR-16	363.351	445.231	478.464	265.932	450.983	422.297	496.161	357.565
ssc-miR-17-3p	3.38902	3.95547	5.48475	4.44308	4.27878	5.62726	4.61253	4.61083
ssc-miR-17-5p	108.368	153.781	142.388	76.7085	278.334	271.536	208.612	257.754
ssc-miR-181a	1173.33	1386.05	1115.77	1390.03	672.41	947.564	655.398	813.946
ssc-miR-181b	265.392	296.467	217.669	285.533	103.653	128.167	91.9361	124.944
ssc-miR-181c	20.9796	22.7681	27.1011	19.2098	16.7942	17.7217	11.0072	12.7476
ssc-miR-181d-3p	0.161382	0.0964748	0.322633	0.130679	0	0	0	0
ssc-miR-181d-5p	291.94	298.975	297.252	190.922	81.0828	100.283	73.486	87.8769
ssc-miR-182	3726.79	3881.86	2609.34	3162.43	1963.21	1583.78	1669.42	1587.75
ssc-miR-183	1620.76	1737.41	1311.93	1599.51	788.151	932.446	712.321	806.442
ssc-miR-1839-3p	0.242073	0	0	0	0.106969	0.167978	0	0
ssc-miR-1839-5p	7.74633	6.36734	5.80739	5.35783	6.41816	5.62726	6.70913	7.32308
ssc-miR-184	1.29105	2.21892	1.50562	1.43747	4.38575	9.40677	6.6043	7.5943
ssc-miR-1842	2.17865	1.73655	2.47352	2.4829	2.7812	5.45928	2.83042	3.79715
ssc-miR-185	307.755	296.66	288.971	317.027	286.036	318.57	276.752	316.429
ssc-miR-186-3p	0	0.19295	0	0	0.320908	0	0.419321	0.0904083
ssc-miR-186-5p	724.12	786.463	749.153	549.243	632.403	700.468	567.027	657.63
ssc-miR-187	2.42073	2.21892	3.76405	1.96018	4.92059	17.3857	6.08015	16.5447
ssc-miR-18a	5.72905	6.65676	10.4318	5.35783	17.1151	15.286	16.8777	11.0298
ssc-miR-18b	0.242073	0	0.537721	0.130679	0.213939	0	0	0
ssc-miR-190a	16.703	15.9183	19.2504	6.01123	16.1524	11.9264	9.74921	16.3639
ssc-miR-190b	35.1812	46.8868	26.1332	28.488	38.402	35.6113	29.3525	33.1799
ssc-miR-191	3663.04	3976.5	2893.26	3380.66	2515.81	3101.46	2011.27	2805.91
ssc-miR-192	136.126	137.187	179.491	139.696	134.354	192.587	137.223	160.746
ssc-miR-193a-3p	2.42073	1.83302	6.23756	1.69883	2.4603	2.93961	2.93525	1.80817
ssc-miR-193a-5p	18.7203	22.7681	27.7464	18.0337	29.0957	46.3619	30.5056	37.3386
ssc-miR-194a-3p	0	0	0	0	0.106969	0	0.314491	0
ssc-miR-194a-5p	26.9508	40.9053	39.2536	18.0337	23.9611	38.131	25.4737	31.8237
ssc-miR-194b-5p	0.645527	0.964748	0.537721	0.392037	0.427878	0.419945	0.628981	0.994492
ssc-miR-195	536.594	602.871	698.177	372.304	352.036	436.743	332.417	349.971
ssc-miR-196a	3.30833	3.56957	4.94703	6.27259	9.19937	9.65873	9.32989	8.13675
ssc-miR-196b-3p	0.564836	0.868273	0.537721	0.784073	0.534847	0.83989	0.419321	0.361633
ssc-miR-196b-5p	508.998	532.252	409.636	490.961	320.159	399.62	313.023	390.926
ssc-miR-199a-3p	4906.73	5607.31	7071.89	4603.43	4281.34	7539.86	3937.63	5851.05
ssc-miR-199a-5p	3769.31	4169.74	4157.77	3212.09	4719.28	5429.89	3863.62	5932.78
ssc-miR-199b-3p	4906.01	5606.83	7071.35	4603.16	4280.59	7538.77	3937.21	5850.05
ssc-miR-199b-5p	2120.07	2406.18	2305.85	1635.58	2005.57	1721.61	1583.46	1767.48
ssc-miR-19a	13.6368	10.9981	8.92617	10.3236	16.0454	6.1312	11.9506	8.86002
ssc-miR-19b	321.15	321.743	259.827	170.928	452.267	248.355	358.729	285.238
ssc-miR-200b	8965.65	8593.59	6472.55	9996.02	8286.17	9606.58	7107.17	10068.9
ssc-miR-202-5p	0	0	0	0	0.320908	0.167978	0.419321	0.0904083
ssc-miR-204	227.064	222.664	206.807	375.571	147.832	247.348	138.9	237.774
ssc-miR-205	95.538	103.132	104.425	72.9188	6.6321	16.4618	7.12845	13.4708
ssc-miR-206	1.53313	1.9295	3.01124	2.09086	0.855755	1.67978	0.943472	1.53694
ssc-miR-208b	0	0	0.322633	0	0	0	0	0
ssc-miR-20a-3p	0.564836	0.675324	0.645265	0	0.427878	0.167978	0.314491	0.0904083
ssc-miR-20a-5p	251.11	312.385	263.913	187.263	553.46	433.215	386.614	441.373
ssc-miR-20b	5.89043	8.10388	8.71108	4.70444	1.60454	2.43568	2.93525	3.61633
ssc-miR-21-3p	2.34004	1.64007	3.54896	3.39765	3.63696	3.27557	7.23328	2.80266
ssc-miR-21-5p	255509	273532	246296	323108	355401	300331	322377	329546
ssc-miR-210	44.9448	61.6474	70.549	33.0618	24.2821	25.2807	24.1109	17.72
ssc-miR-212	2.98556	2.3154	2.79615	6.27259	6.31119	15.286	3.66906	17.6296
ssc-miR-214-3p	225.37	265.981	348.873	150.542	165.696	298.581	208.822	213.997
ssc-miR-214-5p	88.2758	100.72	118.514	63.6406	69.958	126.823	88.0574	109.846
ssc-miR-215	6.69734	7.91093	10.4318	5.48851	8.98543	12.0944	7.12845	11.9339
ssc-miR-216	0.403454	0.385899	0.322633	0.130679	0.427878	0.335956	1.25796	1.17531
ssc-miR-217	4.51869	3.08719	3.33387	2.87494	40.0066	33.6796	50.004	34.988
ssc-miR-218-5p	584.605	459.413	835.618	274.426	359.096	364.428	359.568	375.466
ssc-miR-219a	4.27662	3.85899	4.94703	3.52833	1.81848	3.52754	3.24974	4.61083
ssc-miR-219b-3p	0.726218	0.19295	0.322633	0	0.213939	0.419945	0	0.904083
ssc-miR-22-3p	1019.53	1109.46	1212.88	1430.67	1610.32	2603.66	1785.57	2044.31
ssc-miR-22-5p	38.7316	34.6345	34.8443	51.8795	48.3502	81.0494	49.5847	59.7599
ssc-miR-221-3p	144.759	166.612	167.661	140.741	345.618	458.244	263.438	384.145
ssc-miR-221-5p	55.3539	57.4025	48.61	46.1297	89.9613	89.2803	63.8416	85.3455
ssc-miR-222	70.1204	73.8032	56.4607	97.2251	192.652	267.421	175.381	301.331
ssc-miR-223	6.93942	6.75324	6.66774	6.27259	10.8039	7.97895	8.91057	6.23818
ssc-miR-224	0.322764	0.675324	0.645265	0	4.38575	0.923879	9.43472	1.80817
ssc-miR-2320-3p	4.438	4.72727	5.69984	7.57938	5.45544	6.63513	2.41109	5.87654
ssc-miR-2320-5p	1.29105	1.35065	1.39807	1.69883	2.56727	2.43568	5.03185	2.71225
ssc-miR-2366	0.161382	0.0964748	0.215088	0.130679	0.213939	0.251967	0.20966	0
ssc-miR-23a	932.06	949.602	1102.97	774.664	962.404	1745.54	914.119	1114.28
ssc-miR-23b	1157.19	1157.6	1322.15	939.059	642.779	1048.43	662.527	632.678
ssc-miR-24-1-5p	108.691	114.13	117.761	81.0209	125.368	162.687	120.031	174.488
ssc-miR-24-2-5p	19.4465	22.6716	28.1766	16.4655	11.2318	21.4172	13.4183	17.4488
ssc-miR-24-3p	4994.69	5391.69	6676.99	3526.76	3218.39	5446.27	3764.77	4401.44
ssc-miR-2411	4.11524	3.85899	3.01124	3.13629	5.56241	3.86349	4.5077	5.69573
ssc-miR-2483	3.22764	3.08719	4.08668	2.87494	1.49757	4.11546	2.72559	4.97246
ssc-miR-26a	32315.2	29552.2	29284.2	38167.6	38600.1	53317	32012	49840.9
ssc-miR-26b-3p	1.45244	1.44712	2.36597	1.8295	0.855755	1.59579	1.36279	2.07939
ssc-miR-26b-5p	3094.82	3118.64	3416.14	2517.14	2875.87	3797.65	2286.66	2887.64
ssc-miR-27a	1202.78	1198.8	1764.37	1250.6	1317.54	2978.75	1456.93	2067.46
ssc-miR-27b-3p	19627.6	21456.8	24433.2	18472.8	11791.7	15814.5	10979	11437
ssc-miR-27b-5p	19.3658	22.4786	10.6469	21.17	16.6872	16.4618	13.9424	17.6296
ssc-miR-28-3p	789.56	865.476	908.426	597.203	723.327	909.433	694.71	768.471
ssc-miR-28-5p	121.763	125.031	154.111	132.508	106.862	191.831	113.846	127.566
ssc-miR-296-3p	19.85	20.2597	20.8636	20.9086	15.5106	29.4801	21.3854	26.6705
ssc-miR-299	9.27945	8.48978	7.74318	4.44308	6.52513	7.05507	6.91879	6.14777
ssc-miR-29a-3p	617.527	694.329	687.853	620.725	768.147	979.311	715.466	871.898
ssc-miR-29a-5p	1.69451	1.9295	2.25843	1.04543	1.3906	1.42781	1.57245	1.71776
ssc-miR-29b	48.818	48.2374	58.7191	40.7718	56.6938	45.0181	46.9639	38.514
ssc-miR-29c	23.1583	20.935	33.984	21.17	37.0114	35.3594	35.2229	28.569
ssc-miR-30a-3p	246.43	239.933	182.825	308.272	541.8	659.817	1008.26	568.94
ssc-miR-30a-5p	25046.5	23430.5	21608.9	21416.6	86089.7	42295.1	74652.4	43453.3
ssc-miR-30b-3p	10.0057	12.3488	14.1958	15.8121	9.94815	12.6823	9.95887	11.7531
ssc-miR-30b-5p	712.501	879.754	923.267	455.285	779.272	799.995	656.971	528.798
ssc-miR-30c-1-3p	11.7809	13.0241	11.0771	15.1588	10.9109	13.9422	9.74921	12.7476
ssc-miR-30c-3p	81.4171	86.345	66.5698	77.4926	116.918	112.461	147.601	96.8273
ssc-miR-30c-5p	1872.19	2075.08	1557.56	1892.49	2690.92	2281.06	2146.92	2526.64
ssc-miR-30d	20217.3	21608.1	15089	20355.2	15026.8	11502	12426.5	12515.5
ssc-miR-30e-3p	306.706	289.135	307.899	307.618	182.811	251.463	210.499	212.64
ssc-miR-30e-5p	3289.36	2997.18	2685.49	3762.9	2986.05	1742.1	2238.23	1932.66
ssc-miR-31	83.5958	118.857	142.604	57.368	90.3891	116.577	67.93	85.4359
ssc-miR-32	56.5643	48.2374	91.5201	67.0383	56.6938	45.774	61.6402	40.7742
ssc-miR-320	540.145	601.424	430.284	586.879	339.735	396.848	381.372	461.083
ssc-miR-323	5.3256	6.56029	6.99037	5.22716	6.84604	7.643	5.66083	5.96695
ssc-miR-324	4.92214	3.95547	3.76405	3.92037	2.03242	5.79524	4.29804	3.2547
ssc-miR-325	0	0	0	0	0	0.167978	0.10483	0
ssc-miR-326	0.645527	0.964748	1.39807	0.392037	1.28363	2.2677	4.29804	2.35062
ssc-miR-328	26.4666	24.5046	29.252	32.2777	12.1945	20.9133	21.6999	22.8733
ssc-miR-330	23.7231	23.8293	34.199	12.2838	20.3242	34.5195	26.4172	41.2262
ssc-miR-331-3p	10.4091	10.8052	14.7336	6.40327	6.31119	10.3306	10.6927	6.87103
ssc-miR-331-5p	27.7577	32.1261	25.2729	28.7494	18.9336	27.8843	26.1027	23.7774
ssc-miR-335	25.4983	23.4434	15.1637	9.53956	8.12967	5.12333	8.38642	5.60532
ssc-miR-338	0.322764	0.482374	0.322633	0.653394	0.320908	0.503934	1.15313	0.180817
ssc-miR-339-3p	0.968291	0.868273	1.50562	0.261358	1.06969	2.2677	0.838642	1.35613
ssc-miR-339-5p	303.075	387.636	490.832	273.119	257.903	404.911	276.542	282.255
ssc-miR-33b-3p	0.0806909	0.289424	0.430177	0	0.320908	0.083989	0.628981	0.271225
ssc-miR-33b-5p	0.0806909	0	0	0	0	0	0	0
ssc-miR-340	845.398	787.234	1111.47	546.63	643.528	556.343	561.051	504.569
ssc-miR-342	45.5097	53.7365	43.6629	23.2608	29.3096	31.9158	24.5303	30.0156
ssc-miR-345-3p	3.22764	3.47309	3.54896	3.26697	1.17666	2.93961	3.14491	2.35062
ssc-miR-345-5p	1.45244	2.79777	3.97913	1.17611	1.28363	1.5118	1.0483	1.44653
ssc-miR-34a	98.8463	130.627	136.258	58.0214	69.3162	53.081	55.3503	37.7003
ssc-miR-34c	2651.02	2834.33	4547.18	2803.45	3021.46	2899.89	2893.63	2327.38
ssc-miR-361-3p	249.335	310.456	234.876	214.575	238.435	286.738	202.427	338.398
ssc-miR-361-5p	152.667	191.792	206.592	130.548	94.8819	111.537	77.784	90.0467
ssc-miR-362	48.0918	58.8496	41.7271	37.7662	47.4944	34.7714	39.7306	42.4919
ssc-miR-363	81.9819	86.345	80.443	112.515	30.1654	25.1127	28.5138	24.4103
ssc-miR-365-3p	11.2967	12.0594	7.52809	10.8463	30.1654	14.6981	17.8211	17.268
ssc-miR-365-5p	1.12967	2.3154	0.967898	1.43747	6.41816	3.7795	3.4594	4.52042
ssc-miR-369	9.84429	7.71798	6.88283	4.70444	9.19937	6.46715	4.82219	7.50389
ssc-miR-370	73.2673	74.2856	56.9984	53.709	79.1574	75.6741	78.3082	93.8439
ssc-miR-371-5p	0	0.289424	0	0	0.106969	0	0	0.0904083
ssc-miR-374a-3p	281.773	233.855	314.889	195.757	284.539	224.335	212.281	208.03
ssc-miR-374a-5p	385.702	434.908	614.4	202.422	435.152	355.357	352.544	329.629
ssc-miR-374b-3p	13.8788	11.4805	16.7769	9.80092	12.7294	8.48289	12.6845	5.87654
ssc-miR-374b-5p	255.064	312.578	388.019	161.65	345.725	305.384	269.728	295.183
ssc-miR-375	2462.2	2642.64	2467.92	1939.14	567.045	763.544	619.127	525.363
ssc-miR-376a-3p	0	0	0	0.130679	0.106969	0.083989	0	0.0904083
ssc-miR-376a-5p	0.484145	0.385899	0.215088	0.130679	0	0.251967	0.20966	0.0904083
ssc-miR-376c	0.564836	0.289424	0.537721	0.392037	0.320908	0.251967	0.628981	0.271225
ssc-miR-378	959.011	1085.05	1213.31	957.484	1623.26	2905.35	1686.72	2240.32
ssc-miR-378b-3p	44.2993	47.5621	100.124	43.9081	47.3874	92.5559	67.0913	53.2505
ssc-miR-381-3p	4563.55	4444.88	4769.91	3366.94	4306.27	3543.33	4001.89	4021.81
ssc-miR-381-5p	0	0	0	0.130679	0.106969	0	0.314491	0
ssc-miR-382	18.4782	17.9443	15.4864	14.7667	9.94815	17.3857	10.5879	16.0023
ssc-miR-383	0.161382	0	0.215088	0.130679	0	0	0.10483	0
ssc-miR-411	24.3686	20.7421	19.8957	15.4201	19.6824	22.0891	17.7163	21.0651
ssc-miR-421-3p	1.45244	1.83302	1.9358	1.56815	3.10211	2.18371	2.72559	3.43552
ssc-miR-423-3p	160.978	177.803	115.502	338.981	125.582	171.254	200.435	201.339
ssc-miR-423-5p	504.883	574.99	552.992	349.305	425.096	507.293	460.309	476.452
ssc-miR-424-3p	11.216	16.4007	22.4767	13.1986	21.7148	66.2673	26.2075	44.7521
ssc-miR-424-5p	91.7455	102.167	206.162	80.8902	189.443	263.137	175.695	191.937
ssc-miR-425-3p	39.4578	52.6752	51.4061	31.8857	34.2302	57.7844	40.6741	46.9219
ssc-miR-425-5p	242.638	290.968	221.111	138.128	221.534	218.287	214.797	241.661
ssc-miR-429	544.663	655.16	584.072	387.071	384.876	518.296	345.416	417.596
ssc-miR-432-3p	0.0806909	0	0	0	0	0.083989	0	0
ssc-miR-432-5p	2.34004	3.08719	3.44141	2.22154	2.7812	3.44355	2.20143	1.80817
ssc-miR-4331-3p	0.403454	0.19295	0.215088	0.130679	0.320908	0.587923	0.20966	0.180817
ssc-miR-4331-5p	0	0	0	0	0.213939	0	0	0
ssc-miR-4332	0.161382	0.289424	0.107544	0	0.641816	1.09186	1.57245	0.180817
ssc-miR-4334-3p	83.8378	109.402	155.616	87.9469	61.8283	141.437	83.1303	85.0742
ssc-miR-4337	0	0	0.107544	0	0	0	0	0
ssc-miR-4338	0	0	0	0	0	0.167978	0	0.0904083
ssc-miR-450a	538.289	583.866	935.312	319.641	429.589	623.114	434.94	508.185
ssc-miR-450b-3p	1.12967	2.3154	2.15088	1.30679	0.962725	1.59579	1.15313	1.17531
ssc-miR-450b-5p	650.611	642.04	839.167	456.592	664.066	634.285	533.795	566.408
ssc-miR-450c-3p	0.806909	1.35065	1.39807	0.784073	1.3906	1.93175	0.524151	1.0849
ssc-miR-450c-5p	1419.27	1605.92	1986.77	1251.51	1796.12	1956.27	1602.33	1837.64
ssc-miR-451	596.225	689.988	635.156	359.89	4215.88	2623.31	4159.14	1722.37
ssc-miR-452	0.322764	0.289424	0.645265	0.522716	2.67423	0.755901	1.67728	0.54245
ssc-miR-454	14.9278	13.8924	9.46389	11.8918	15.0827	11.0865	10.7975	10.6682
ssc-miR-455-3p	36.9564	36.0816	49.1477	42.0786	48.885	87.0966	56.5035	73.502
ssc-miR-455-5p	367.547	378.857	492.767	291.675	457.936	541.309	447.206	553.932
ssc-miR-486	7.82702	9.26158	7.52809	5.74987	15.8315	15.034	20.5467	11.1202
ssc-miR-487b	0.161382	0	0.107544	0.130679	0.106969	0	0.10483	0.0904083
ssc-miR-490-3p	20.2534	21.0315	24.6276	15.8121	46.6387	56.6086	45.077	43.6672
ssc-miR-490-5p	0.161382	0	0.322633	0.261358	0.534847	0.419945	0.628981	0.180817
ssc-miR-491	3.46971	4.14842	5.69984	2.74426	1.71151	2.60366	1.36279	2.44103
ssc-miR-493-3p	13.8788	15.3395	10.0016	11.2384	12.6224	9.23879	10.483	10.0353
ssc-miR-493-5p	3.63109	5.20964	4.30177	3.26697	2.4603	3.19158	2.62075	3.16429
ssc-miR-497	181.151	203.079	285.207	126.105	163.021	199.306	158.189	170.239
ssc-miR-499-3p	0	0	0.215088	0.130679	0	0	0.20966	0
ssc-miR-499-5p	135.077	141.914	174.652	104.543	84.6128	109.102	78.9371	95.0192
ssc-miR-500-3p	71.0887	78.1446	67.2151	82.197	35.6208	43.5063	42.0369	36.6154
ssc-miR-500-5p	45.2676	59.7179	41.6196	34.4992	57.7635	37.6271	43.3997	46.9219
ssc-miR-503	21.7058	22.2857	37.9631	18.4257	124.94	372.911	137.223	259.924
ssc-miR-504	340.193	409.15	415.013	213.137	66.1071	67.0232	73.0666	63.7379
ssc-miR-505	18.5589	24.0222	19.0353	19.7325	13.5851	19.4854	10.7975	18.7145
ssc-miR-532-3p	14.5244	17.5584	17.0995	10.585	10.1621	15.034	9.22506	12.9284
ssc-miR-532-5p	2850	3141.12	2638.81	2208.73	1540.89	2030.77	1672.46	1914.03
ssc-miR-542-3p	640.282	626.7	1369.36	478.154	537.521	636.72	569.752	470.847
ssc-miR-542-5p	8.71462	10.9017	19.4655	5.48851	8.34361	8.14693	8.38642	6.78063
ssc-miR-545-3p	0.161382	0.19295	0	0.261358	0.106969	0	0.524151	0
ssc-miR-545-5p	0.322764	0	0.215088	0	0.106969	0	0	0
ssc-miR-551a	0.403454	0.289424	0.107544	0.130679	1.60454	0.923879	1.15313	0.632858
ssc-miR-574-3p	129.267	129.276	146.045	117.088	128.256	210.224	169.615	151.886
ssc-miR-574-5p	52.6105	53.64	60.1172	34.1072	47.7084	56.1046	44.5528	46.5603
ssc-miR-582-3p	2.58211	1.9295	1.61316	1.8295	2.56727	1.84776	3.77389	1.35613
ssc-miR-582-5p	1.69451	3.47309	3.87159	2.74426	3.10211	4.11546	4.92702	2.62184
ssc-miR-615	0.726218	0.482374	0.107544	0.130679	1.28363	0.587923	1.67728	0.813675
ssc-miR-628-3p	0.0806909	1.1577	0.430177	0.522716	0.534847	0.755901	0.733811	0.180817
ssc-miR-628-5p	4.59938	3.66604	5.05458	3.78969	3.42302	3.69552	2.30626	3.79715
ssc-miR-6516	8.63393	7.62151	11.8299	8.23277	8.0227	7.47502	6.08015	6.14777
ssc-miR-652	0.403454	0.0964748	0.322633	0.392037	0.213939	0.503934	0.524151	0
ssc-miR-6529	26.2245	25.0835	30.3275	21.17	34.3372	55.6847	36.4809	39.6893
ssc-miR-660	73.7515	70.909	68.5056	55.7999	67.9256	65.2594	55.3503	58.3134
ssc-miR-664-3p	22.9162	24.6011	20.9711	15.8121	23.8542	15.538	15.9342	16.816
ssc-miR-664-5p	28.0804	34.6345	27.9615	20.1246	14.2269	17.4697	15.3052	16.816
ssc-miR-670	0.322764	0.19295	0.537721	0.392037	0.748786	0.083989	0.314491	0.54245
ssc-miR-671-3p	11.3774	7.13914	11.6148	12.9372	8.66452	17.5537	8.59608	14.7366
ssc-miR-671-5p	2.34004	3.18367	1.50562	4.44308	8.0227	6.8871	8.70091	6.87103
ssc-miR-676-3p	28.2418	26.5306	32.801	26.5278	12.9433	21.9211	11.9506	17.8104
ssc-miR-676-5p	0	0	0	0	0	0.083989	0	0
ssc-miR-6782-3p	0	0	0	0	2.4603	2.09972	2.20143	2.35062
ssc-miR-7-3p	55.9188	63.384	59.2568	34.2379	20.966	22.3411	20.1274	17.8104
ssc-miR-7-5p	6159.54	6314.76	2449.96	5740.07	3717.08	1755.54	2284.04	3100.19
ssc-miR-708-3p	41.6365	40.037	76.1413	34.7606	30.1654	76.5979	46.4398	70.1569
ssc-miR-708-5p	21.7865	23.0575	36.2424	18.9484	24.389	31.9998	27.2559	27.8458
ssc-miR-7134-3p	812.396	903.39	967.575	770.352	478.046	1135.03	545.117	821.631
ssc-miR-7134-5p	56.5643	60.3932	69.9037	65.2088	34.872	62.4878	58.8097	57.8613
ssc-miR-7135-3p	0.484145	0.289424	0.430177	0.261358	2.56727	3.10759	2.83042	2.44103
ssc-miR-7135-5p	0	0	0	0	0	0.167978	0	0
ssc-miR-7136-3p	0	0.0964748	0	0.261358	0.748786	1.09186	0.314491	0.632858
ssc-miR-7136-5p	0.968291	2.21892	1.18299	0.914752	8.55755	13.3542	11.2168	10.4874
ssc-miR-7137-3p	0.564836	0.868273	0.537721	0.522716	0.106969	0.587923	0.314491	0.54245
ssc-miR-7137-5p	1.04898	0.771798	1.29053	0.130679	0.962725	1.76377	1.0483	0.904083
ssc-miR-7138-3p	0.0806909	0	0	0	0	0	0	0
ssc-miR-7138-5p	0.0806909	0.0964748	0.322633	0	0.106969	0.083989	0.10483	0.180817
ssc-miR-7139-3p	0.322764	0.19295	0.107544	0.392037	0	0.167978	0.10483	0.0904083
ssc-miR-7139-5p	1.21036	3.66604	2.6886	1.56815	0.962725	1.59579	1.78211	1.80817
ssc-miR-7140-3p	0.564836	0.482374	0.537721	0.914752	0.320908	0.419945	0.628981	0.723267
ssc-miR-7141-5p	1.85589	1.64007	2.15088	0.130679	0.748786	1.42781	1.0483	1.35613
ssc-miR-7142-3p	9.52152	13.6029	12.4751	12.1531	10.2691	15.7899	9.0154	13.5613
ssc-miR-7142-5p	0	0	0	0	0	0	0.10483	0
ssc-miR-7143-3p	0.403454	0.675324	0.107544	0.261358	0.748786	0.335956	0.10483	0.54245
ssc-miR-7143-5p	0	0	0	0	0	0	0.10483	0
ssc-miR-7144-3p	0.161382	0	0	0	0	0	0	0
ssc-miR-7144-5p	0.968291	1.35065	0.967898	1.04543	0.748786	1.34382	0.419321	1.62735
ssc-miR-744	222.142	240.705	270.474	260.966	137.456	258.434	173.179	223.67
ssc-miR-758	16.4609	18.6196	25.2729	12.4145	24.2821	19.4015	26.1027	17.1776
ssc-miR-769-3p	5.24491	3.85899	4.40931	5.74987	2.7812	2.2677	3.04008	2.07939
ssc-miR-769-5p	175.503	229.031	264.666	139.304	95.5237	109.942	105.354	89.1426
ssc-miR-7857-3p	0.0806909	0	0	0	0.748786	1.5118	0.314491	2.26021
ssc-miR-874	5.24491	5.59554	3.97913	6.66462	6.73907	10.3306	10.1685	8.40798
ssc-miR-885-3p	0	0.289424	0	0	0.962725	0.83989	0.943472	1.26572
ssc-miR-885-5p	0.161382	0.578849	0	0.130679	2.67423	1.84776	0.943472	2.07939
ssc-miR-9	1899.46	1933.36	1942.14	1869.23	875.865	926.146	678.356	1078.84
ssc-miR-9-1	1899.46	1933.36	1942.14	1869.23	875.865	926.146	678.356	1078.84
ssc-miR-92a	248.931	265.209	219.928	373.742	344.655	488.48	449.826	422.207
ssc-miR-92b-3p	239.652	274.278	256.278	223.722	100.979	163.107	119.716	123.769
ssc-miR-92b-5p	3.22764	5.49906	2.15088	2.35222	0.748786	2.60366	1.57245	1.89858
ssc-miR-935	0.242073	0.482374	0.322633	0.130679	0.213939	1.25983	0.733811	0.813675
ssc-miR-95	210.684	232.408	208.743	196.541	138.632	163.946	130.514	161.56
ssc-miR-96-5p	457.84	444.749	317.04	275.21	293.31	166.718	259.035	199.622
ssc-miR-9785-5p	0	0	0	0	0	0	0	0.180817
ssc-miR-9788-3p	0.484145	0.578849	0.430177	0.392037	0.106969	0.335956	0.419321	0.271225
ssc-miR-98	184.863	187.451	170.35	220.847	153.287	195.022	122.756	155.141
ssc-miR-9810-3p	0	0	0	0	0	0	0	0.0904083
ssc-miR-9841-3p	0.8876	0.868273	0.967898	0.261358	0.748786	2.09972	1.36279	0.632858
ssc-miR-9843-3p	51.5615	52.2893	64.8491	26.7892	32.0908	32.3358	29.7718	31.0101
ssc-miR-9848-3p	0	0	0.107544	0	0	0	0	0
ssc-miR-9851-3p	2.25934	1.35065	1.9358	1.30679	0.855755	1.84776	0.628981	0.54245
ssc-miR-9858-5p	0.0806909	0	0.430177	0.130679	0.213939	0.503934	0.314491	0.452042
ssc-miR-9860-5p	0.403454	0.289424	0.430177	0.522716	0.320908	0.755901	0.20966	0.994492
ssc-miR-99a-3p	9.11807	13.217	13.443	8.75549	8.23664	8.56688	8.49125	5.69573
ssc-miR-99a-5p	15001.5	14829.4	19982.9	18660.3	9734.64	17303.3	10076.6	15890.8
ssc-miR-99b	1177.52	1282.05	1272.68	1333.32	1050.55	1491.73	997.564	1394.55
novel_11	825.226	915.642	1090.5	711.677	2235.23	2921.39	1716.49	2417.34
novel_112	22.9969	22.6716	16.4543	30.3175	22.2496	26.8765	22.7482	26.0376
novel_115	20.8182	16.8831	17.3146	11.6304	15.5106	16.3779	13.2086	23.7774
novel_122	12.8299	14.5677	19.358	9.9316	10.376	12.5144	12.5796	9.49288
novel_129	7.42356	9.45453	6.13002	3.65901	7.38089	9.07081	8.49125	9.22165
novel_133	6.13251	6.36734	6.45265	4.9658	7.59483	6.97109	7.9671	4.70123
novel_139	7.90771	7.52504	6.23756	7.4487	5.99029	6.21518	4.08838	8.22716
novel_140	8.39185	8.48978	13.9807	6.7953	0.106969	0.083989	0.10483	0
novel_145	8.63393	10.5158	10.0016	8.75549	0.427878	0.167978	0.20966	0.0904083
novel_157	1.69451	2.60482	0.752809	0.784073	1.06969	2.2677	1.25796	2.26021
novel_159	0.8876	1.44712	2.36597	1.96018	0.748786	2.51967	2.51592	2.53143
novel_164	1.45244	0.964748	1.07544	0.914752	1.28363	2.18371	1.36279	1.17531
novel_175	1.69451	1.83302	1.82825	0.914752	2.24636	2.09972	1.57245	1.0849
novel_180	1.69451	1.35065	0.860353	1.30679	1.3906	1.09186	2.0966	1.71776
novel_181	0.322764	0.19295	0	0	0	0.167978	0.10483	0.0904083
novel_188	0.564836	0.19295	1.07544	0.261358	0.748786	0.755901	0.419321	0.452042
novel_190	1.04898	0.675324	0.322633	0.653394	0.855755	1.09186	1.57245	1.80817
novel_218	0	0	0.107544	0.130679	0	0.083989	0	0
novel_220	0.564836	0.675324	0.430177	0.130679	0	0.083989	0.20966	0
novel_222	0	0.289424	0	0.130679	0.106969	0	0	0.0904083
novel_223	0.484145	0.19295	0.107544	0	0.534847	0.083989	0.10483	0.0904083
novel_229	0.161382	0.289424	0.215088	0	0	0.335956	0	0
novel_232	0.161382	0.19295	0.107544	0.392037	0.641816	0.167978	0	0.0904083
novel_239	0	0.482374	0.107544	0	0	0.251967	0	0
novel_240	0.161382	0.385899	0.107544	0.261358	0	0	0	0.0904083
novel_244	0.322764	0.0964748	0	0	0	0.083989	0	0
novel_245	0	0.0964748	0	0.261358	0	0	0	0
novel_247	0	0	0	0	0	0.251967	0.314491	0.0904083
novel_249	0	0.19295	0	0.130679	0	0	0	0
novel_250	0	0.0964748	0	0	0.213939	0.251967	0	0.0904083
novel_252	0.322764	0	0	0	0	0	0	0
novel_255	0	0	0.107544	0	0	0	0.20966	0.180817
novel_260	0.0806909	0	0	0	0	0	0	0
novel_263	0.161382	0.289424	0.322633	0.130679	0	0.167978	0	0
novel_264	0	0	0.215088	0	0	0	0.419321	0.0904083
novel_270	0	0	0.107544	0	0.106969	0	0	0
novel_271	0	0	0	0	0	0	0	0.0904083
novel_277	0	0.19295	0	0	0	0	0	0
novel_278	0.0806909	0	0	0.130679	0	0	0	0
novel_279	0	0	0	0	0.106969	0.251967	0.20966	0.0904083
novel_281	0	0	0.215088	0	0	0	0	0
novel_283	0	0.0964748	0.107544	0	0.106969	0.419945	0.10483	0.0904083
novel_284	0	0	0	0.261358	0	0	0	0
novel_285	0.322764	0.385899	0.215088	0	0	0	0	0.271225
novel_29	65.2789	61.9368	34.6292	61.9418	22.6775	27.0445	24.0061	23.3254
novel_296	0.403454	0.0964748	0	0	0	0.083989	0.20966	0
novel_306	0	0	0	0	0	0.083989	0	0.0904083
novel_308	0.242073	0	0	0	0	0.335956	0	0.632858
novel_310	0	0	0	0	0	0	0.314491	0
novel_312	0.322764	0.482374	0.537721	0.130679	0	0	0	0
novel_315	0.322764	0.0964748	0	0	0	0.335956	0.10483	0
novel_317	0	0.0964748	0	0.130679	0.106969	0.251967	0.524151	0.0904083
novel_320	0.0806909	0.578849	0	0.261358	0	0	0	0
novel_322	0.0806909	0.19295	0.752809	0.261358	0	0.167978	0	0
novel_325	0.0806909	0	0	0	0	0	0.10483	0
novel_331	0	0.289424	0.107544	0	0.534847	0.251967	0.20966	0.271225
novel_334	0.564836	0.289424	0.215088	0	0.534847	0.167978	0.20966	0
novel_343	3078.2	3291.05	3897.94	2578.95	2706.54	3961.09	2776.11	3273.69
novel_349	0.0806909	0	0	0	0	0	0.314491	0
novel_351	0	0.0964748	0.107544	0	0.106969	0	0.10483	0.180817
novel_356	0	0	0	0	0	0	0	0.180817
novel_358	0.645527	0.385899	0.107544	0.784073	0.106969	0.083989	0.628981	0.180817
novel_362	0.484145	0	0	0.130679	0	0.083989	0.10483	0.0904083
novel_369	0.322764	0.289424	0.752809	0.130679	0.641816	0.251967	0.20966	0.180817
novel_39	478.255	530.322	481.26	331.271	15.1897	11.5065	15.41	7.77512
novel_392	0.403454	0.385899	0.537721	0.653394	0.106969	0.167978	0.10483	0
novel_4	7758.11	7835.78	5973.86	9055.39	4970.12	5213.36	4070.87	5207.61
novel_413	0.161382	0	0	0	0.106969	0.083989	0	0.0904083
novel_416	0	0.675324	0.107544	0	0	0.335956	0.314491	0.452042
novel_418	1.7752	0.964748	1.18299	2.35222	0.748786	2.77164	1.36279	1.44653
novel_422	0.0806909	0.19295	0	0.130679	0	0.167978	0.10483	0
novel_437	6.2132	7.04266	6.5602	4.83512	4.06484	9.65873	5.24151	6.87103
novel_44	290.891	314.604	300.156	196.018	168.049	220.135	238.384	183.167
novel_440	2.25934	4.92022	5.37721	2.61358	2.7812	7.13906	3.77389	3.79715
novel_441	0.322764	0.675324	0.215088	0.522716	0.213939	0.167978	0	0.180817
novel_445	0	0.19295	0	0.130679	0.106969	0	0.733811	0.180817
novel_451	0	0.385899	0	0	0	0	0	0
novel_458	0.0806909	0.0964748	2.25843	0	0.106969	0.083989	0.10483	0
novel_467	0	0	0	0.261358	0	0.251967	0	0
novel_47	442.267	503.02	442.544	267.892	3.20908	1.17585	3.98355	1.44653
novel_477	0	0.0964748	0.107544	0.130679	0	0	0	0
novel_479	0.0806909	0.385899	0.322633	0	0	0	0	0
novel_484	3.06625	1.9295	1.82825	2.74426	4.49271	2.18371	3.14491	3.07388
novel_485	0.0806909	0.289424	0.215088	0.392037	0.213939	0	0.10483	0.271225
novel_487	0.0806909	0.19295	0	0	0	0.251967	0.10483	0
novel_489	0	0	0	0	0	0.083989	0	0.180817
novel_490	0.0806909	0.0964748	0.107544	0.130679	0	0	0.10483	0.0904083
novel_492	0.0806909	0.0964748	0	0	0.213939	0.083989	0.10483	0
novel_493	0	0	0.107544	0	0	0.167978	0	0.0904083
novel_500	9.19876	10.5158	7.85073	5.61919	11.4457	9.1548	9.43472	14.5557
novel_501	0	0.289424	0	0	0	0	0	0
novel_502	0	0	0.215088	0	0	0.083989	0	0.0904083
novel_508	0	0	0	0	0.106969	0.167978	0	0
novel_510	0	0	0	0.261358	0	0.167978	0	0
novel_512	0.0806909	0.0964748	0.215088	0.130679	0.106969	0.419945	0	0.0904083
novel_513	0	0	0.322633	0	0	0	0	0
novel_519	0	0.0964748	0.215088	0.261358	0	0	0	0.271225
novel_521	0	0	0	0	0	0	0	0.271225
novel_524	0	0.0964748	0	0	0	0.335956	0	0
novel_525	0	0.0964748	0.215088	0.130679	0	0	0	0
novel_528	0.161382	0	0.107544	0.130679	0.106969	0	0	0.0904083
novel_530	0	0	0.107544	0	0.106969	0	0	0.180817
novel_534	0.242073	0	0	0	0.106969	0.251967	0	0
novel_536	0.161382	0	0	0	0	0.083989	0.10483	0
novel_537	0	0	0	0	0	0	0.10483	0.180817
novel_55	202.05	189.38	152.067	207.257	4.59968	3.61153	3.98355	3.43552
novel_73	54.8698	62.5157	41.0819	50.4421	48.5641	60.724	49.375	73.3212
