# Supplementary material for: Differential MicroRNA Expression in Porcine Endometrium Related to Spontaneous Embryo Loss during Early Pregnancy
Source: Int J Mol Sci. 2022 Jul 24;23(15):8157. doi: 10.3390/ijms23158157 (PMC9331794; doi:10.3390/ijms23158157)
Supplement: Supplementary file 1 [file ijms-23-08157-s001.zip › Supplementary Table S3.xlsx]

## Sheet: Sheet1
Supplementary Table S3. The 357 known miRNAs are specifically expressed in both AE and HE samples
Number	Only expressed in AE samples (7)	Number	Only expressed in HE samples (14)
1	ssc-miR-33b-5p	1	ssc-miR-676-5p
2	ssc-miR-7138-3p	2	ssc-miR-9810-3p
3	ssc-miR-4337	3	ssc-miR-7142-5p
4	ssc-miR-9848-3p	4	ssc-miR-7143-5p
5	ssc-miR-7144-3p	5	ssc-miR-7135-5p
6	ssc-miR-208b	6	ssc-miR-9785-5p
7	ssc-miR-181d-3p	7	ssc-miR-155-3p
		8	ssc-miR-4331-5p
		9	ssc-miR-4338
		10	ssc-miR-325
		11	ssc-miR-105-1
		12	ssc-miR-194a-3p
		13	ssc-miR-202-5p
		14	ssc-miR-6782-3p
