# Supplementary material for: Differential MicroRNA Expression in Porcine Endometrium Related to Spontaneous Embryo Loss during Early Pregnancy
Source: Int J Mol Sci. 2022 Jul 24;23(15):8157. doi: 10.3390/ijms23158157 (PMC9331794; doi:10.3390/ijms23158157)
Supplement: Supplementary file 1 [file ijms-23-08157-s001.zip › Supplementary Table S4.xlsx]

## Sheet: Sheet1
Supplementary Table S4. The 107 novel miRNAs are specifically expressed in both AE and HE samples
Number	Only expressed in AE samples (10)	Number	Only expressed in HE samples (16)
1	novel_271	1	novel_260
2	novel_306	2	novel_277
3	novel_356	3	novel_281
4	novel_489	4	novel_278
5	novel_508	5	novel_501
6	novel_521	6	novel_513
7	novel_537	7	novel_284
8	novel_310	8	novel_252
9	novel_247	9	novel_249
10	novel_279	10	novel_477
		11	novel_451
		12	novel_245
		13	novel_525
		14	novel_479
		15	novel_320
		16	novel_312
