# Supplementary material for: Differential MicroRNA Expression in Porcine Endometrium Related to Spontaneous Embryo Loss during Early Pregnancy
Source: Int J Mol Sci. 2022 Jul 24;23(15):8157. doi: 10.3390/ijms23158157 (PMC9331794; doi:10.3390/ijms23158157)
Supplement: Supplementary file 1 [file ijms-23-08157-s001.zip › Supplementary Table S5.xlsx]

## Sheet: Sheet1
Supplementary Table S5. The top 20 miRNAs with the highest expression levels of AE and HE
miRNA	Average TPM in AE	miRNA	Average TPM in HE
ssc-miR-21-5p	274611	ssc-miR-21-5p	326914
ssc-miR-148a-3p	156599	ssc-miR-143-3p	146976
ssc-miR-143-3p	150778	ssc-miR-148a-3p	133929
ssc-miR-26a	32330	ssc-miR-30a-5p	61623
ssc-miR-10a-5p	29061	ssc-miR-26a	43443
ssc-let-7i-5p	25759	ssc-miR-10b	30669
ssc-miR-10b	23848	ssc-miR-126-3p	19143
ssc-miR-30a-5p	22876	ssc-miR-99a-5p	13251
ssc-miR-27b-3p	20998	ssc-miR-10a-5p	12958
ssc-miR-30d	19317	ssc-miR-30d	12868
ssc-let-7f-5p	18692	ssc-miR-27b-3p	12506
ssc-miR-99a-5p	17119	ssc-let-7f-5p	12349
ssc-miR-126-3p	16439	ssc-let-7i-5p	10926
ssc-let-7a	15486	ssc-let-7g	9372
ssc-let-7g	12527	ssc-miR-200b	8767
ssc-miR-151-3p	9688	ssc-let-7a	8173
ssc-miR-200b	8507	ssc-miR-151-3p	7944
ssc-miR-101	8365	ssc-miR-101	6328
novel_4	7656	ssc-miR-199a-3p	5402
ssc-miR-100	6153	ssc-miR-199b-3p	5402
N%>10%: the content of N was more significant than 10% reads; Low Quality: low-quality scores read; 5’ Adapter: reads containing 5’ SR Adaptor; 3’ Adapter Null or Insert Null: reads don’t have 3’ SR Adaptor or inserted fragments; With Poly A/T/G/C: Reads containing successive A/T/G/C bases.
