# Supplementary material for: Differential MicroRNA Expression in Porcine Endometrium Related to Spontaneous Embryo Loss during Early Pregnancy
Source: Int J Mol Sci. 2022 Jul 24;23(15):8157. doi: 10.3390/ijms23158157 (PMC9331794; doi:10.3390/ijms23158157)
Supplement: Supplementary file 1 [file ijms-23-08157-s001.zip › Supplementary Table S6.xlsx]

## Sheet: Sheet1
Supplementary Table S6. The top 20 DEMs of AE and HE samples
miRNA	Average Read count in AE	Average Read count in HE	log2FoldChange	p-value	q-value
ssc-miR-6782-3p	0	23.44	-4.29	1.20ⅹ10-13	1.96e-12
ssc-miR-217	34.05	410.99	-3.44	6.99ⅹ10-44	5.47e-42
ssc-miR-122-3p	1.12	26.12	-3.42	1.38ⅹ10-11	1.93e-10
ssc-miR-503	243.08	2220.44	-3.02	1.27ⅹ10-25	4.53e-24
ssc-miR-7857-3p	0.2	12.07	-2.96	1.60ⅹ10-6	1.13e-05
ssc-miR-7136-5p	12.86	110.9	-2.93	1.40ⅹ10-24	4.57e-23
ssc-miR-7135-3p	3.58	27.97	-2.57	4.54ⅹ10-10	4.8e-09
ssc-miR-224	3.81	44.51	-2.57	3.97ⅹ10-6	2.54e-05
ssc-miR-885-3p	0.68	10.32	-2.5	2.11ⅹ10-5	0.000118
ssc-miR-451	5532.23	33146.7	-2.45	1.23ⅹ10-17	2.67e-16
ssc-miR-363	908.4	278.92	1.65	9.31ⅹ10-14	1.58e-12
ssc-miR-375	23332.4	6299.75	1.87	2.56ⅹ10-50	2.51e-48
novel_312	3.49	0	2	1.85ⅹ10-3	0.0069
ssc-miR-504	3332	693.59	2.22	4.86ⅹ10-37	2.71e-35
ssc-miR-205	919.18	109.08	2.96	1.30ⅹ10-37	8.46e-36
novel_145	93.41	2.34	4.72	3.86ⅹ10-32	1.68e-30
novel_39	4444.43	129.24	4.94	2.36ⅹ10-102	3.08e-100
novel_55	1878.16	40.3	5.37	1.42ⅹ10-121	5.54e-119
novel_140	91.19	0.77	5.38	1.28ⅹ10-29	5.02e-28
novel_47	4022.4	25.97	6.82	2.37ⅹ10-103	4.63e-101
