# Supplementary material for: Differential MicroRNA Expression in Porcine Endometrium Related to Spontaneous Embryo Loss during Early Pregnancy
Source: Int J Mol Sci. 2022 Jul 24;23(15):8157. doi: 10.3390/ijms23158157 (PMC9331794; doi:10.3390/ijms23158157)
Supplement: Supplementary file 1 [file ijms-23-08157-s001.zip › Supplementary Table S7.xlsx]

## Sheet: all_target_gene
Supplementary Table S7. Targeted interaction of miRNAs with predicted target genes
miRNA	Target_gene_ID	GeneSymbol	Description
novel_122	ENSSSCG00000013551	C3	MG4||Complement_C3like||A2M_N_BRD||Amacroglobulin_rcptbd_sf||TIMPlike_OBfold||Anaphylatoxn_comp_syst_dom||Netrin_module_nonTIMP||Netrin_domain||Alphamacroglobulin_TED||Iglike_fold||MG2||Terpenoid_cyclase/PrenylTrfase||MG3||C3/4/5_MG1||NTR_complement_C3||Anaphylatoxin_comp_syst||MacrogloblnA2_CS||Anaphylatoxin/fibulin||Macroglobln_a2||Amacroglobulin_rcptbd
novel_122	ENSSSCG00000031796	RAB3C	Small_GTPase||Small_GTPbd_dom||Ploop_NTPase||Rab3
novel_122	ENSSSCG00000013551	C3	MG4||Complement_C3like||A2M_N_BRD||Amacroglobulin_rcptbd_sf||TIMPlike_OBfold||Anaphylatoxn_comp_syst_dom||Netrin_module_nonTIMP||Netrin_domain||Alphamacroglobulin_TED||Iglike_fold||MG2||Terpenoid_cyclase/PrenylTrfase||MG3||C3/4/5_MG1||NTR_complement_C3||Anaphylatoxin_comp_syst||MacrogloblnA2_CS||Anaphylatoxin/fibulin||Macroglobln_a2||Amacroglobulin_rcptbd
novel_122	ENSSSCG00000031796	RAB3C	Small_GTPase||Small_GTPbd_dom||Ploop_NTPase||Rab3
novel_122	ENSSSCG00000038827
novel_122	ENSSSCG00000031796	RAB3C	Small_GTPase||Small_GTPbd_dom||Ploop_NTPase||Rab3
novel_122	ENSSSCG00000031796	RAB3C	Small_GTPase||Small_GTPbd_dom||Ploop_NTPase||Rab3
novel_122	ENSSSCG00000013551	C3	MG4||Complement_C3like||A2M_N_BRD||Amacroglobulin_rcptbd_sf||TIMPlike_OBfold||Anaphylatoxn_comp_syst_dom||Netrin_module_nonTIMP||Netrin_domain||Alphamacroglobulin_TED||Iglike_fold||MG2||Terpenoid_cyclase/PrenylTrfase||MG3||C3/4/5_MG1||NTR_complement_C3||Anaphylatoxin_comp_syst||MacrogloblnA2_CS||Anaphylatoxin/fibulin||Macroglobln_a2||Amacroglobulin_rcptbd
novel_122	ENSSSCG00000013551	C3	MG4||Complement_C3like||A2M_N_BRD||Amacroglobulin_rcptbd_sf||TIMPlike_OBfold||Anaphylatoxn_comp_syst_dom||Netrin_module_nonTIMP||Netrin_domain||Alphamacroglobulin_TED||Iglike_fold||MG2||Terpenoid_cyclase/PrenylTrfase||MG3||C3/4/5_MG1||NTR_complement_C3||Anaphylatoxin_comp_syst||MacrogloblnA2_CS||Anaphylatoxin/fibulin||Macroglobln_a2||Amacroglobulin_rcptbd
novel_122	ENSSSCG00000013551	C3	MG4||Complement_C3like||A2M_N_BRD||Amacroglobulin_rcptbd_sf||TIMPlike_OBfold||Anaphylatoxn_comp_syst_dom||Netrin_module_nonTIMP||Netrin_domain||Alphamacroglobulin_TED||Iglike_fold||MG2||Terpenoid_cyclase/PrenylTrfase||MG3||C3/4/5_MG1||NTR_complement_C3||Anaphylatoxin_comp_syst||MacrogloblnA2_CS||Anaphylatoxin/fibulin||Macroglobln_a2||Amacroglobulin_rcptbd
novel_122	ENSSSCG00000013551	C3	MG4||Complement_C3like||A2M_N_BRD||Amacroglobulin_rcptbd_sf||TIMPlike_OBfold||Anaphylatoxn_comp_syst_dom||Netrin_module_nonTIMP||Netrin_domain||Alphamacroglobulin_TED||Iglike_fold||MG2||Terpenoid_cyclase/PrenylTrfase||MG3||C3/4/5_MG1||NTR_complement_C3||Anaphylatoxin_comp_syst||MacrogloblnA2_CS||Anaphylatoxin/fibulin||Macroglobln_a2||Amacroglobulin_rcptbd
novel_122	ENSSSCG00000031796	RAB3C	Small_GTPase||Small_GTPbd_dom||Ploop_NTPase||Rab3
novel_129	ENSSSCG00000014459		GPCR_Rhodpsn||GPCR_Rhodpsn_7TM||Olfact_rcpt
novel_129	ENSSSCG00000031966		GPCR_Rhodpsn||GPCR_Rhodpsn_7TM||Olfact_rcpt
novel_133	ENSSSCG00000003441	AADACL3	AB_hydrolase_3||AB_hydrolase||Arylacetamide_deacetylase
novel_133	ENSSSCG00000010814	ESRRG	Oest_rcpt/oestrel_rcp||NHRlike_dom_sf||Retinoic_acid_rcpt||Znf_hrmn_rcpt||Nuclear_hrmn_rcpt||Oestrel_rcp||Nucl_hrmn_rcpt_ligbd||Znf_NHR/GATA
novel_133	ENSSSCG00000033564		Znf_C2H2_sf||Znf_C2H2_type
novel_139	ENSSSCG00000033944	CYB5B	Cyt_B5_hemeBS||Cyt_B5like_heme/steroid_sf||Cyt_B5like_heme/steroidbd
novel_139	ENSSSCG00000003494	PLA2G2A	PLipase_A2_dom_sf||PLipase_A2||PLipase_A2_His_AS||PLipase_A2_dom||PLipase_A2_Asp_AS
novel_139	ENSSSCG00000033944	CYB5B	Cyt_B5_hemeBS||Cyt_B5like_heme/steroid_sf||Cyt_B5like_heme/steroidbd
novel_139	ENSSSCG00000023301	F13B	Sushi_SCR_CCP_dom||Sushi/SCR/CCP_sf
novel_140	ENSSSCG00000000106	KCNJ4	Ig_Eset||K_chnl_inwardrec_Kir||IRK_C||K_chnl_inwardrec_Kir_cyto||K_chnl_inwardrec_Kir2.3||Kir_TM
novel_140	ENSSSCG00000001473	COL11A2	ConAlike_dom_sf||Fib_collagen_C||Laminin_G||Collagen
novel_140	ENSSSCG00000001572	FGD2	PH_domain||Znf_FYVE_PHD||FGD2_PH1||Znf_FYVErel||Znf_FYVE||FGD14_PH2||DBL_dom_sf||Znf_RING/FYVE/PHD||PHlike_dom_sf||DHdomain
novel_140	ENSSSCG00000002306	GALNT16	Ricin_Blike_lectins||Nucleotidediphossugar_trans||Ricin_B_lectin||Glyco_trans_2like
novel_140	ENSSSCG00000002478	SERPINA12	Serpin_dom||Serpin_sf_2||Serpin_sf||Serpin_CS||Serpin_fam||Serpin_sf_1
novel_140	ENSSSCG00000002977	SPMI	Spermadhesin||CUB_dom||Sperma_CUB_dom_sf
novel_140	ENSSSCG00000028794		DH_E1||CD225/Dispanin_fam||BCKDH_E1a||THDPbinding
novel_140	ENSSSCG00000003021	MEGF8	Kelchtyp_bpropeller||Sperma_CUB_dom_sf||Plexin_repeat||EGFtype_Asp/Asn_hydroxyl_site||||EGFlike_Cabd_dom||EGFlike_CS||CUB_dom||Growth_fac_rcpt_cys_sf||EGF_Cabd_CS||PSI||EGFlike_dom||Laminin_EGF
novel_140	ENSSSCG00000003815	ALG6	ALG6||Glyco_trans_ALG6/ALG8
novel_140	ENSSSCG00000004093	IYD	Nitroreductase||Nitroreductaselike
novel_140	ENSSSCG00000005247		GK/Ca_channel_bsu||PDZ_sf||PDZ||ZO2_SH3||Ploop_NTPase||SH3_domain||SH3like_dom_sf||Guanylate_kinlike_dom||ZO||ZO2
novel_140	ENSSSCG00000005319	GBA2	B_Glucosidase_GBA2typ||GH116_catalytic||GH116_N||6hp_glycosidaselike_sf||6hairpin_glycosidase_sf
novel_140	ENSSSCG00000005615	PTRH1	Pept_tRNA_hydro_sf||Pept_tRNA_hydro_CS||Pept_tRNA_hydro
novel_140	ENSSSCG00000005778	HSBP1L1	HS1bd
novel_140	ENSSSCG00000037637	GGH	Class_I_gataselike||CRAL/TRIO_N_dom||Pept_C26_gglut_hydrolase||Peptidase_C26||CRALTRIO_dom_sf||CRAL/TRIO_N_dom_sf||CRALTRIO_dom
novel_140	ENSSSCG00000006361	PPOX	FAD/NADbd_sf||Amino_oxidase||Protoporphyrinogen_oxidase
novel_140	ENSSSCG00000006480	NAXE	YJEFN_prot_eukaryotes||YjeF_N_dom||YjeF_N_dom_sf
novel_140	ENSSSCG00000006758	SYT6	C2_dom||SYT6||Synaptotagmin||C2_domain_sf
novel_140	ENSSSCG00000007192	C20orf202
novel_140	ENSSSCG00000007469	PTPN1	Ptpn1/Ptpn2||TYR_PHOSPHATASE_dom||Prottyrosine_phosphataselike||PTPase_domain||Tyr_Pase_AS||Tyr_Pase_cat
novel_140	ENSSSCG00000007798	TBC1D10B	RabGTPase_TBC_sf||RabGTPaseTBC_dom
novel_140	ENSSSCG00000007931	GLYR1	NADPbd||6PGD_dom2||NP60_PWWP||6PGluconate_DHlike_C_sf||NAD(P)bd_dom_sf||6PGDH_NADPbd||PWWP_dom
novel_140	ENSSSCG00000008080	PHF2	Znf_PHD||Znf_PHDfinger||Zinc_finger_PHDtype_CS||Znf_FYVE_PHD||Znf_RING/FYVE/PHD||JHD||JmjC_dom
novel_140	ENSSSCG00000008304	PRADC1	PADC1||PRADC1like_PA||PA_domain
novel_140	ENSSSCG00000008617	CYRIA	DUF1394||CYRI
novel_140	ENSSSCG00000008727	MSX1	Homeobox_dom||Homeobox_metazoa||Homeobox_CS||Homeoboxlike_sf
novel_140	ENSSSCG00000008900	SRP72	TPR_repeat||TPRcontain_dom||SRP_TPRlike||SRP72||TPRlike_helical_dom_sf||Signal_recog_part_SRP72_RNAbd
novel_140	ENSSSCG00000009381	ALG11	ALG11||Glyco_trans_1||ALG11_N
novel_140	ENSSSCG00000009567	RASA3	RasGAP_dom||RASA3_PH||PHlike_dom_sf||C2_dom||RasGAP_CS||Znf_Btk_motif||Ras_GTPase||Rho_GTPase_activation_prot||C2_domain_sf||PH_domain
novel_140	ENSSSCG00000009617	REEP4	TB2_DP1_HVA22
novel_140	ENSSSCG00000009761	NCOR2	SANT_dom||NCoR_GPS2_interact||Homeoboxlike_sf||SANT/Myb
novel_140	ENSSSCG00000010065	GSTT4	GST_N_Theta||GlutathioneSTrfase_Clike||GST_C_Theta||GST_C||Glutathione_STrfase_N||Thioredoxinlike_sf||GlutathioneSTrfase_C_sf||Glutathione_STrfase
novel_140	ENSSSCG00000010210	SLC16A9	MFS_trans_sf||MFS_dom||MCT9||MFS
novel_140	ENSSSCG00000010381	ARHGAP22	RhoGAP_dom||Rho_GTPase_activation_prot||PH_domain||PHlike_dom_sf
novel_140	ENSSSCG00000010520	MMS19	MET18/MMS19||ARMtype_fold||MMS19_N||MMS19_C||ARMlike
novel_140	ENSSSCG00000010834	MIA3	SH3like_dom_sf||SH3_domain||
novel_140	ENSSSCG00000010922	ELF3	Elf3||SAM/pointed_sf||WH_DNAbd_sf||Pointed_dom||WHlike_DNAbd_sf||Ets_dom
novel_140	ENSSSCG00000011424	TEX264	Reg_factor_effector_dom_sf||
novel_140	ENSSSCG00000011455	CACNA1D	CAC1F_C||VDCC_L_a1su||VDCC_a1su_IQ||Ion_trans_dom||VDCCAlpha1||Volt_channel_dom_sf||LVDCC_a1dsu||GPHH_dom
novel_140	ENSSSCG00000011643	AMOTL2	Angiomotin_C||Angiomotin
novel_140	ENSSSCG00000011914	ZDHHC23	Palmitoyltrfase_DHHC
novel_140	ENSSSCG00000011952	RPL24	Ribosomal_L24erel||L24e/L24_sf||TRASH_dom||Ribosomal_L24e_CS
novel_140	ENSSSCG00000012040	OLIG1	bHLH_dom||Olig1||HLH_DNAbd_sf
novel_140	ENSSSCG00000012053	CBR3	NAD(P)bd_dom_sf||SDR_fam||Sc_DH/Rdtase_CS
novel_140	ENSSSCG00000012111	HCCS	Cyt_C/C1_haem_lyase
novel_140	ENSSSCG00000012415	NAP1L2	NAPlike_sf||NAP_family
novel_140	ENSSSCG00000012479	PCDH19	Cadherinlike_dom||Protocadherin19||Cadherin_CS||Cadherin_N||Cadherinlike_sf
novel_140	ENSSSCG00000013067	PHEROC	Secretoglobin||Secretoglobin_sf
novel_140	ENSSSCG00000013768		MISP/MISP3||AKAP2_C
novel_140	ENSSSCG00000013915	CRTC1	TORC||TORC_C||TORC_N||TORC_M
novel_140	ENSSSCG00000014008	SCGB3A1	Secretoglobin_3A
novel_140	ENSSSCG00000014277	IRF1	IRF1/IRF2||Interferon_reg_fact_DNAbd_dom||IRF1||Interferon_reg_fac_CS||WHlike_DNAbd_sf||WH_DNAbd_sf
novel_140	ENSSSCG00000014336	EGR1	Znf_C2H2_sf||Znf_C2H2_type||EGR_N||EGR1_C
novel_140	ENSSSCG00000014977	PGR	Progest_rcpt||Znf_hrmn_rcpt||NHRlike_dom_sf||Nucl_hrmn_rcpt_ligbd||Znf_NHR/GATA||Nuclear_hrmn_rcpt
novel_140	ENSSSCG00000016166	SPAG16	WD40_repeat_dom||WD40_repeat_dom_sf||||WD40_repeat||Gprotein_beta_WD40_rep||WD40/YVTN_repeatlike_dom_sf||WD40_repeat_CS
novel_140	ENSSSCG00000016204	IHH	Hedgehog_signalling_dom||Intein_N||Hint_dom_sf||Hint_dom_N||Hint_dom_C||IHH||Hedgehog_Hint||Hedgehog_sig/DDPept_Znbd_sf||Hedgehog
novel_140	ENSSSCG00000017032		Securin_separation_inhibitor
novel_140	ENSSSCG00000017300	MRC2	FN_type2_sf||Ricin_Blike_lectins||Kringlelike||CTDL_fold||Ctype_lectinlike||Ctype_lectin_CS||CD209like_CTLD||Ctype_lectinlike/link_sf||FN_type2_dom
novel_140	ENSSSCG00000017376	MEOX1	Homeobox_metazoa||Homeobox_dom||MOX1/MOX2||Homeoboxlike_sf||Homeobox_CS
novel_140	ENSSSCG00000017809	GEMIN4	GEMIN4
novel_140	ENSSSCG00000017893	PIMREG	RCS1
novel_140	ENSSSCG00000000110	PLA2G6	PNPLA_dom||Acyl_Trfase/lysoPLipase||Ankyrin_rptcontain_dom||Ankyrin_rptcontain_sf||Ankyrin_rpt||
novel_140	ENSSSCG00000023584		Ig_C1set||Iglike_dom||Iglike_fold||Ig_sub||Iglike_dom_sf||Ig_Vset
novel_140	ENSSSCG00000010381	ARHGAP22	RhoGAP_dom||Rho_GTPase_activation_prot||PH_domain||PHlike_dom_sf
novel_140	ENSSSCG00000032739	RBMX2	RRM_dom||Nucleotidebd_a/b_plait_sf||RBD_domain_sf
novel_140	ENSSSCG00000024088	TLN2	FERM_CS||I/LWEQ_dom_sf||Ubiquitinlike_domsf||ILWEQ_dom||Talin_cent||Talin1/2RS||FERM_domain||FERM/acylCoAbd_prot_sf||FERM_central||Alphacatenin/vinculinlike_sf||PHlike_dom_sf||FERM_2||Talin_cent_sf||FERM_f0||FERM_N||Vinculinbd_dom||Band_41_domain
novel_140	ENSSSCG00000013314	QSER1	DUF4211
novel_140	ENSSSCG00000024155	OR6V1	GPCR_Rhodpsn||Olfact_rcpt||GPCR_Rhodpsn_7TM
novel_140	ENSSSCG00000024750	GFOD2	Oxidoreductase_N||NAD(P)bd_dom_sf
novel_140	ENSSSCG00000037592	SLF2	FAM178
novel_140	ENSSSCG00000027970		CD225/Dispanin_fam
novel_140	ENSSSCG00000021668	KRT31	IF_conserved||IF_rod_dom_coil1B||Keratin_I||IF_rod_dom
novel_140	ENSSSCG00000027329		Ribosomal_L22/L17_euk/arc||Ribosomal_L22/L17_sf||Ribosomal_L22
novel_140	ENSSSCG00000037530	TACC2	TACC_C||TACC
novel_140	ENSSSCG00000028609	SLC12A4	KCC1||KCL_cotranspt||SLC12A_fam||SLC12_C||AApermease/SLC12A_dom
novel_140	ENSSSCG00000021355	SOD1	SOD_Cu/Zn_/chaperone||SODlike_Cu/Zn_dom_sf||SOD_Cu/Zn_BS||SOD_Cu_Zn_dom
novel_140	ENSSSCG00000029521	CD82	Tetraspanin||Tetraspanin_CS||Tetraspanin/Peripherin||Tetraspanin_EC2_sf
novel_140	ENSSSCG00000007931	GLYR1	NADPbd||6PGD_dom2||NP60_PWWP||6PGluconate_DHlike_C_sf||NAD(P)bd_dom_sf||6PGDH_NADPbd||PWWP_dom
novel_140	ENSSSCG00000025748	SEBOX	Homeobox_dom||Homeoboxlike_sf||SEBOX
novel_140	ENSSSCG00000028794		DH_E1||CD225/Dispanin_fam||BCKDH_E1a||THDPbinding
novel_140	ENSSSCG00000021166	RPAP3	TPRlike_helical_dom_sf||TPR_1||RPAP3like_C||TPR_repeat||TPRcontain_dom
novel_140	ENSSSCG00000025675	EEF2	EFTulike_2||Ribosomal_S5_D2typ_fold||Ploop_NTPase||Transl_elong_EFG/EF2_IV||TF_GTPbd_dom||EFG_Vlike||EFG_II||G_TR_CS||Ribosomal_S5_D2typ_fold_subgr||Small_GTPbd_dom||Transl_Bbarrel_sf||EFG_III/V
novel_140	ENSSSCG00000020740	DSG4	Cadherin_CS||Cadherinlike_sf||Desmoglein||Cadherinlike_dom||Catenin_binding_dom_sf||Desmosomal_cadherin||Cadherin_cytoplasmicdom
novel_140	ENSSSCG00000010885	TLR5	Leurich_rpt||TIR_dom||LRR_dom_sf||Leurich_rpt_typicalsubtyp||Cysrich_flank_reg_C||Toll_tir_struct_dom_sf||TLR5||Tolllike_receptor
novel_140	ENSSSCG00000013649	ICAM3	ICAM_VCAM_N||ICAM_N||Iglike_dom_sf||ICAM||Iglike_fold
novel_140	ENSSSCG00000001458		Ig/MHC_CS||Iglike_dom_sf||Ig_C1set||MHC_II_a/b_N||Iglike_fold||Iglike_dom||MHC_II_b_N||MHC_I/IIlike_Agrecog
novel_140	ENSSSCG00000012291	GPKOW	KOW||KN17_SH3||Spp2/MOS2_Gpatch||GPKOW_KOW2||GPKOW_KOW1||G_patch_dom
novel_140	ENSSSCG00000036246	GP91PHOX	Riboflavin_synthaselike_bbrl||Fe_red_NADbd_6||FADbd_FR_type||FADbd_8||Znf_LSD1||FNR_nucleotidebd||Cyt_b245_heavy_chain||Fe3_Rdtase_TM_dom
novel_140	ENSSSCG00000001473	COL11A2	ConAlike_dom_sf||Fib_collagen_C||Laminin_G||Collagen
novel_140	ENSSSCG00000001473	COL11A2	ConAlike_dom_sf||Fib_collagen_C||Laminin_G||Collagen
novel_140	ENSSSCG00000008080	PHF2	Znf_PHD||Znf_PHDfinger||Zinc_finger_PHDtype_CS||Znf_FYVE_PHD||Znf_RING/FYVE/PHD||JHD||JmjC_dom
novel_140	ENSSSCG00000000110	PLA2G6	PNPLA_dom||Acyl_Trfase/lysoPLipase||Ankyrin_rptcontain_dom||Ankyrin_rptcontain_sf||Ankyrin_rpt||
novel_140	ENSSSCG00000037910	DUSP6	MKP||Rhodaneselike_dom_sf||Dualsp_phosphatase_catdom||TYR_PHOSPHATASE_DUAL_dom||Prottyrosine_phosphataselike||TYR_PHOSPHATASE_dom||Rhodaneselike_dom
novel_140	ENSSSCG00000011952	RPL24	Ribosomal_L24erel||L24e/L24_sf||TRASH_dom||Ribosomal_L24e_CS
novel_140	ENSSSCG00000028794		DH_E1||CD225/Dispanin_fam||BCKDH_E1a||THDPbinding
novel_140	ENSSSCG00000021166	RPAP3	TPRlike_helical_dom_sf||TPR_1||RPAP3like_C||TPR_repeat||TPRcontain_dom
novel_140	ENSSSCG00000013314	QSER1	DUF4211
novel_140	ENSSSCG00000040833	BRF2	Znf_TFIIB||Cyclinlike_sf||TFIIB
novel_140	ENSSSCG00000034101	D2HGDH	FADbd_PCMH_sub1||FADbd_PCMH_sub2||FADbd_PCMH||Vanillyl_alc_oxidase_Csub2||FADlinked_oxidase_C||FADbd_PCMHlike_sf||FADlinked_Oxaselike_C||Gal30_sulfotransfrase||Oxid_FAD_bind_N
novel_140	ENSSSCG00000010520	MMS19	MET18/MMS19||ARMtype_fold||MMS19_N||MMS19_C||ARMlike
novel_140	ENSSSCG00000035227	ESRP2	Nucleotidebd_a/b_plait_sf||RNaseH_sf||RNaseHlike_sf||RRM_dom||ESRP2||RBD_domain_sf
novel_140	ENSSSCG00000028794		DH_E1||CD225/Dispanin_fam||BCKDH_E1a||THDPbinding
novel_140	ENSSSCG00000004814	LRRC28	Leurich_rpt_typicalsubtyp||||Leurich_rpt||LRR_dom_sf
novel_140	ENSSSCG00000032819	QPCTL	M28_QC||Peptidase_M28
novel_140	ENSSSCG00000040642	LASP1	Znf_LIM||Nebulin_repeat||Lasp1_SH3||SH3_domain||SH3like_dom_sf
novel_140	ENSSSCG00000003561	ZDHHC18	Palmitoyltrfase_DHHC
novel_140	ENSSSCG00000038364		Ribosomal_L23/L15e_core_dom_sf||Ribosomal_L25/23||Nucleotidebd_a/b_plait_sf
novel_140	ENSSSCG00000020706		Sc_DH/Rdtase_CS||SDR_fam||NAD(P)bd_dom_sf
novel_140	ENSSSCG00000014058	CLTB	Clathrin_Lchain
novel_140	ENSSSCG00000031876	TMEM159	LDAF1
novel_140	ENSSSCG00000025270	CHRD	Chordin||CHRD||VWF_dom
novel_140	ENSSSCG00000036276		Ntn_hydrolases_N||Proteasome_beta_5
novel_140	ENSSSCG00000015878	PKP4	Plakophilin/d_Catenin||||Armadillo||ARMtype_fold||ARMlike||Plakophilin4
novel_140	ENSSSCG00000007931	GLYR1	NADPbd||6PGD_dom2||NP60_PWWP||6PGluconate_DHlike_C_sf||NAD(P)bd_dom_sf||6PGDH_NADPbd||PWWP_dom
novel_140	ENSSSCG00000031600		Marvel||Synaptogyrin
novel_140	ENSSSCG00000005247		GK/Ca_channel_bsu||PDZ_sf||PDZ||ZO2_SH3||Ploop_NTPase||SH3_domain||SH3like_dom_sf||Guanylate_kinlike_dom||ZO||ZO2
novel_140	ENSSSCG00000003428	MTHFR	Mehydrof_redctse||FADlinked_oxidoreductaselike||Fadh2_euk
novel_140	ENSSSCG00000032505	ING5	ING5||Znf_PHD||ING_fam||Zinc_finger_PHDtype_CS||ING_N_histonebinding||Znf_RING/FYVE/PHD||Znf_PHDfinger||Znf_FYVE_PHD
novel_140	ENSSSCG00000035204		SHIPPOrpt||Pitchfork
novel_140	ENSSSCG00000009567	RASA3	RasGAP_dom||RASA3_PH||PHlike_dom_sf||C2_dom||RasGAP_CS||Znf_Btk_motif||Ras_GTPase||Rho_GTPase_activation_prot||C2_domain_sf||PH_domain
novel_140	ENSSSCG00000002763	PRMT7	MeTrfase_PRMT7||SAMdependent_MTases||Arg_MeTrfase
novel_140	ENSSSCG00000034058	ARHGDIA	Ig_Eset||Rho_GDI||RhoGDI_dom_sf
novel_140	ENSSSCG00000010381	ARHGAP22	RhoGAP_dom||Rho_GTPase_activation_prot||PH_domain||PHlike_dom_sf
novel_140	ENSSSCG00000031101	METTL21C	Methyltransf_16||SAMdependent_MTases
novel_140	ENSSSCG00000000110	PLA2G6	PNPLA_dom||Acyl_Trfase/lysoPLipase||Ankyrin_rptcontain_dom||Ankyrin_rptcontain_sf||Ankyrin_rpt||
novel_140	ENSSSCG00000038486	WDR60	WD40/YVTN_repeatlike_dom_sf||WD40_repeat_dom_sf||WD40_repeat||WDR60
novel_140	ENSSSCG00000003741		Znf_C2H2_type||Znf_C2H2_sf
novel_140	ENSSSCG00000031532	GBGT1	Glyco_trans_6||Nucleotidediphossugar_trans
novel_140	ENSSSCG00000010381	ARHGAP22	RhoGAP_dom||Rho_GTPase_activation_prot||PH_domain||PHlike_dom_sf
novel_140	ENSSSCG00000011890	NR1I2	Znf_NHR/GATA||ThyrH_rcpt||Nuclear_hrmn_rcpt||NHRlike_dom_sf||Nucl_hrmn_rcpt_ligbd||Znf_hrmn_rcpt
novel_140	ENSSSCG00000037637	GGH	Class_I_gataselike||CRAL/TRIO_N_dom||Pept_C26_gglut_hydrolase||Peptidase_C26||CRALTRIO_dom_sf||CRAL/TRIO_N_dom_sf||CRALTRIO_dom
novel_140	ENSSSCG00000040642	LASP1	Znf_LIM||Nebulin_repeat||Lasp1_SH3||SH3_domain||SH3like_dom_sf
novel_140	ENSSSCG00000029533	SEMA4G	Iglike_fold||PSI||Semap_dom||Iglike_dom_sf||WD40/YVTN_repeatlike_dom_sf||Iglike_dom||Semaphorin||Semap_dom_sf||Plexin_repeat||Ig_sub
novel_140	ENSSSCG00000039793	PATJ	L27_dom||PDZ||PDZ_sf||L27_2||L27_dom_sf
novel_140	ENSSSCG00000030089	RBM18	RBM18_RRM||RBD_domain_sf||RRM_dom||Nucleotidebd_a/b_plait_sf
novel_140	ENSSSCG00000040797		Sulfotransferase_dom||Ploop_NTPase
novel_140	ENSSSCG00000015037	IL18	IL1/FGF||IL1_fam||IL18
novel_140	ENSSSCG00000034156	GTF2F2	TFIIF_beta_HTH||TFIIF_interaction||TFIIF_beta_N||TFIIF_beta||WHlike_DNAbd_sf||WH_DNAbd_sf
novel_140	ENSSSCG00000034101	D2HGDH	FADbd_PCMH_sub1||FADbd_PCMH_sub2||FADbd_PCMH||Vanillyl_alc_oxidase_Csub2||FADlinked_oxidase_C||FADbd_PCMHlike_sf||FADlinked_Oxaselike_C||Gal30_sulfotransfrase||Oxid_FAD_bind_N
novel_140	ENSSSCG00000038905	MSMP	PSP94
novel_140	ENSSSCG00000031736	MGST2	Membrassoc_MAPEG||MAPEGlike_dom_sf||5_LipOase_AP
novel_140	ENSSSCG00000020706		Sc_DH/Rdtase_CS||SDR_fam||NAD(P)bd_dom_sf
novel_140	ENSSSCG00000020706		Sc_DH/Rdtase_CS||SDR_fam||NAD(P)bd_dom_sf
novel_140	ENSSSCG00000039679	ZNF623	Znf_C2H2_sf||Znf_C2H2_type
novel_140	ENSSSCG00000014977	PGR	Progest_rcpt||Znf_hrmn_rcpt||NHRlike_dom_sf||Nucl_hrmn_rcpt_ligbd||Znf_NHR/GATA||Nuclear_hrmn_rcpt
novel_140	ENSSSCG00000032819	QPCTL	M28_QC||Peptidase_M28
novel_140	ENSSSCG00000036658	PSMD8	26S_Psome_Rpn12||PCI_dom||CSN8_PSD8_EIF3K
novel_140	ENSSSCG00000031532	GBGT1	Glyco_trans_6||Nucleotidediphossugar_trans
novel_140	ENSSSCG00000013008	CDCA5	Sororin
novel_140	ENSSSCG00000006165	SEC31B	SEC31like||WD40_repeat_CS||WD40/YVTN_repeatlike_dom_sf||WD40_repeat_dom||WD40_repeat||WD40_repeat_dom_sf
novel_140	ENSSSCG00000031407	STKLD1	Prot_kinase_dom||ARMtype_fold||Kinaselike_dom_sf
novel_140	ENSSSCG00000040509	LIMD2	Znf_LIM
novel_140	ENSSSCG00000012479	PCDH19	Cadherinlike_dom||Protocadherin19||Cadherin_CS||Cadherin_N||Cadherinlike_sf
novel_140	ENSSSCG00000001572	FGD2	PH_domain||Znf_FYVE_PHD||FGD2_PH1||Znf_FYVErel||Znf_FYVE||FGD14_PH2||DBL_dom_sf||Znf_RING/FYVE/PHD||PHlike_dom_sf||DHdomain
novel_140	ENSSSCG00000037954	CAVIN4	Cavin_fam||Cavin4
novel_140	ENSSSCG00000039890	RASL11A	Ploop_NTPase||Small_GTPase_Rastype||Small_GTPase||Small_GTPbd_dom
novel_140	ENSSSCG00000009567	RASA3	RasGAP_dom||RASA3_PH||PHlike_dom_sf||C2_dom||RasGAP_CS||Znf_Btk_motif||Ras_GTPase||Rho_GTPase_activation_prot||C2_domain_sf||PH_domain
novel_140	ENSSSCG00000038867	PPM1K	PPMtype_phosphatase_dom||PPMtype_dom_sf||PP2C_BS||PP2C
novel_140	ENSSSCG00000031532	GBGT1	Glyco_trans_6||Nucleotidediphossugar_trans
novel_140	ENSSSCG00000038162	CCL21	Chemokine_b/g/d||CCL21||Chemokine_IL8like_dom||Interleukin_8like_sf
novel_140	ENSSSCG00000033043	SHANK2	Ankyrin_rptcontain_dom||SAM||Ankyrin_rptcontain_sf||SAM/pointed_sf||SH3like_dom_sf||Ankyrin_rpt||SH3_domain||PDZ_6||FERM_f0||PDZ||PDZ_sf
novel_140	ENSSSCG00000006361	PPOX	FAD/NADbd_sf||Amino_oxidase||Protoporphyrinogen_oxidase
novel_140	ENSSSCG00000005247		GK/Ca_channel_bsu||PDZ_sf||PDZ||ZO2_SH3||Ploop_NTPase||SH3_domain||SH3like_dom_sf||Guanylate_kinlike_dom||ZO||ZO2
novel_140	ENSSSCG00000034173	GID8	CTLH_C||CRA_dom||CTLH/CRA||LisH
novel_140	ENSSSCG00000008900	SRP72	TPR_repeat||TPRcontain_dom||SRP_TPRlike||SRP72||TPRlike_helical_dom_sf||Signal_recog_part_SRP72_RNAbd
novel_140	ENSSSCG00000005247		GK/Ca_channel_bsu||PDZ_sf||PDZ||ZO2_SH3||Ploop_NTPase||SH3_domain||SH3like_dom_sf||Guanylate_kinlike_dom||ZO||ZO2
novel_140	ENSSSCG00000006361	PPOX	FAD/NADbd_sf||Amino_oxidase||Protoporphyrinogen_oxidase
novel_140	ENSSSCG00000039413	SLC9A3	NaH_exchanger||Cation/H_exchanger_CPA1||Cation/H_exchanger||Na/H_exchanger_3/5
novel_140	ENSSSCG00000017287	PSMC5	AAA_lid_3||AAA+_ATPase||ATPase_AAA_CS||Ploop_NTPase||ATPase_AAA_core||Prot_ATP_ID_OB||26S_Psome_P45like
novel_140	ENSSSCG00000014277	IRF1	IRF1/IRF2||Interferon_reg_fact_DNAbd_dom||IRF1||Interferon_reg_fac_CS||WHlike_DNAbd_sf||WH_DNAbd_sf
novel_140	ENSSSCG00000010340	PRXL2A	Thioredoxinlike_sf||PXL2A/B/C
novel_140	ENSSSCG00000010834	MIA3	SH3like_dom_sf||SH3_domain||
novel_140	ENSSSCG00000037999	PPP1R14B	CPI17||CPI17_sf
novel_140	ENSSSCG00000010385	VSTM4	Ig_Vset||Iglike_dom_sf||Iglike_dom||Iglike_fold
novel_140	ENSSSCG00000037179	PIRT	PIRT
novel_140	ENSSSCG00000030359	ARHGEF3	PH_domain||GDS_CDC24_CS||DHdomain||DBL_dom_sf||PHlike_dom_sf
novel_140	ENSSSCG00000022101	BRCA1	BRCT_dom_sf||BRCT_dom||BRCA1associated||Znf_C3HC4_RINGtype||BRCA1_serine_dom||Znf_RING_CS||Znf_RING||Znf_RING/FYVE/PHD||BRCA1
novel_140	ENSSSCG00000020706		Sc_DH/Rdtase_CS||SDR_fam||NAD(P)bd_dom_sf
novel_140	ENSSSCG00000028794		DH_E1||CD225/Dispanin_fam||BCKDH_E1a||THDPbinding
novel_140	ENSSSCG00000010987	UBAP2	||UBA||UBAlike_sf||UBAP2/Lig
novel_140	ENSSSCG00000005247		GK/Ca_channel_bsu||PDZ_sf||PDZ||ZO2_SH3||Ploop_NTPase||SH3_domain||SH3like_dom_sf||Guanylate_kinlike_dom||ZO||ZO2
novel_140	ENSSSCG00000016772	VPS41	Clathrin_Hchain/VPS_repeat||VPS41||WD40/YVTN_repeatlike_dom_sf||TPRlike_helical_dom_sf||Znf_RING||WD40_repeat_dom_sf
novel_140	ENSSSCG00000009617	REEP4	TB2_DP1_HVA22
novel_140	ENSSSCG00000017290	STRADA	Prot_kinase_dom||Kinaselike_dom_sf
novel_140	ENSSSCG00000032817		Olfact_rcpt||GPCR_Rhodpsn_7TM
novel_140	ENSSSCG00000010987	UBAP2	||UBA||UBAlike_sf||UBAP2/Lig
novel_140	ENSSSCG00000007469	PTPN1	Ptpn1/Ptpn2||TYR_PHOSPHATASE_dom||Prottyrosine_phosphataselike||PTPase_domain||Tyr_Pase_AS||Tyr_Pase_cat
novel_140	ENSSSCG00000006165	SEC31B	SEC31like||WD40_repeat_CS||WD40/YVTN_repeatlike_dom_sf||WD40_repeat_dom||WD40_repeat||WD40_repeat_dom_sf
novel_140	ENSSSCG00000031532	GBGT1	Glyco_trans_6||Nucleotidediphossugar_trans
novel_140	ENSSSCG00000013314	QSER1	DUF4211
novel_140	ENSSSCG00000020706		Sc_DH/Rdtase_CS||SDR_fam||NAD(P)bd_dom_sf
novel_140	ENSSSCG00000015244	APLP2	PHlike_dom_sf||Amyloid_Cubd_sf||APP_CUBD_CS||Kunitz_BPTI||E2_sf||Kunitz_BPTI_sf||Amyloid_glyco_intracell_CS||Amyloid_glyco_Cubd||Amyloid_glyco_heparinbd_sf||Amyloid_glyco_E2_domain||Amyloid_glyco_extra||Prtase_inh_KunzCS||Amyloid_glyco_heparinbd||Amyloid_glyco||APP_amyloid_C
novel_140	ENSSSCG00000005247		GK/Ca_channel_bsu||PDZ_sf||PDZ||ZO2_SH3||Ploop_NTPase||SH3_domain||SH3like_dom_sf||Guanylate_kinlike_dom||ZO||ZO2
novel_140	ENSSSCG00000029521	CD82	Tetraspanin||Tetraspanin_CS||Tetraspanin/Peripherin||Tetraspanin_EC2_sf
novel_140	ENSSSCG00000005247		GK/Ca_channel_bsu||PDZ_sf||PDZ||ZO2_SH3||Ploop_NTPase||SH3_domain||SH3like_dom_sf||Guanylate_kinlike_dom||ZO||ZO2
novel_140	ENSSSCG00000010340	PRXL2A	Thioredoxinlike_sf||PXL2A/B/C
novel_140	ENSSSCG00000027970		CD225/Dispanin_fam
novel_140	ENSSSCG00000035770	ZNF444	SCAN_dom||SCAN_sf||Znf_C2H2_sf||Znf_C2H2_type
novel_140	ENSSSCG00000031736	MGST2	Membrassoc_MAPEG||MAPEGlike_dom_sf||5_LipOase_AP
novel_140	ENSSSCG00000003705	CABLES1	CABLES1/2||Cyclinlike||Cyclin_N||Cyclinlike_sf
novel_140	ENSSSCG00000009567	RASA3	RasGAP_dom||RASA3_PH||PHlike_dom_sf||C2_dom||RasGAP_CS||Znf_Btk_motif||Ras_GTPase||Rho_GTPase_activation_prot||C2_domain_sf||PH_domain
novel_140	ENSSSCG00000029998	KLF7	Znf_C2H2_sf||Znf_C2H2_type
novel_140	ENSSSCG00000033043	SHANK2	Ankyrin_rptcontain_dom||SAM||Ankyrin_rptcontain_sf||SAM/pointed_sf||SH3like_dom_sf||Ankyrin_rpt||SH3_domain||PDZ_6||FERM_f0||PDZ||PDZ_sf
novel_140	ENSSSCG00000031261	RHOQ	Small_GTPase_Rho||Ploop_NTPase||Small_GTPbd_dom||Small_GTPase
novel_140	ENSSSCG00000031532	GBGT1	Glyco_trans_6||Nucleotidediphossugar_trans
novel_140	ENSSSCG00000038486	WDR60	WD40/YVTN_repeatlike_dom_sf||WD40_repeat_dom_sf||WD40_repeat||WDR60
novel_140	ENSSSCG00000039647	EIF3F	Rpn11/EIF3F_C||MPN||eIF3f||JAMM/MPN+_dom
novel_140	ENSSSCG00000003494	PLA2G2A	PLipase_A2_dom_sf||PLipase_A2||PLipase_A2_His_AS||PLipase_A2_dom||PLipase_A2_Asp_AS
novel_140	ENSSSCG00000005786	SNRPA1	U2A'_phosphoprotein32A_C||LRR_dom_sf||Leurich_rpt
novel_140	ENSSSCG00000011952	RPL24	Ribosomal_L24erel||L24e/L24_sf||TRASH_dom||Ribosomal_L24e_CS
novel_140	ENSSSCG00000001473	COL11A2	ConAlike_dom_sf||Fib_collagen_C||Laminin_G||Collagen
novel_140	ENSSSCG00000003596	SNRNP40	Gprotein_beta_WD40_rep||WD40_repeat_CS||WD40/YVTN_repeatlike_dom_sf||WD40_repeat_dom||WD40_repeat||WD40_repeat_dom_sf
novel_140	ENSSSCG00000015334	PDK4	HATPase_C_sf||BCDHK/PDK_N||His_kinase_dom||BCKD/PDK||AK/P_DHK_N_sf||HATPase_C
novel_140	ENSSSCG00000013629	SMARCA4	BRG1||Helicase_C||Bromodomainlike_sf||HSA_dom||Bromodomain||BRK_domain||GlnLeuGln_QLQ||Bromodomain_CS||SNF2_N||SNF2like_sf||Ploop_NTPase||SnAC||Helicase_ATPbd||BRK_sf
novel_140	ENSSSCG00000038628	SKP1	SKP1like_dim_sf||Skp1_comp_dimer||Skp1_comp_POZ||SKP1like||SKP1/BTB/POZ_sf||SKP1
novel_140	ENSSSCG00000028794		DH_E1||CD225/Dispanin_fam||BCKDH_E1a||THDPbinding
novel_140	ENSSSCG00000044573
novel_140	ENSSSCG00000025928	RPL18	Ribosomal_L18e_CS||Ribosomal_L18e||L18e/L15P_sf||Ribosomal_L18e/L15P
novel_140	ENSSSCG00000005778	HSBP1L1	HS1bd
novel_140	ENSSSCG00000031876	TMEM159	LDAF1
novel_140	ENSSSCG00000009393		EXPERA||EBP
novel_140	ENSSSCG00000029521	CD82	Tetraspanin||Tetraspanin_CS||Tetraspanin/Peripherin||Tetraspanin_EC2_sf
novel_140	ENSSSCG00000045565
novel_140	ENSSSCG00000033624	SRGAP3	AH/BAR_dom_sf||SH3like_dom_sf||F_BAR||SH3_domain||RhoGAP_dom||Rho_GTPase_activation_prot||srGAP1/2/3_SH3||FCH_dom
novel_140	ENSSSCG00000003854	ECHDC2	ClpP/crotonaselike_dom_sf||EnoylCoA_hydra/iso||EnoylCoA_hydra_C||HIBYLCoAH||EnoylCoA_hyd/isom_CS
novel_140	ENSSSCG00000005786	SNRPA1	U2A'_phosphoprotein32A_C||LRR_dom_sf||Leurich_rpt
novel_140	ENSSSCG00000015656	FCMR	Ig_Vset||Iglike_dom_sf||||Iglike_fold
novel_140	ENSSSCG00000007931	GLYR1	NADPbd||6PGD_dom2||NP60_PWWP||6PGluconate_DHlike_C_sf||NAD(P)bd_dom_sf||6PGDH_NADPbd||PWWP_dom
novel_140	ENSSSCG00000006480	NAXE	YJEFN_prot_eukaryotes||YjeF_N_dom||YjeF_N_dom_sf
novel_140	ENSSSCG00000040943	DCTN5	Hexapep||Trimer_LpxAlike_sf
novel_140	ENSSSCG00000010381	ARHGAP22	RhoGAP_dom||Rho_GTPase_activation_prot||PH_domain||PHlike_dom_sf
novel_140	ENSSSCG00000028794		DH_E1||CD225/Dispanin_fam||BCKDH_E1a||THDPbinding
novel_140	ENSSSCG00000005786	SNRPA1	U2A'_phosphoprotein32A_C||LRR_dom_sf||Leurich_rpt
novel_140	ENSSSCG00000015334	PDK4	HATPase_C_sf||BCDHK/PDK_N||His_kinase_dom||BCKD/PDK||AK/P_DHK_N_sf||HATPase_C
novel_140	ENSSSCG00000001473	COL11A2	ConAlike_dom_sf||Fib_collagen_C||Laminin_G||Collagen
novel_140	ENSSSCG00000009972	KREMEN1	Sperma_CUB_dom_sf||Kremen||CUB_dom||Kringle||WSC_carbbd||Kringlelike||Kringle_sf||Kringle_CS
novel_140	ENSSSCG00000047512
novel_140	ENSSSCG00000001233	TRIM26	PRY||Znf_RING/FYVE/PHD||SPRY_dom||Znf_RING||Butyrophylin_SPRY||B30.2/SPRY_sf||Znf_Bbox||ConAlike_dom_sf||B30.2/SPRY
novel_140	ENSSSCG00000011952	RPL24	Ribosomal_L24erel||L24e/L24_sf||TRASH_dom||Ribosomal_L24e_CS
novel_140	ENSSSCG00000031182	PRELID1	Slowmo/Ups||PRELI/MSF1_dom
novel_140	ENSSSCG00000011455	CACNA1D	CAC1F_C||VDCC_L_a1su||VDCC_a1su_IQ||Ion_trans_dom||VDCCAlpha1||Volt_channel_dom_sf||LVDCC_a1dsu||GPHH_dom
novel_140	ENSSSCG00000022101	BRCA1	BRCT_dom_sf||BRCT_dom||BRCA1associated||Znf_C3HC4_RINGtype||BRCA1_serine_dom||Znf_RING_CS||Znf_RING||Znf_RING/FYVE/PHD||BRCA1
novel_140	ENSSSCG00000005786	SNRPA1	U2A'_phosphoprotein32A_C||LRR_dom_sf||Leurich_rpt
novel_140	ENSSSCG00000017769	RAB34	Small_GTPase||Small_GTPbd_dom||Ploop_NTPase||
novel_140	ENSSSCG00000010834	MIA3	SH3like_dom_sf||SH3_domain||
novel_140	ENSSSCG00000013297	CD44	CTDL_fold||CD44_antigenlike||Link_dom||CD44_antigen||Ctype_lectinlike/link_sf
novel_140	ENSSSCG00000007931	GLYR1	NADPbd||6PGD_dom2||NP60_PWWP||6PGluconate_DHlike_C_sf||NAD(P)bd_dom_sf||6PGDH_NADPbd||PWWP_dom
novel_140	ENSSSCG00000003021	MEGF8	Kelchtyp_bpropeller||Sperma_CUB_dom_sf||Plexin_repeat||EGFtype_Asp/Asn_hydroxyl_site||||EGFlike_Cabd_dom||EGFlike_CS||CUB_dom||Growth_fac_rcpt_cys_sf||EGF_Cabd_CS||PSI||EGFlike_dom||Laminin_EGF
novel_140	ENSSSCG00000013335	LGR4	GPCR_Rhodpsn||Leurich_rpt||LRRNT||GPCR_Rhodpsn_7TM||Leurich_rpt_typicalsubtyp||LRR_dom_sf||Gphrmn_rcpt_fam
novel_140	ENSSSCG00000011455	CACNA1D	CAC1F_C||VDCC_L_a1su||VDCC_a1su_IQ||Ion_trans_dom||VDCCAlpha1||Volt_channel_dom_sf||LVDCC_a1dsu||GPHH_dom
novel_140	ENSSSCG00000037999	PPP1R14B	CPI17||CPI17_sf
novel_140	ENSSSCG00000031498	PPP2R3C	EFhand_13||FAM177||EF_Hand_1_Ca_BS||EFhanddom_pair||PPP2R3C
novel_140	ENSSSCG00000015113	ABCG4	ABC_2_trans||Ploop_NTPase||ABC_transporter_CS||Znf_C2H2_sf||Znf_C2H2_type||AAA+_ATPase||ABC_transporterlike
novel_140	ENSSSCG00000031600		Marvel||Synaptogyrin
novel_140	ENSSSCG00000013314	QSER1	DUF4211
novel_140	ENSSSCG00000039321	FAM222B	FAM222
novel_140	ENSSSCG00000014977	PGR	Progest_rcpt||Znf_hrmn_rcpt||NHRlike_dom_sf||Nucl_hrmn_rcpt_ligbd||Znf_NHR/GATA||Nuclear_hrmn_rcpt
novel_140	ENSSSCG00000010834	MIA3	SH3like_dom_sf||SH3_domain||
novel_140	ENSSSCG00000035770	ZNF444	SCAN_dom||SCAN_sf||Znf_C2H2_sf||Znf_C2H2_type
novel_140	ENSSSCG00000009972	KREMEN1	Sperma_CUB_dom_sf||Kremen||CUB_dom||Kringle||WSC_carbbd||Kringlelike||Kringle_sf||Kringle_CS
novel_140	ENSSSCG00000044698		KRAB||KRAB_dom_sf
novel_140	ENSSSCG00000038187		C1GALT1||Fringelike
novel_140	ENSSSCG00000010922	ELF3	Elf3||SAM/pointed_sf||WH_DNAbd_sf||Pointed_dom||WHlike_DNAbd_sf||Ets_dom
novel_140	ENSSSCG00000011455	CACNA1D	CAC1F_C||VDCC_L_a1su||VDCC_a1su_IQ||Ion_trans_dom||VDCCAlpha1||Volt_channel_dom_sf||LVDCC_a1dsu||GPHH_dom
novel_140	ENSSSCG00000011455	CACNA1D	CAC1F_C||VDCC_L_a1su||VDCC_a1su_IQ||Ion_trans_dom||VDCCAlpha1||Volt_channel_dom_sf||LVDCC_a1dsu||GPHH_dom
novel_140	ENSSSCG00000008900	SRP72	TPR_repeat||TPRcontain_dom||SRP_TPRlike||SRP72||TPRlike_helical_dom_sf||Signal_recog_part_SRP72_RNAbd
novel_140	ENSSSCG00000003021	MEGF8	Kelchtyp_bpropeller||Sperma_CUB_dom_sf||Plexin_repeat||EGFtype_Asp/Asn_hydroxyl_site||||EGFlike_Cabd_dom||EGFlike_CS||CUB_dom||Growth_fac_rcpt_cys_sf||EGF_Cabd_CS||PSI||EGFlike_dom||Laminin_EGF
novel_140	ENSSSCG00000006165	SEC31B	SEC31like||WD40_repeat_CS||WD40/YVTN_repeatlike_dom_sf||WD40_repeat_dom||WD40_repeat||WD40_repeat_dom_sf
novel_140	ENSSSCG00000004814	LRRC28	Leurich_rpt_typicalsubtyp||||Leurich_rpt||LRR_dom_sf
novel_140	ENSSSCG00000004076	MTRF1L	PCRF||Pep_chain_release_fac_I
novel_140	ENSSSCG00000011455	CACNA1D	CAC1F_C||VDCC_L_a1su||VDCC_a1su_IQ||Ion_trans_dom||VDCCAlpha1||Volt_channel_dom_sf||LVDCC_a1dsu||GPHH_dom
novel_140	ENSSSCG00000033592	TMC8	TMC||TMC_dom
novel_140	ENSSSCG00000030632	UBE2V1	UBQconjugating_enzyme/RWD||UBQconjugat_E2
novel_140	ENSSSCG00000011455	CACNA1D	CAC1F_C||VDCC_L_a1su||VDCC_a1su_IQ||Ion_trans_dom||VDCCAlpha1||Volt_channel_dom_sf||LVDCC_a1dsu||GPHH_dom
novel_140	ENSSSCG00000034101	D2HGDH	FADbd_PCMH_sub1||FADbd_PCMH_sub2||FADbd_PCMH||Vanillyl_alc_oxidase_Csub2||FADlinked_oxidase_C||FADbd_PCMHlike_sf||FADlinked_Oxaselike_C||Gal30_sulfotransfrase||Oxid_FAD_bind_N
novel_140	ENSSSCG00000010381	ARHGAP22	RhoGAP_dom||Rho_GTPase_activation_prot||PH_domain||PHlike_dom_sf
novel_140	ENSSSCG00000007931	GLYR1	NADPbd||6PGD_dom2||NP60_PWWP||6PGluconate_DHlike_C_sf||NAD(P)bd_dom_sf||6PGDH_NADPbd||PWWP_dom
novel_140	ENSSSCG00000017376	MEOX1	Homeobox_metazoa||Homeobox_dom||MOX1/MOX2||Homeoboxlike_sf||Homeobox_CS
novel_140	ENSSSCG00000045634
novel_140	ENSSSCG00000007931	GLYR1	NADPbd||6PGD_dom2||NP60_PWWP||6PGluconate_DHlike_C_sf||NAD(P)bd_dom_sf||6PGDH_NADPbd||PWWP_dom
novel_140	ENSSSCG00000023584		Ig_C1set||Iglike_dom||Iglike_fold||Ig_sub||Iglike_dom_sf||Ig_Vset
novel_140	ENSSSCG00000022101	BRCA1	BRCT_dom_sf||BRCT_dom||BRCA1associated||Znf_C3HC4_RINGtype||BRCA1_serine_dom||Znf_RING_CS||Znf_RING||Znf_RING/FYVE/PHD||BRCA1
novel_140	ENSSSCG00000015113	ABCG4	ABC_2_trans||Ploop_NTPase||ABC_transporter_CS||Znf_C2H2_sf||Znf_C2H2_type||AAA+_ATPase||ABC_transporterlike
novel_140	ENSSSCG00000031876	TMEM159	LDAF1
novel_140	ENSSSCG00000034101	D2HGDH	FADbd_PCMH_sub1||FADbd_PCMH_sub2||FADbd_PCMH||Vanillyl_alc_oxidase_Csub2||FADlinked_oxidase_C||FADbd_PCMHlike_sf||FADlinked_Oxaselike_C||Gal30_sulfotransfrase||Oxid_FAD_bind_N
novel_140	ENSSSCG00000029521	CD82	Tetraspanin||Tetraspanin_CS||Tetraspanin/Peripherin||Tetraspanin_EC2_sf
novel_140	ENSSSCG00000005663		KAT_I||PyrdxlPdep_Trfase_dom1||PyrdxlPdep_Trfase_major||PyrdxlPdep_Trfase||Aminotransferase_I/II
novel_145	ENSSSCG00000000436	PIP4K2C	PInositol4P5kinase_C||PInositol4P5kinase||PInositol4P5kinase_core||PInositol4P5kinase_N
novel_145	ENSSSCG00000002381	NEK9	Reg_chr_condens||Prot_kinase_dom||RCC1/BLIPII||Kinaselike_dom_sf||Nek9_STKc||Ser/Thr_kinase_AS
novel_145	ENSSSCG00000003085	CLPTM1	CLPTM1
novel_145	ENSSSCG00000016397	NEB	Nebulinlike||Nebulin_repeat||SH3_domain||Nebulin_SH3||SH3like_dom_sf
novel_145	ENSSSCG00000000439	KIF5A	Kinesinlike_fam||Ploop_NTPase||Kinesin_motor_dom||Kinesin_motor_dom_sf||Kinesin_motor_CS
novel_145	ENSSSCG00000028931	GDF7	TGFbetarel||TGFb_C||TGFb_propeptide||Cystineknot_cytokine||TGFb_CS
novel_145	ENSSSCG00000022701		C4bp_oligo||Sushi_SCR_CCP_dom||Sushi/SCR/CCP_sf
novel_145	ENSSSCG00000029558	EXTL1	Nucleotidediphossugar_trans||Exostosin||GT64||Exostosin_GT47||Exostosinlike_1
novel_145	ENSSSCG00000022777	SLC35C2	Sugar_P_trans_dom
novel_145	ENSSSCG00000016397	NEB	Nebulinlike||Nebulin_repeat||SH3_domain||Nebulin_SH3||SH3like_dom_sf
novel_145	ENSSSCG00000016397	NEB	Nebulinlike||Nebulin_repeat||SH3_domain||Nebulin_SH3||SH3like_dom_sf
novel_145	ENSSSCG00000037483	RFTN2	Raftlin
novel_145	ENSSSCG00000016397	NEB	Nebulinlike||Nebulin_repeat||SH3_domain||Nebulin_SH3||SH3like_dom_sf
novel_145	ENSSSCG00000000439	KIF5A	Kinesinlike_fam||Ploop_NTPase||Kinesin_motor_dom||Kinesin_motor_dom_sf||Kinesin_motor_CS
novel_145	ENSSSCG00000016397	NEB	Nebulinlike||Nebulin_repeat||SH3_domain||Nebulin_SH3||SH3like_dom_sf
novel_145	ENSSSCG00000016397	NEB	Nebulinlike||Nebulin_repeat||SH3_domain||Nebulin_SH3||SH3like_dom_sf
novel_145	ENSSSCG00000035240	GPR63	GPCR_Rhodpsn_7TM||GPCR_Rhodpsn
novel_145	ENSSSCG00000016397	NEB	Nebulinlike||Nebulin_repeat||SH3_domain||Nebulin_SH3||SH3like_dom_sf
novel_145	ENSSSCG00000037991	RCVRN	EFhanddom_pair||Recoverin||EF_hand_dom||EF_Hand_1_Ca_BS
novel_145	ENSSSCG00000016397	NEB	Nebulinlike||Nebulin_repeat||SH3_domain||Nebulin_SH3||SH3like_dom_sf
novel_145	ENSSSCG00000003085	CLPTM1	CLPTM1
novel_145	ENSSSCG00000016397	NEB	Nebulinlike||Nebulin_repeat||SH3_domain||Nebulin_SH3||SH3like_dom_sf
novel_145	ENSSSCG00000035240	GPR63	GPCR_Rhodpsn_7TM||GPCR_Rhodpsn
novel_145	ENSSSCG00000031868	XK	XKrel
novel_145	ENSSSCG00000003085	CLPTM1	CLPTM1
novel_145	ENSSSCG00000035240	GPR63	GPCR_Rhodpsn_7TM||GPCR_Rhodpsn
novel_145	ENSSSCG00000000436	PIP4K2C	PInositol4P5kinase_C||PInositol4P5kinase||PInositol4P5kinase_core||PInositol4P5kinase_N
novel_145	ENSSSCG00000000436	PIP4K2C	PInositol4P5kinase_C||PInositol4P5kinase||PInositol4P5kinase_core||PInositol4P5kinase_N
novel_145	ENSSSCG00000002381	NEK9	Reg_chr_condens||Prot_kinase_dom||RCC1/BLIPII||Kinaselike_dom_sf||Nek9_STKc||Ser/Thr_kinase_AS
novel_145	ENSSSCG00000003085	CLPTM1	CLPTM1
novel_145	ENSSSCG00000014833	UCP2	Mit_uncoupling_UCPlike||Mitochondrial_sb/sol_carrier||Mt_carrier_dom_sf
novel_157	ENSSSCG00000001024	RIOK1	Ser/Thr_kinase_Rio1||RIO_kinase||Kinaselike_dom_sf||RIO_kinase_CS
novel_157	ENSSSCG00000008947	COX18	YidC/ALB3/OXA1/COX18
novel_157	ENSSSCG00000010493	PDLIM1	DUF4749||Zasplike_motif||Znf_LIM||PDZ||PDZ_sf||PDLIM1
novel_157	ENSSSCG00000016744	TMED4	GOLD_dom||TMP21related
novel_157	ENSSSCG00000030147	TRMT61B	tRNA_MeTrfase_Gcd14||SAMdependent_MTases
novel_157	ENSSSCG00000001024	RIOK1	Ser/Thr_kinase_Rio1||RIO_kinase||Kinaselike_dom_sf||RIO_kinase_CS
novel_157	ENSSSCG00000008947	COX18	YidC/ALB3/OXA1/COX18
novel_157	ENSSSCG00000001024	RIOK1	Ser/Thr_kinase_Rio1||RIO_kinase||Kinaselike_dom_sf||RIO_kinase_CS
novel_157	ENSSSCG00000010493	PDLIM1	DUF4749||Zasplike_motif||Znf_LIM||PDZ||PDZ_sf||PDLIM1
novel_157	ENSSSCG00000016744	TMED4	GOLD_dom||TMP21related
novel_159	ENSSSCG00000000002	GTSE1	GTSE1||GTSE1_N||DDA3/GTSE1
novel_159	ENSSSCG00000000007	TRMU	tRNAspecific_2thiouridylase||Adenine_a_hdrlase_dom||Rossmannlike_a/b/a_fold
novel_159	ENSSSCG00000000028		EF_hand_DJBP||EF_hand_dom||EFhanddom_pair
novel_159	ENSSSCG00000000087	TAB1	PP2C||PPMtype_phosphatase_dom||PPMtype_dom_sf
novel_159	ENSSSCG00000000108	TMEM184B	Ostalpha/TMEM184C
novel_159	ENSSSCG00000029945	GCAT	2am3keto_CoA_ligase||Aminotransferase_I/II||Aminotrans_II_pyridoxalP_BS||PyrdxlPdep_Trfase_dom1||PyrdxlPdep_Trfase_major||PyrdxlPdep_Trfase
novel_159	ENSSSCG00000000197	C1QL4	C1q_dom||Tumour_necrosis_faclike_dom
novel_159	ENSSSCG00000000204	PRPF40B	WW_dom_sf||FF_domain||FF_domain_sf||Prp40like||WW_dom
novel_159	ENSSSCG00000000207		Mss4/translcontrol_tumour||Mss4like_sf||Translation_control_tumour_CS||TCTP||Translational_control_tumour_p
novel_159	ENSSSCG00000000261		Thyroglobulin_1_sf||Growth_fac_rcpt_cys_sf||IGFBP_16_chordata||IGFBPlike||Thyroglobulin_1||IGFBP6||IGFBP16
novel_159	ENSSSCG00000000279	HOXC13	Homeobox_dom||HoxA13_N||Homeobox_CS||Homeoboxlike_sf
novel_159	ENSSSCG00000039506		EF_hand_dom||EFhanddom_pair
novel_159	ENSSSCG00000000382	SMARCC2	WHlike_DNAbd_sf||SANT_dom||SWIRMassoc||Homeoboxlike_sf||BRCT_dom_sf||SWIRM||SMARCC2||Chromo/chromo_shadow_dom||SMARCC_C||SMARCC_N||SANT/Myb
novel_159	ENSSSCG00000000386	ANKRD52	Ankyrin_rpt||Ankyrin_rptcontain_dom||Ankyrin_rptcontain_sf
novel_159	ENSSSCG00000033913	C1RL	Peptidase_S1_PA_chymotrypsin||CUB_dom||TRYPSIN_SER||Peptidase_S1A||Trypsin_dom||Sperma_CUB_dom_sf||Peptidase_S1_PA
novel_159	ENSSSCG00000000732	CRACR2A	EFhanddom_pair||Ploop_NTPase||EF_Hand_1_Ca_BS||Small_GTPbd_dom||Small_GTPase||EF_hand_dom
novel_159	ENSSSCG00000000735	TSPAN9	Tetraspanin/Peripherin||Tetraspanin||Tetraspanin_CS||Tetraspanin_EC2_sf
novel_159	ENSSSCG00000000960		Kelch_1||Kelchtyp_bpropeller
novel_159	ENSSSCG00000000981	CRELD2	Laminin_EGF||EGFlike_dom||Growth_fac_rcpt_cys_sf||EGF_Cabd_CS||EGFlike_Cabd_dom||EGFlike_CS||EGFtype_Asp/Asn_hydroxyl_site||Furin_repeat
novel_159	ENSSSCG00000000985	EXOC2	Iglike_fold||EXOC2/Sec5_N_dom||EXOC2/Sec5||Ig_Eset||IPT_dom
novel_159	ENSSSCG00000000997	PPP1R3G	CBM21_dom_sf||CBM21_dom
novel_159	ENSSSCG00000001021		Znf_C2H2_sf||Znf_C2H2_type
novel_159	ENSSSCG00000001436	RNF5	Znf_RING_CS||Znf_RING/FYVE/PHD||Znf_RING
novel_159	ENSSSCG00000001438	PBX2	Homeoboxlike_sf||PBX||Homeobox_CS||Homeobox_dom
novel_159	ENSSSCG00000001476	HSD17B8	Sc_DH/Rdtase_CS||NAD(P)bd_dom_sf||SDR_fam
novel_159	ENSSSCG00000001624	FRS3	IRS_PTB||FRS2_PTB
novel_159	ENSSSCG00000001698	CAPN11	Calpain_III||Papainlike_cys_pep_sf||Peptidase_C2_calpain_cat||Calpain_domain_III||Calpain_III_sf||EFhanddom_pair||EF_hand_dom||Calpain_cysteine_protease||EF_Hand_1_Ca_BS||Pept_cys_AS||C2_III
novel_159	ENSSSCG00000001788	STARD5	StARD5||START_lipidbd_dom||STARTlike_dom_sf
novel_159	ENSSSCG00000001872	LINGO1	Leurich_rpt||Iglike_dom_sf||LRRNT||Ig_sub2||LRR_5||Iglike_fold||LRR_dom_sf||Ig_Iset||Leurich_rpt_typicalsubtyp||Ig_sub||Iglike_dom
novel_159	ENSSSCG00000001986	NFATC4	NFAT||RHD_dimer||RHD_DNA_bind_dom||IPT_dom||Ig_Eset||p53like_TF_DNAbd||Iglike_fold||RHD_DNA_bind_dom_sf
novel_159	ENSSSCG00000002279	GPX2	GPX_AS||GPX_CS||Thioredoxinlike_sf||Glutathione_peroxidase
novel_159	ENSSSCG00000002366	NPC2	ML_Npc2like||Ig_Eset||ML_dom||NPC2like
novel_159	ENSSSCG00000002451	RIN3	SH2||VPS9_dom_sf||VPS9||RA_dom||SH2_dom_sf
novel_159	ENSSSCG00000002533	WDR20	WD40/YVTN_repeatlike_dom_sf||WD40_repeat_dom_sf||WD40_repeat||WD40_repeat_dom
novel_159	ENSSSCG00000002558	CEP170B	CEP170_C||SMAD_FHA_dom_sf||FHA_dom
novel_159	ENSSSCG00000002559	CDCA4	SERTA_dom
novel_159	ENSSSCG00000002653		MORN||Junctophilin
novel_159	ENSSSCG00000002668	CIBAR2	FAM92||AH/BAR_dom_sf||BAR_FAM92
novel_159	ENSSSCG00000002671	ATP2C2	ATPase_Ptyp_cyto_dom_N||ATPase_Ptyp_cationtransptr_C||ATP2C2||P_typ_ATPase||ATPase_Ptyp_transduc_dom_A_sf||HADlike_sf||ATPase_Ptyp_TM_dom_sf||Ptype_ATPase_IIA_PMR1||ATPase_Ptyp_cationtransptr_N||ATPase_Ptyp_P_site||HAD_sf
novel_159	ENSSSCG00000002806	MMP15	MMP15||Hemopexin_CS||M10A_MMP||Hemopexinlike_dom_sf||Peptidase_Metallo||Pept_M10A_Zn_BS||Pept_M10A||Hemopexinlike_repeat||Pept_M10A_metallopeptidase_C||Pept_M10_metallopeptidase||MetalloPept_cat_dom_sf||Hemopexinlike_dom||Peptidoglycanbdlike||PGBDlike_sf
novel_159	ENSSSCG00000002906	ETV2	WH_DNAbd_sf||WHlike_DNAbd_sf||Ets_dom
novel_159	ENSSSCG00000002908	ZBTB32	Znf_C2H2_sf||Znf_C2H2_type||SKP1/BTB/POZ_sf||BTB/POZ_dom
novel_159	ENSSSCG00000002910	ALKBH6	Oxoglu/Fedep_dioxygenase||ALKBH6||AlkBlike_sf||AlkBlike
novel_159	ENSSSCG00000003038	GRIK5	Glu/Glybd||Iono_rcpt_met||ANF_ligbd_rcpt||Iontro_rcpt||Peripla_BP_I
novel_159	ENSSSCG00000003040	ARHGEF1	RGS_sf||RGSlike_dom||PH_domain||PH_16||DHdomain||DBL_dom_sf||PHlike_dom_sf
novel_159	ENSSSCG00000003046		Prenylated_rab_accept_PRA1
novel_159	ENSSSCG00000003059	ZNF428	Znf_C2H2_type||ZNF428
novel_159	ENSSSCG00000003120	NAPA	NSF_attach||TPRlike_helical_dom_sf
novel_159	ENSSSCG00000003139	BCAT2	BCATlike_N||BCATlike_C||Aminotrans_IV||Sc_DH/Rdtase_CS||BCAT_family||B_amino_transII||NAD(P)bd_dom_sf||SDR_fam||Aminotrans_IV_CS||Aminotransferaselike
novel_159	ENSSSCG00000003178	IRF3	Interferon_reg_fac_CS||WH_DNAbd_sf||WHlike_DNAbd_sf||SMAD_FHA_dom_sf||Interferon_reg_fact_DNAbd_dom||Interferon_reg_factor3||SMADlike_dom_sf
novel_159	ENSSSCG00000003183	RRAS	Ploop_NTPase||Small_GTPase_Rastype||Small_GTPbd_dom||Small_GTPase
novel_159	ENSSSCG00000003187	FCGRT	Ig/MHC_CS||Iglike_dom_sf||Ig_C1set||MHC_Ilike_Agrecog||Iglike_fold||MHC_Ilike_Agrecog_sf||Iglike_dom||MHC_I/IIlike_Agrecog
novel_159	ENSSSCG00000003195	PNKP	PNK3P||Polynucleotide_phosphatase||HADlike_sf||PNKP||HADSF_hydro_IIIA||HAD_sf||FHA_2||Ploop_NTPase||SMAD_FHA_dom_sf
novel_159	ENSSSCG00000003227		Ig_sub2||Ig_sub||Iglike_dom_sf||Immunoglobulin||Iglike_dom||Iglike_fold
novel_159	ENSSSCG00000003228	VSIG10L	Iglike_dom_sf||Ig_sub2||Ig_sub||Iglike_fold||Iglike_dom
novel_159	ENSSSCG00000003236		Ig_Vset||Iglike_dom_sf||Ig_sub2||Ig_sub||Iglike_fold||Iglike_dom
novel_159	ENSSSCG00000003317	ZNF787	Znf_C2H2_sf||Znf_C2H2_type
novel_159	ENSSSCG00000003333	C1QTNF12	C1q_dom||Tumour_necrosis_faclike_dom
novel_159	ENSSSCG00000003348		RNA_pol_II_suA
novel_159	ENSSSCG00000003357	ACTRT2	ATPase_NBD||ACTRT2||Actin
novel_159	ENSSSCG00000003366	CHD5	Zinc_finger_PHDtype_CS||Helicase_C||Znf_RING/FYVE/PHD||Znf_PHD||DUF1086||CHD_C2||CHD_N||CHD5||SNF2like_sf||Znf_FYVE_PHD||Ploop_NTPase||Znf_PHDfinger||Chromo/chromo_shadow_dom||DNA/RNA_helicase_DEAH_CS||Chromolike_dom_sf||SNF2_N||Chromo_domain||DUF1087||Helicase_ATPbd
novel_159	ENSSSCG00000003390	SLC2A7	Sugar_transporter_CS||MFS_dom||MFS_sugar_transportlike||Sugar/inositol_transpt||MFS_trans_sf
novel_159	ENSSSCG00000003396	CLSTN1	Calsyntenin||Cadherinlike_sf||ConAlike_dom_sf||Cadherinlike_dom
novel_159	ENSSSCG00000003405	PEX14	PEX14||Pex14_N||WHlike_DNAbd_sf
novel_159	ENSSSCG00000003429	CLCN6	CBS_dom||Clchannel_voltgated||Clchannel_core||Cl_channel6
novel_159	ENSSSCG00000003439	DHRS3	DHRS3||SDR_fam||NAD(P)bd_dom_sf
novel_159	ENSSSCG00000003471	EPHA2	Tyr_kinase_cat_dom||Tyrkin_ephrin_A/B_rcptlike||Eph_TM||Protein_kinase_ATP_BS||Tyr_kinase_AS||Kinaselike_dom_sf||SerThr/Tyr_kinase_cat_dom||Ephrin_rcpt_ligbd_dom||Growth_fac_rcpt_cys_sf||Iglike_fold||Tyr_kinase_ephrin_rcpt||FN3_dom||SAM||Tyr_kinase_rcpt_V_CS||SAM/pointed_sf||Galactosebdlike_sf||FN3_sf||Prot_kinase_dom||EphA2_rcpt_ligbd
novel_159	ENSSSCG00000003847		DMRT/dsx/mab3
novel_159	ENSSSCG00000003940	HYI	Xyl_isomeraselike_TIMbrl||Xyl_isomeraselike_sf||HyIlike
novel_159	ENSSSCG00000003943	MED8	Mediatior_Med8_fun/met
novel_159	ENSSSCG00000003951	C1orf210
novel_159	ENSSSCG00000003972	SLFNL1	SLFNL1||Schlafen||Schlafen_AlbA_2_dom_sf||Schlafen_AlbA_2_dom
novel_159	ENSSSCG00000004057	SYTL3	Znf_RING/FYVE/PHD||C2_domain_sf||Znf_FYVE_PHD||FYVE_2||Rab_BD||SYTL3||C2_dom
novel_159	ENSSSCG00000004068	NOX3	Fe_red_NADbd_6||Riboflavin_synthaselike_bbrl||Fe3_Rdtase_TM_dom||NOX3||FNR_nucleotidebd||FADbd_8||FADbd_FR_type||Cyt_b245_heavy_chain
novel_159	ENSSSCG00000004155	OLIG3	HLH_DNAbd_sf||bHLH_dom||Olig3
novel_159	ENSSSCG00000004572		C2_Cadependent_4
novel_159	ENSSSCG00000005086	SIX6	SIX6||Homeobox_dom||SIX1_SD||Homeoboxlike_sf
novel_159	ENSSSCG00000005528	NDUFA8	NDUFA8||CHCH
novel_159	ENSSSCG00000005584	CRB2	Laminin_G||EGFlike_CS||EGFlike_Cabd_dom||ConAlike_dom_sf||EGFlike_dom||EGFtype_Asp/Asn_hydroxyl_site||EGF_Cabd_CS
novel_159	ENSSSCG00000005617	STXBP1	Sec1like_sf||Sec1like_dom1||Sec1like_dom2||Sec1like_dom3a||Sec1like
novel_159	ENSSSCG00000005618	CFAP157	CFAP157
novel_159	ENSSSCG00000005643		Golgin_A
novel_159	ENSSSCG00000005668	SH3GLB2	BAR_dom||SH3like_dom_sf||SH3_domain||Endophilin_B2_SH3||AH/BAR_dom_sf
novel_159	ENSSSCG00000005669	MIGA2	Miga
novel_159	ENSSSCG00000005780	KCNG2	Volt_channel_dom_sf||BTB/POZ_dom||T1type_BTB||K_chnl_voltdep_Kv6||K_chnl_voltdep_Kv||VG_K_chnl||Ion_trans_dom||SKP1/BTB/POZ_sf
novel_159	ENSSSCG00000005896	LRRC24	Iglike_dom||Ig_sub||Leurich_rpt_typicalsubtyp||Cysrich_flank_reg_C||LRR_dom_sf||Iglike_fold||Iglike_dom_sf||Leurich_rpt||Ig_sub2
novel_159	ENSSSCG00000005907	ADCK5	Kinaselike_dom_sf||UbiB_dom
novel_159	ENSSSCG00000005914	SHARPIN	Ubiquitinlike_domsf||Sharpin_PH||Znf_RanBP2||Znf_RanBP2_sf||PHlike_dom_sf
novel_159	ENSSSCG00000005933	CHRAC1	CBFA_NFYB_domain||Histonefold
novel_159	ENSSSCG00000005948	TG	Tyrkin_ephrin_A/B_rcptlike||Thyroglobulin_1_sf||Carboxylesterase_B_CS||CarbesteraseB||AB_hydrolase||Thyroglobulin_1
novel_159	ENSSSCG00000006384	NHLH1	HLH_DNAbd_sf||bHLH_dom||TALlike
novel_159	ENSSSCG00000006464	NTRK1	Tyr_kinase_NGF_rcpt||Tyr_kinase_rcpt_2_CS||NTRK_C2||Tyr_kinase_cat_dom||TrkA_TMD||Leurich_rpt||SerThr/Tyr_kinase_cat_dom||Kinaselike_dom_sf||Tyr_kinase_AS||Protein_kinase_ATP_BS||Iglike_fold||Cysrich_flank_reg_C||Iglike_dom||Prot_kinase_dom||Iglike_dom_sf||Tyr_kinase_neurotrophic_rcpt_1||LRR_dom_sf
novel_159	ENSSSCG00000006471	ISG20L2	RNaseHlike_sf||RNaseH_sf||Exonuclease_RNaseT/DNA_pol3||ISG20_DEDDh||ISG20L2
novel_159	ENSSSCG00000006472	CRABP2	CRABP2||ILBP||Calycin||Fatty_acidbd||Lipocln_cytosolic_FAbd_dom
novel_159	ENSSSCG00000006533	ADAM15	Peptidase_M12B||Disintegrin_dom||EGFlike_CS||ADAM_Cysrich||Disintegrin_dom_sf||EGFlike_dom||MetalloPept_cat_dom_sf||ADAM15||Reprolysin_adamalysin||Peptidase_M12B_N
novel_159	ENSSSCG00000006635	SEMA6C	Semap_dom||Plexin_repeat||Semap_dom_sf||Semaphorin||Semaphorin_6C||WD40/YVTN_repeatlike_dom_sf
novel_159	ENSSSCG00000006820	EPS8L3	SH3_domain||SH3like_dom_sf||SAM_3||PTB||SAM/pointed_sf||PHlike_dom_sf||EPS8like||Eps8_SH3||PTB/PI_dom||EPS8_PTB
novel_159	ENSSSCG00000006940	CCN1	TSP1_rpt_sf||Growth_fac_rcpt_cys_sf||Cys_knot_C||IGFBPlike||VWF_dom||Insulin_GFbd_Cysrich_CS||TSP1_rpt||Glyco_hormone_CN||IGFBP_CNN
novel_159	ENSSSCG00000025691	BCL10	BCL10/E10||CARD||DEATHlike_dom_sf||CARD_BCL10
novel_159	ENSSSCG00000006954	EEF1D	NAPRTase_C||EF1B_bsu/dsu_GNE||NAPRTase_N||eEF1betalike_sf||Transl_elong_EF1B/ribosomal_S6||Nic_PRibTrfaseFam||Transl_elong_EF1B_B/D_CS||Nic_PRibTrfase_pncB||Nicotinate_pribotaselike_C||Aldolase_TIM||EF1_beta_acid_region_euk
novel_159	ENSSSCG00000006957	RHPN1	PDZ_sf||BRO1_dom||PDZ||BRO1_sf||HR1_rhobd||HR1_rpt_sf
novel_159	ENSSSCG00000007080		Kinesin_motor_dom_sf||PX_dom_sf||Kinesin_motor_CS||Phox||SMAD_FHA_dom_sf||Ploop_NTPase||Kinesin_motor_dom||Kinesinlike_fam
novel_159	ENSSSCG00000007157	SLC4A11	HCO3_transpt_euk||HCO3_transpt_C||PTrfase/Anion_transptr
novel_159	ENSSSCG00000007163	AVP	Neurhyp_horm||Neurohypophysial_hormone_CS||Neurhyp_horm_dom_sf
novel_159	ENSSSCG00000007272	CHMP4B	Snf7_fam
novel_159	ENSSSCG00000007344	KIAA1755
novel_159	ENSSSCG00000007439	CDH22	Cadherinlike_sf||Cadherin_CS||Cadherin_cytoplasmicdom||Cadherin||Catenin_binding_dom_sf||Cadherinlike_dom
novel_159	ENSSSCG00000007472	BCAS4	Cappuccino
novel_159	ENSSSCG00000007542	PRKAR1B	cNMPbd_CS||cNMPbd_dom||cNMPbdlike||cAMP_dep_PK_reg_su||cAMP_dep_PK_reg_su_I/II_a/b||RmlClike_jellyroll||RIbeta_DD
novel_159	ENSSSCG00000007554	ZFAND2A	Znf_AN1||AN1like_Znf
novel_159	ENSSSCG00000007564	AMZ1	MetalloPept_cat_dom_sf||Pept_M54_archaemetzincn
novel_159	ENSSSCG00000007580	WIPI2	WD40_repeat_dom_sf||WIPI2||WD40_repeat||WD40/YVTN_repeatlike_dom_sf
novel_159	ENSSSCG00000007609		ARC1A||WD40/YVTN_repeatlike_dom_sf||ARPC1||WD40_repeat_dom||WD40_repeat||WD40_repeat_dom_sf
novel_159	ENSSSCG00000007687	LRWD1	WD40_repeat||Leurich_rpt||LRR_dom_sf||WD40_repeat_CS||WD40_repeat_dom_sf||Leurich_rpt_typicalsubtyp||Leurich_rpt_4||WD40_repeat_dom||WD40/YVTN_repeatlike_dom_sf
novel_159	ENSSSCG00000007776	BCL7C	BCL7
novel_159	ENSSSCG00000007939	ANKS3	Ankyrin_rptcontain_dom||SAM||Ankyrin_rptcontain_sf||Ankyrin_rpt||SAM/pointed_sf
novel_159	ENSSSCG00000007940		DUF4795
novel_159	ENSSSCG00000007963	ZNF263	KRAB_dom_sf||Znf_C2H2_type||SCAN_sf||Znf_C2H2_sf||SCAN_dom||KRAB
novel_159	ENSSSCG00000036541	RGS11	GGL_sf||RGS_sf||Gprotein_gammalike_dom||WH_DNAbd_sf||RGS_DHEX||DEP_dom||WHlike_DNAbd_sf||RGS||RGS_subdom1/3
novel_159	ENSSSCG00000007973		FN3_dom||Hempt_rcpt_S_F1_CS||Iglike_fold||FN3_sf
novel_159	ENSSSCG00000007987	DECR2	SDR_fam||NAD(P)bd_dom_sf
novel_159	ENSSSCG00000008021	TMEM204	TMEM204
novel_159	ENSSSCG00000008058	KCTD5	T1type_BTB||SKP1/BTB/POZ_sf||BTB/POZ_dom
novel_159	ENSSSCG00000008077	CARD19	CARD_BinCARD
novel_159	ENSSSCG00000008141	ST6GAL2	Glyco_trans_29||GT29like_sf||Glyco_hydro/deAcase_b/abrl
novel_159	ENSSSCG00000008194	ACTR1B	ATPase_NBD||Actin_CS||Actin
novel_159	ENSSSCG00000025106	THNSL2	PLPdep||Thr_synth_N||Trypto_synt_PLP_dependent||Thr_synth_N_sf||Thr_synthaselike
novel_159	ENSSSCG00000008230	ATOH8	bHLH_dom||ATOH8||HLH_DNAbd_sf
novel_159	ENSSSCG00000008308	EMX1	Homeobox_metazoa||Homeobox_dom||Homeoboxlike_sf||Homeobox_CS
novel_159	ENSSSCG00000008434	TTC7A	TPRcontain_dom||Ttc7A||TPR_repeat||TPRlike_helical_dom_sf
novel_159	ENSSSCG00000008503	FEZ2	FEZ_2||FEZ
novel_159	ENSSSCG00000008555		EF_Hand_1_Ca_BS||EF_hand_dom||EFhanddom_pair||CGREF1
novel_159	ENSSSCG00000008691	TNIP2	NEMO_ZF||EABR||CC2LZ_dom
novel_159	ENSSSCG00000008692	ADD1	Aldolase_II/adducin_N_sf||Aldolase_II/adducin_N||ADD1
novel_159	ENSSSCG00000008698	RGS12	RBD_dom||PHlike_dom_sf||RGS_sf||PTB/PI_dom||Ubiquitinlike_domsf||RGS||GoLoco_motif||RGS_subdom1/3||PDZ||RGS12_RGS||PDZ_sf
novel_159	ENSSSCG00000008728	ZBTB49	SKP1/BTB/POZ_sf||Znf_C2H2_type||Znf_C2H2_sf||BTB/POZ_dom
novel_159	ENSSSCG00000008749	SLIT2	EGFtype_Asp/Asn_hydroxyl_site||EGFlike_Cabd_dom||EGFlike_CS||Leurich_rpt_typicalsubtyp||Cysrich_flank_reg_C||Laminin_G||Fol_N||LRR_dom_sf||EGF_Cabd_CS||Growth_fac_rcpt_cys_sf||Cys_knot_C||EGFlike_dom||ConAlike_dom_sf||Leurich_rpt||LRRNT
novel_159	ENSSSCG00000009270	IFT88	TPR_1||TPR_repeat||TPRcontain_dom||TPRlike_helical_dom_sf
novel_159	ENSSSCG00000009278	FGF9	Fibroblast_GF_fam||FGF9||IL1/FGF
novel_159	ENSSSCG00000009333		WD40/YVTN_repeatlike_dom_sf||WD40_repeat_CS||Gprotein_beta_WD40_rep||EFhanddom_pair||WD40_repeat_dom_sf||WD40_repeat||WD40_repeat_dom
novel_159	ENSSSCG00000009333		WD40/YVTN_repeatlike_dom_sf||WD40_repeat_CS||Gprotein_beta_WD40_rep||EFhanddom_pair||WD40_repeat_dom_sf||WD40_repeat||WD40_repeat_dom
novel_159	ENSSSCG00000009335	B3GLCT	Nucleotidediphossugar_trans||Fringelike
novel_159	ENSSSCG00000009390	SPRYD7	B30.2/SPRY_sf||SPRYD7||ConAlike_dom_sf||B30.2/SPRY||SPRY_dom
novel_159	ENSSSCG00000009432	DGKD	PE/DAGbd||DGK||NAD/diacylglycerol_kinase_sf||PH_domain||Diacylglycerol_kinase_cat_dom||SAM||ATPNAD_kinase_N||PHlike_dom_sf||Diacylglycerol_kin_accessory||DGKdelta_SAM||SAM/pointed_sf
novel_159	ENSSSCG00000009503	HS6ST3	Ploop_NTPase||Heparan_SO46sulfoTrfase||Sulfotransferase
novel_159	ENSSSCG00000009555	LAMP1	LAMP_CS||Lysosomeassoc_membr_glycop
novel_159	ENSSSCG00000009556	CUL4A	WHlike_DNAbd_sf||Cullin_homology_sf||Cullin_repeatlike_dom_sf||Cullin_N||Cullin_neddylation_domain||Cullin_homology||WH_DNAbd_sf||Cullin_CS
novel_159	ENSSSCG00000009709	MFAP3L	Iglike_dom_sf||Ig_sub2||Ig_sub||Ig_Iset||MFAP3like||Iglike_fold||Iglike_dom
novel_159	ENSSSCG00000009713	CLCN3	CBS_dom||Clchannel_core||Cl_channel3||Clchannel_voltgated
novel_159	ENSSSCG00000009977	RASL10A	Ploop_NTPase||Small_GTPase||Small_GTPase_Rastype
novel_159	ENSSSCG00000010067	MIF	Tautomerase/MIF_sf||Macrophage_inhib_fac||Macrophage_inhib_fac_CS
novel_159	ENSSSCG00000010087	YDJC	YdjClike||Glyco_hydro/deAcase_b/abrl
novel_159	ENSSSCG00000010253	HK1	Hexokinase_BS||Hexokinase_C||Hexokinase_N||Hexokinase||ATPase_NBD
novel_159	ENSSSCG00000010466	FGFBP3	FGF1bd
novel_159	ENSSSCG00000010474	CYP26C1	Cyt_P450||Cyt_P450_CS||Cyt_P450_sf||Cyt_P450_E_grpIV
novel_159	ENSSSCG00000010683	GRK5	Protein_kinase_ATP_BS||Kinaselike_dom_sf||GPCR_kinase||RGS_sf||RGS||AGCkinase_C||Prot_kinase_dom
novel_159	ENSSSCG00000010732	FAM53B	FAM53
novel_159	ENSSSCG00000010774	ZNF511	Znf_C2H2_type||ZNF511
novel_159	ENSSSCG00000034701	CALY	NSG
novel_159	ENSSSCG00000010798	GGA2	GAE_dom||GGA_NGAT||Clathrin_a/b/gadaptin_app_Ig||ENTH_VHS||GAT_sf||GAT_dom||VHS_dom||Clathrin_app_Iglike_sf
novel_159	ENSSSCG00000010926	SYT2	C2_domain_sf||Synaptotagmin1||C2_dom||Synaptotagmin
novel_159	ENSSSCG00000011141	CALML5	EFhanddom_pair||EF_hand_dom||EF_Hand_1_Ca_BS
novel_159	ENSSSCG00000011162		LARP5_RRM||RBD_domain_sf||La_HTH||WHlike_DNAbd_sf||WH_DNAbd_sf
novel_159	ENSSSCG00000011279	LYZL4	Glyco_hydro_22_CS||LYZL4||Glyco_hydro_22_lys||Lysozymelike_dom_sf||Glyco_hydro_22
novel_159	ENSSSCG00000011301	ZDHHC3	Palmitoyltrfase_DHHC
novel_159	ENSSSCG00000011440	SEMA3G	Iglike_fold||PSI||Immunoglobulin||Iglike_dom_sf||Semap_dom||WD40/YVTN_repeatlike_dom_sf||Semaphorin||Semap_dom_sf||Iglike_dom||Ig_sub
novel_159	ENSSSCG00000011559		IL17_rcptlike||IL17_rcpt_C/E_N
novel_159	ENSSSCG00000011810	BCL6	SKP1/BTB/POZ_sf||Znf_C2H2_type||Znf_C2H2_sf||BTB/POZ_dom
novel_159	ENSSSCG00000012039	OLIG2	HLH_DNAbd_sf||bHLH_dom||Olig2
novel_159	ENSSSCG00000012065	KCNJ6	K_chnl_inwardrec_Kir3.2||Kir_TM||K_chnl_inwardrec_Kir_cyto||IRK_C||Ig_Eset||K_chnl_inwardrec_Kir
novel_159	ENSSSCG00000012087	SLC37A1	MFS_dom||MFS||Sugar_P_transporter||MFS_trans_sf
novel_159	ENSSSCG00000043690		Ferritinlike_diiron||Ferritin_DPS_dom||Ferritinlike_SF||Ferritin||Ferritinlike
novel_159	ENSSSCG00000012271	RBM10	RRM_dom||Znf_RanBP2_sf||G_patch_dom||RBM10_OCRE||OCRE||RBD_domain_sf||RBM10_RRM2||Znf_C2H2_type||Nucleotidebd_a/b_plait_sf||Znf_RanBP2||RBM10
novel_159	ENSSSCG00000012297	CCDC22	CCDC22
novel_159	ENSSSCG00000012324	IQSEC2	PH_domain||IQSEC_PH||Sec7_C_sf||IQ_motif_EFhandBS||Sec7_dom||||Sec7_dom_sf||PHlike_dom_sf
novel_159	ENSSSCG00000012836	AP2A2	Clathrin_aadaptin_app_sub_C||ARMtype_fold||Clathrin/coatomer_adaptlike_N||Clathrin_a/b/gadaptin_app_Ig||AP2_complex_asu||ARMlike||TBP_dom_sf||Clathrin_app_Iglike_sf||Coatomer/calthrin_app_sub_C
novel_159	ENSSSCG00000012845	CEND1	Cend1
novel_159	ENSSSCG00000012884	PPP6R3	ARMtype_fold||SAPS
novel_159	ENSSSCG00000028501		Ald_DH_CS_GLU||Ald_DH_N||Aldehyde_DH_NAD(P)||Ald_DH_CS_CYS||Aldehyde_DH_dom||Ald_DH_C||Ald_DH/histidinol_DH
novel_159	ENSSSCG00000012965	DRAP1	Histonefold||CBFA_NFYB_domain
novel_159	ENSSSCG00000012966	C11orf68	DUF1917||TIF_eIF4elike
novel_159	ENSSSCG00000012980	KAT5	Tudorknot||Chromolike_dom_sf||HAT_MYSTtype||Chromo/chromo_shadow_dom||ZfMYST||Acyl_CoA_acyltransferase||Esa1/KAT5/Tip60||WHlike_DNAbd_sf
novel_159	ENSSSCG00000012992	FRMD8	Band_41_domain||FERM_central||FERM/acylCoAbd_prot_sf||FERM_domain||FERM_2||PHlike_dom_sf
novel_159	ENSSSCG00000013004	TM7SF2	Ergosterol_biosynth_ERG4_ERG24||Sterol_reductase_CS
novel_159	ENSSSCG00000013011	SAC3D1	SAC3/GANP/THP3||PCI_dom
novel_159	ENSSSCG00000013027		CATSPERZ
novel_159	ENSSSCG00000013042
novel_159	ENSSSCG00000013082		SDH||SDH_sf||SDHAF2
novel_159	ENSSSCG00000013106	PTGDR2	GPCR_Rhodpsn_7TM||GPCR_Rhodpsn
novel_159	ENSSSCG00000013107	PRPF19	WD40_repeat||Ubox_domain||WD40_repeat_CS||Ricin_B_lectin||WD40_repeat_dom||Znf_RING/FYVE/PHD||WD40_repeat_dom_sf||Gprotein_beta_WD40_rep||Prp19||WD40/YVTN_repeatlike_dom_sf||PremRNA_splic_Prp19
novel_159	ENSSSCG00000013259	DGKZ	ATPNAD_kinase_N||Ankyrin_rptcontain_dom||Ankyrin_rptcontain_sf||Diacylglycerol_kin_accessory||Ankyrin_rpt||Diacylglycerol_kinase_cat_dom||PE/DAGbd||NAD/diacylglycerol_kinase_sf||DGK
novel_159	ENSSSCG00000013260	MDK	PTN/MK_C_dom_sf||Midkine_heparinbd_GF||PTN/MK_N_dom||PTN_MK_heparinbd_GF_CS||PTN/MK_diS_sf||PTN/MK_N_dom_sf||PTN/MK_C_dom
novel_159	ENSSSCG00000013269	MAPK8IP1	PTB/PI_dom||SH3_domain||PHlike_dom_sf||SH3like_dom_sf||JIP1_SH3
novel_159	ENSSSCG00000013468	THOP1	Pept_M3A_M3B||Neurolysin/TOP_N||Neurolysin/TOP_dom2||MetalloPept_cat_dom_sf
novel_159	ENSSSCG00000013505	FSD1	B30.2/SPRY_sf||SPRY_dom||COS_domain||FN3_sf||Iglike_fold||B30.2/SPRY||FN3_dom||Bbox_C||ConAlike_dom_sf||SPRY/PRY_FSD1
novel_159	ENSSSCG00000013522	SAFB	SAP_dom_sf||SAFB1||SAP_dom||Nucleotidebd_a/b_plait_sf||RRM_dom||RBD_domain_sf
novel_159	ENSSSCG00000013530		Glyco_trans_10||GT10like_sf||Glyco_tran_10_N
novel_159	ENSSSCG00000013533	RANBP3	PHlike_dom_sf||Ran_bind_dom
novel_159	ENSSSCG00000022380	SH2D3A	Ras_GEF_dom_sf||SH2||RASGEF_cat_dom||RASGEF_cat_dom_sf||SH2_dom_sf
novel_159	ENSSSCG00000039007		Ctype_lectinlike||Ctype_lectinlike/link_sf||Ctype_lectin_CS||CD209like_CTLD||CTDL_fold
novel_159	ENSSSCG00000013600	RAB11B	Ploop_NTPase||Small_GTPbd_dom||Small_GTPase
novel_159	ENSSSCG00000023667	KEAP1	Kelch_1||Kelchtyp_bpropeller||BACK||BTB/POZ_dom||BTBkelch_protein||SKP1/BTB/POZ_sf||KEAP1
novel_159	ENSSSCG00000023667	KEAP1	Kelch_1||Kelchtyp_bpropeller||BACK||BTB/POZ_dom||BTBkelch_protein||SKP1/BTB/POZ_sf||KEAP1
novel_159	ENSSSCG00000013642	PDE4A	PDEase_CS||PDEase||PDEase_catalytic_dom_sf||PDEase_catalytic_dom||PDE4_UCR||HD/PDEase_dom
novel_159	ENSSSCG00000013644	KRI1	Kri1||Kri1like_C
novel_159	ENSSSCG00000013650		2Fe2S_ferredoxinlike_sf||Nucleotidebd_a/b_plait_sf||RAVER1||Adrenodoxin||RAVER1_RRM1||2Fe2S_ferredoxintype||Adrenodoxin_FeS_BS||Betagrasp_dom_sf||RBD_domain_sf||RRM_dom
novel_159	ENSSSCG00000013658	S1PR2	GPCR_Rhodpsn||GPCR_Rhodpsn_7TM||EDG5_rcpt||S1P_rcpt
novel_159	ENSSSCG00000013661	EIF3G	Nucleotidebd_a/b_plait_sf||RRM_dom||eIF3G_RRM||RBD_domain_sf||eIF3g_N||eIF3_g
novel_159	ENSSSCG00000013722	WDR83	WD40_repeat_dom||WD40_repeat_dom_sf||WD40_repeat||Gprotein_beta_WD40_rep||WD40/YVTN_repeatlike_dom_sf||WD40_repeat_CS
novel_159	ENSSSCG00000013833	SLC1A6	Nadicarboxylate_symporter||Nadicarboxylate_symporter_CS||Na:dicarbo_symporter_sf
novel_159	ENSSSCG00000013873	NR2F6	Znf_NHR/GATA||Nuclear_hrmn_rcpt||Znf_hrmn_rcpt||NHRlike_dom_sf||Nucl_hrmn_rcpt_ligbd
novel_159	ENSSSCG00000013895	MAST3	Ser/Thr_kinase_AS||AGCkinase_C||PDZ||MAST||PDZ_sf||MA_Ser/Thr_Kinase_dom||Kinaselike_dom_sf||PDZ_6||MAST_prePK_dom_sf||Prot_kinase_dom
novel_159	ENSSSCG00000013935	YJEFN3	YJEFN_prot_eukaryotes||YjeF_N_dom_sf||YjeF_N_dom
novel_159	ENSSSCG00000014016	SQSTM1	Znf_ZZ_sf||PB1_p62||SQSTM_UBA||UBA||Znf_ZZ||PB1_dom||UBAlike_sf
novel_159	ENSSSCG00000014038	FAM193B	FAM193||FAM193_C||FAM193B
novel_159	ENSSSCG00000014052	EIF4E1B	TIF_eIF4elike||TIF_eIF_4E_CS||TIF_eIF_4E
novel_159	ENSSSCG00000046808	PCDHGA6	Cadherinlike_dom||Cadherin_C||Cadherin_CS||Cadherin_N||Cadherinlike_sf
novel_159	ENSSSCG00000014430	ABLIM3	ABLIM3||AbLIM_anchor||Villin_headpiece||Znf_LIM||Villin_headpiece_dom_sf
novel_159	ENSSSCG00000014438	PDE6A	HD/PDEase_dom||GAFlike_dom_sf||PDEase||PDEase_catalytic_dom||PDEase_CS||GAF||PDEase_catalytic_dom_sf||PDE6A
novel_159	ENSSSCG00000014441	CSF1R	Tyr_kinase_cat_dom||Iglike_dom||Ig_sub||Ig_Iset||CSF1_receptor||SerThr/Tyr_kinase_cat_dom||Kinaselike_dom_sf||Tyr_kinase_AS||Protein_kinase_ATP_BS||Iglike_fold||Ig_sub2||Prot_kinase_dom||Iglike_dom_sf||Immunoglobulin
novel_159	ENSSSCG00000014626	HPX	Hemopexinlike_repeat||Hemopexin_CS||Hemopexin||Hemopexinlike_dom_sf||Hemopexinlike_dom
novel_159	ENSSSCG00000045056		GPCR_Rhodpsn_7TM||Olfact_rcpt||GPCR_Rhodpsn
novel_159	ENSSSCG00000014780	TRIM21	Znf_RING_CS||B30.2/SPRY_sf||Butyrophylin_SPRY||Znf_Bbox_chordata||Znf_RING/FYVE/PHD||Znf_RING||SPRY_dom||PRY||Znf_Bbox||B30.2/SPRY||Ubox_domain||ConAlike_dom_sf
novel_159	ENSSSCG00000014832	DNAJB13	DnaJ_domain||DnaJ_domain_CS||HSP40/DnaJ_peptbd||J_dom_sf||DnaJ_C
novel_159	ENSSSCG00000014852	ARRB1	Arrestin||Arrestin_CS||Arrestin_C||Arrestin_Clike||Arrestinlike_N||Arrestin_N||Ig_Eset
novel_159	ENSSSCG00000014897	FAM181B	FAM181
novel_159	ENSSSCG00000015080	CEP164	WW_dom||WW_dom_sf
novel_159	ENSSSCG00000040140	CD3E	Iglike_dom||Iglike_fold||Ig_sub2||Phos_immunorcpt_sig_ITAM||Iglike_dom_sf||CD3_esu/gsu/dsu
novel_159	ENSSSCG00000032311		Ribul_P_3_epimlike||Ribul_P_3_epim||Aldolase_TIM||RibulosePbd_barrel
novel_159	ENSSSCG00000016187	CATIP
novel_159	ENSSSCG00000016278		DUF4678
novel_159	ENSSSCG00000016291	GIGYF2	GYFlike_dom_sf||GYF
novel_159	ENSSSCG00000016295	NGEF	SH3like_dom_sf||PH_domain||Ephexin1_SH3||DHdomain||DBL_dom_sf||PHlike_dom_sf||SH3_domain
novel_159	ENSSSCG00000009432	DGKD	PE/DAGbd||DGK||NAD/diacylglycerol_kinase_sf||PH_domain||Diacylglycerol_kinase_cat_dom||SAM||ATPNAD_kinase_N||PHlike_dom_sf||Diacylglycerol_kin_accessory||DGKdelta_SAM||SAM/pointed_sf
novel_159	ENSSSCG00000016339	ILKAP	PP2C_BS||PPMtype_dom_sf||PPMtype_phosphatase_dom||PP2C
novel_159	ENSSSCG00000016339	ILKAP	PP2C_BS||PPMtype_dom_sf||PPMtype_phosphatase_dom||PP2C
novel_159	ENSSSCG00000016378	PASK	MTERF_sf||PAS||Protein_kinase_ATP_BS||Kinaselike_dom_sf||Prot_kinase_dom||MTERF||Ser/Thr_kinase_AS||PAS_fold||PASlike_dom_sf
novel_159	ENSSSCG00000016420	INSIG1	INSIG_fam||INSIG1
novel_159	ENSSSCG00000016459	EPHA1	Galactosebdlike_sf||SAM/pointed_sf||SAM||Tyr_kinase_rcpt_V_CS||Prot_kinase_dom||FN3_sf||EphA1_rcpt_ligbd||Tyrkin_ephrin_A/B_rcptlike||Eph_TM||Tyr_kinase_cat_dom||FN3_dom||Tyr_kinase_ephrin_rcpt||Iglike_fold||Tyr_kinase_AS||Protein_kinase_ATP_BS||Kinaselike_dom_sf||SerThr/Tyr_kinase_cat_dom||Ephrin_rcpt_ligbd_dom
novel_159	ENSSSCG00000016469	TRPV5	Ankyrin_rpt||TRPV||Ankyrin_rptcontain_sf||TRPV5||Ankyrin_rptcontain_dom||Ion_trans_dom||TRPV5/TRPV6||TRPV6_channel
novel_159	ENSSSCG00000016469	TRPV5	Ankyrin_rpt||TRPV||Ankyrin_rptcontain_sf||TRPV5||Ankyrin_rptcontain_dom||Ion_trans_dom||TRPV5/TRPV6||TRPV6_channel
novel_159	ENSSSCG00000016512	ZC3HAV1	Poly(ADPribose)pol_cat_dom||WWEdom||WHlike_DNAbd_sf||ZAP_HTH||ZnfCCCH_8||WWE_dom_sf||Znf_CCCH
novel_159	ENSSSCG00000016653	DNAJB9	J_dom_sf||DnaJ_domain_CS||DnaJ_domain
novel_159	ENSSSCG00000016743	OGDH	DH_E1||THDPbinding||Transketolaselike_Pyrbd||KGD_C||2oxoglutarate_DH_E1||KGD_C_sf||2oxogl_dehyd_N
novel_159	ENSSSCG00000016768		MPLKIPlike_vertebrate||TTDN1/SICKLE
novel_159	ENSSSCG00000016821	SLC45A2	MFS_trans_sf||CoATrfase_fam_III||MFS||CoATrfase_III_dom_sf
novel_159	ENSSSCG00000016883	ISL1	Znf_LIM||Homeobox_dom||Homeoboxlike_sf||Homeobox_CS
novel_159	ENSSSCG00000017057	FAM71B	DUF3699
novel_159	ENSSSCG00000017078	GLRA1	Neurotransmitter_ion_chnl_CS||Neurogated_channel_TM_sf||Neurotransgated_channel_TM||Neur_channel||Glycine_rcpt_A1||Glycine_rcpt_A||Neur_chan_ligbd||Neur_chan_ligbd_sf||GABAA/Glycine_rcpt
novel_159	ENSSSCG00000017109	ADAMTS16	Peptidase_M12B_N||ADAMTS/ADAMTSlike||ADAM_CR_2||TSP1_rpt_sf||MetalloPept_cat_dom_sf||TSP1_rpt||Peptidase_M12B||ADAM_spacer1||PLAC
novel_159	ENSSSCG00000017112	IRX4	Homeoboxlike_sf||Iroquois_homeo||Homeobox_CS||Homeobox_KN_domain||Homeobox_dom
novel_159	ENSSSCG00000017133	RAB40B	SOCS_box||SOCS_boxlike_dom_sf||WD40/YVTN_repeatlike_dom_sf||Small_GTPase||WD40_repeat||Ploop_NTPase||WD40_repeat_dom_sf
novel_159	ENSSSCG00000017134	FN3KRP	Fructo/Ketosamine3kinase||Kinaselike_dom_sf
novel_159	ENSSSCG00000017137	METRNL	Meteorinlike
novel_159	ENSSSCG00000021040	SLC26A11	STAS_dom_sf||S04_transporter_CS||SLC26A/SulP_dom||SLC26A/SulP_fam||STAS_dom
novel_159	ENSSSCG00000017178	SPHK1	Diacylglycerol_kinase_cat_dom||ATPNAD_kinase_N||NAD/diacylglycerol_kinase_sf
novel_159	ENSSSCG00000017190	EXOC7	Exo70||Cullin_repeatlike_dom_sf
novel_159	ENSSSCG00000017200	UNC13D	Munc13_1||Munc13_subgr_dom2||C2_domain_sf||Munc13_dom2||C2_dom
novel_159	ENSSSCG00000017206	GRB2	SH2||Grb2||GRB2_C_SH3||GRB2_N_SH3||SH3like_dom_sf||SH3_domain||SH2_dom_sf
novel_159	ENSSSCG00000017260	WIPI1	WD40/YVTN_repeatlike_dom_sf||WD40_repeat_dom_sf||WIPI1||WD40_repeat
novel_159	ENSSSCG00000017371	TMEM101	TMEM101
novel_159	ENSSSCG00000017428	JUP	Betacatenin||ARMlike||Armadillo||ARMtype_fold||Plakoglobin
novel_159	ENSSSCG00000017475	RARA	Retinoic_acid_rcpt||Znf_hrmn_rcpt||Nucl_hrmn_rcpt_ligbd||NHRlike_dom_sf||Znf_NHR/GATA||Nuclear_hrmn_rcpt
novel_159	ENSSSCG00000017484	LRRC3C	Leurich_rpt_typicalsubtyp||Leurich_rpt||LRR_dom_sf
novel_159	ENSSSCG00000017489	PSMD3	PCI_dom||26S_Psome_reg_C||PSMD3||WH_DNAbd_sf
novel_159	ENSSSCG00000017499	STARD3	MENTAL||STARD3_MLN64_C||StARlike||STARTlike_dom_sf||START_lipidbd_dom
novel_159	ENSSSCG00000017515	TBKBP1	TBD
novel_159	ENSSSCG00000017518	OSBPL7	PHlike_dom_sf||Oxysterolbd||OSBP_sf||PH_domain||PH_8||Oxysterolbd_CS
novel_159	ENSSSCG00000017533	HOXB2	Homeobox_Antennapedia_CS||Homeobox_dom||Homeobox_metazoa||Homeobox_CS||Homeoboxlike_sf
novel_159	ENSSSCG00000017546	ZNF652	Znf_C2H2_sf||Znf_C2H2_type
novel_159	ENSSSCG00000017690	DHRS11	NAD(P)bd_dom_sf||SDR_fam||L30elike||SpoU_MeTrfase||Alpha/beta_knot_MTases||SpoU_substbd||tRNA_m1G_MTases_N||Sc_DH/Rdtase_CS
novel_159	ENSSSCG00000017690	DHRS11	NAD(P)bd_dom_sf||SDR_fam||L30elike||SpoU_MeTrfase||Alpha/beta_knot_MTases||SpoU_substbd||tRNA_m1G_MTases_N||Sc_DH/Rdtase_CS
novel_159	ENSSSCG00000017766	NEK8	Ser/Thr_kinase_AS||Kinaselike_dom_sf||Protein_kinase_ATP_BS||Prot_kinase_dom||RCC1/BLIPII||Reg_chr_condens
novel_159	ENSSSCG00000017829	SGSM2	Ser/Thr_deHydtase_PyrdxlPBS||RabGTPase_TBC_sf||PLPdep||RabGTPaseTBC_dom||SGSM1/2_RBD||Trypto_synt_PLP_dependent||Run_dom||SGSM1/2||Run_dom_sf
novel_159	ENSSSCG00000017918	ARRB2	Arrestin||Arrestin_C||Arrestin_CS||Arrestin_Clike||Ig_Eset||Arrestinlike_N||Arrestin_N
novel_159	ENSSSCG00000017985	RNF222	Znf_RING_CS||RNF222||Znf_RING/FYVE/PHD||Znf_RING||ZnfRING_LisH
novel_159	ENSSSCG00000017994	CFAP52	WD40_repeat_CS||WD40/YVTN_repeatlike_dom_sf||WD40_repeat_dom||WD40_repeat||CFAP52||WD40_repeat_dom_sf
novel_159	ENSSSCG00000018047	FAM83G	FAM83_N
novel_159	ENSSSCG00000025270	CHRD	Chordin||CHRD||VWF_dom
novel_159	ENSSSCG00000028593	TEPSIN	ENTH_VHS||TEPSIN
novel_159	ENSSSCG00000028878	BCAR1	Serine_rich_dom||CAS_C||Serine_rich_sf||SH3_domain||CAS_fam||SH3like_dom_sf||BCAR1||BCAR1_SH3
novel_159	ENSSSCG00000027365	WNT7B	Wnt||Wnt_C||Wnt_CS||Wnt7
novel_159	ENSSSCG00000007448	OCSTAMP	DC_STAMPlike
novel_159	ENSSSCG00000027357	CSTB	Cystatin_dom||Prot_inh_stefin||Prot_inh_cystat_CS
novel_159	ENSSSCG00000025610	AGAP3	Ankyrin_rptcontain_sf||Ankyrin_rptcontain_dom||PHlike_dom_sf||Small_GTPase||ArfGAP_dom_sf||ARFGAP/RecO||PH_domain||Ploop_NTPase||Ankyrin_rpt||ArfGAP_dom||Small_GTPase_Rastype
novel_159	ENSSSCG00000022380	SH2D3A	Ras_GEF_dom_sf||SH2||RASGEF_cat_dom||RASGEF_cat_dom_sf||SH2_dom_sf
novel_159	ENSSSCG00000028427	IL25	IL17_fam||Cystineknot_cytokine
novel_159	ENSSSCG00000028802		Iglike_dom||Iglike_fold||Ig_sub||Iglike_dom_sf
novel_159	ENSSSCG00000024912	WDR5	WD40_repeat_CS||WD40/YVTN_repeatlike_dom_sf||Gprotein_beta_WD40_rep||WD40_repeat||Swd3/WDR5||WD40_repeat_dom_sf||WD40_repeat_dom
novel_159	ENSSSCG00000028052	OBSL1	Ig_sub||Ig_Iset||Iglike_dom||FN3_dom||Iglike_dom_sf||Ig_sub2||Iglike_fold||FN3_sf
novel_159	ENSSSCG00000022989	ZNF704	Znf_C2H2_type
novel_159	ENSSSCG00000008501	VIT	vWFA_dom_sf||VWF_A||LCCL_sf||LCCL
novel_159	ENSSSCG00000022289	PCDH1	Cadherin_N||Cadherinlike_sf||Cadherin_CS||Protocadherin||Cadherinlike_dom
novel_159	ENSSSCG00000005643		Golgin_A
novel_159	ENSSSCG00000039500		AdhesIglike||Iglike_fold||Iglike_dom_sf||MADCAM1
novel_159	ENSSSCG00000028465	ELAC2	MetalloBlactamas||tRNase_Z_dom||RibonucZ/Hydroxyglut_hydro
novel_159	ENSSSCG00000028602	GTPBP4	GTP_binding_domain||Small_GTPbd_dom||NOG1||G_FEOB_dom||NOG1_Rossman_fold_dom||G_OBG||NOG_C||NOG1_N||Ploop_NTPase
novel_159	ENSSSCG00000021179		Glyco_transf_54
novel_159	ENSSSCG00000021220	CKB	ATPguanido_PTrfase_AS||ATPguanido_PTrfase_N_sf||Gln_synth/guanido_kin_cat_dom||ATPguanido_PTrfase_N||ATPguanido_PTrfase||ATPguanido_PTrfase_cat
novel_159	ENSSSCG00000029313	ITGB1BP1	PTB/PI_dom||Integrinbd_ICAP1||PHlike_dom_sf
novel_159	ENSSSCG00000028911	COLQ	Collagen||Myxo_disulph_rpt
novel_159	ENSSSCG00000003396	CLSTN1	Calsyntenin||Cadherinlike_sf||ConAlike_dom_sf||Cadherinlike_dom
novel_159	ENSSSCG00000030425	SPHK2	NAD/diacylglycerol_kinase_sf||ATPNAD_kinase_N||Diacylglycerol_kinase_cat_dom
novel_159	ENSSSCG00000023377	EMP3	EMP_3||PMP22/EMP/MP20/Claudin||PMP22_EMP_MP20
novel_159	ENSSSCG00000027722	BMP2K	BMP2K_C||Prot_kinase_dom||BMP2ind_kinase||Kinaselike_dom_sf||Ser/Thr_kinase_AS
novel_159	ENSSSCG00000028186	FBXL19	Znf_FYVE_PHD||Znf_PHDfinger||Znf_CXXC||LRR_dom_sf||Zinc_finger_PHDtype_CS||Znf_RING/FYVE/PHD||Znf_PHD||Fbox_dom||Leurich_rpt_Cyscon_subtyp
novel_159	ENSSSCG00000003679	PPP4R1	ARMlike||PP4R1||ARMtype_fold||HEAT_type_2||HEAT||WRNPLPNID
novel_159	ENSSSCG00000023004	FZD9	Frizzled_dom||GPCR_2like||Frizzled_dom_sf||Frizzled/SFRP||Frizzled/Smoothened_TM
novel_159	ENSSSCG00000028858	FAM83C	FAM83_N
novel_159	ENSSSCG00000027179	SIM2	bHLH_dom||PAS||HLH_DNAbd_sf||SIM_C||PAS_fold_3||PASlike_dom_sf||PAS_fold||PAC
novel_159	ENSSSCG00000022774	NOP53	Nop53/GLTSCR2
novel_159	ENSSSCG00000004634	AP4E1	ARMtype_fold||AP4_complex_esu||Clathrin/coatomer_adaptlike_N||AP4E1_C||ARMlike
novel_159	ENSSSCG00000024570	KDM4B	Znf_FYVE_PHD||EPHD||JmjC_dom||Znf_SWIM||Znf_RING/FYVE/PHD||Znf_PHD||KDM4_Tudor_2||Tudor||JmjN
novel_159	ENSSSCG00000021408	TKT	Transketolase_N||Transketolase_BS||Transketolaselike_Pyrbd||Transketo_C/PFOR_II||Transketolase_C||THDPbinding
novel_159	ENSSSCG00000006391	ATP1A2	HADlike_sf||ATPase_Ptyp_TM_dom_sf||ATPase_Ptyp_cationtransptr_N||HAD_sf||ATPase_Ptyp_P_site||Ptype_ATPase_IIC||ATPase_Ptyp_cyto_dom_N||ATPase_Ptyp_cationtransptr_C||P_typ_ATPase||ATPase_Ptyp_transduc_dom_A_sf
novel_159	ENSSSCG00000007426	ACOT8	Acyl_CoA_thio||HotDog_dom_sf||AcylCoA_hotdog
novel_159	ENSSSCG00000005668	SH3GLB2	BAR_dom||SH3like_dom_sf||SH3_domain||Endophilin_B2_SH3||AH/BAR_dom_sf
novel_159	ENSSSCG00000023732	KLHDC7A	Kelch_1||Kelchtyp_bpropeller
novel_159	ENSSSCG00000021490	PRDM16	SET_dom||Znf_C2H2_sf||Znf_C2H2_type
novel_159	ENSSSCG00000017766	NEK8	Ser/Thr_kinase_AS||Kinaselike_dom_sf||Protein_kinase_ATP_BS||Prot_kinase_dom||RCC1/BLIPII||Reg_chr_condens
novel_159	ENSSSCG00000027207	GPATCH2	Gpatch2||G_patch_dom
novel_159	ENSSSCG00000027349		RabGTPase_TBC_sf||RabGTPaseTBC_dom
novel_159	ENSSSCG00000024030	AKAP10	RGS||AKAP10_AKB_dom||RGS_sf
novel_159	ENSSSCG00000016291	GIGYF2	GYFlike_dom_sf||GYF
novel_159	ENSSSCG00000024823	RCN3	EF_hand_dom||EF_Hand_1_Ca_BS||EFhanddom_pair
novel_159	ENSSSCG00000022998	PKIG	cAMP_dep_PKI
novel_159	ENSSSCG00000024570	KDM4B	Znf_FYVE_PHD||EPHD||JmjC_dom||Znf_SWIM||Znf_RING/FYVE/PHD||Znf_PHD||KDM4_Tudor_2||Tudor||JmjN
novel_159	ENSSSCG00000038731	STX18	Syntaxin18_N||Syntaxin/epimorphin_CS
novel_159	ENSSSCG00000021259	CDA	Cyt_deam_tetra||Cytidine_deaminaselike||APOBEC/CMP_deaminase_Znbd||CMP_dCMP_dom
novel_159	ENSSSCG00000006533	ADAM15	Peptidase_M12B||Disintegrin_dom||EGFlike_CS||ADAM_Cysrich||Disintegrin_dom_sf||EGFlike_dom||MetalloPept_cat_dom_sf||ADAM15||Reprolysin_adamalysin||Peptidase_M12B_N
novel_159	ENSSSCG00000029393	CENPJ	Tcp10_C_dom||TCP10_fam||CENPJ
novel_159	ENSSSCG00000017489	PSMD3	PCI_dom||26S_Psome_reg_C||PSMD3||WH_DNAbd_sf
novel_159	ENSSSCG00000025796	NLE1	WD40_repeat_CS||WD40_repeat||Gprotein_B||Gprotein_beta_WD40_rep||NLE||WD40/YVTN_repeatlike_dom_sf||WD40_repeat_dom||Apc4_WD40_dom||WD40_repeat_dom_sf
novel_159	ENSSSCG00000023890	ATG2A	VPS13_N||ATG2||Autophagyrel_C
novel_159	ENSSSCG00000026585	PROCR	MHC_Ilike_Agrecog||MHC_I/IIlike_Agrecog||Endothetial_C_recpt||MHC_Ilike_Agrecog_sf
novel_159	ENSSSCG00000030325	C1QTNF6	C1q_dom||Tumour_necrosis_faclike_dom||Collagen
novel_159	ENSSSCG00000028169	NCAPG2	ARMtype_fold||Condensin2_G2
novel_159	ENSSSCG00000023865		PAATlike
novel_159	ENSSSCG00000023677	CHMP1A	CHMP1A||Snf7_fam
novel_159	ENSSSCG00000029185	MAPRE3	CHdomain||CH_dom_sf||MAPRE||EB1_C||EB3||EB1_C_sf||IF_rod_dom_coil1B
novel_159	ENSSSCG00000030561	LMTK3	Prot_kinase_dom||SerThr/Tyr_kinase_cat_dom||Kinaselike_dom_sf||Tyr_kinase_AS||Protein_kinase_ATP_BS
novel_159	ENSSSCG00000025610	AGAP3	Ankyrin_rptcontain_sf||Ankyrin_rptcontain_dom||PHlike_dom_sf||Small_GTPase||ArfGAP_dom_sf||ARFGAP/RecO||PH_domain||Ploop_NTPase||Ankyrin_rpt||ArfGAP_dom||Small_GTPase_Rastype
novel_159	ENSSSCG00000004017		FERM_N||FERM_domain||FERM_central||FERM/acylCoAbd_prot_sf||Band_41_domain||FERM_PHlike_C||PHlike_dom_sf||FERM_2||Ubiquitinlike_domsf
novel_159	ENSSSCG00000016202	RNF25	Znf_RING/FYVE/PHD||RWDdomain||Znf_RING||RNF25||UBQconjugating_enzyme/RWD
novel_159	ENSSSCG00000024379	PCSK4	Furin_repeat||Peptidase_S8_AspAS||S8_prodomain||P_dom||Peptidase_S8/S53_dom_sf||Galactosebdlike_sf||S8_prodomain_sf||Peptidase_S8_HisAS||Peptidase_S8_SerAS||Kexin/furin||Peptidase_S8/S53_dom||Growth_fac_rcpt_cys_sf||Peptidase_S8_subtilisinrel
novel_159	ENSSSCG00000014441	CSF1R	Tyr_kinase_cat_dom||Iglike_dom||Ig_sub||Ig_Iset||CSF1_receptor||SerThr/Tyr_kinase_cat_dom||Kinaselike_dom_sf||Tyr_kinase_AS||Protein_kinase_ATP_BS||Iglike_fold||Ig_sub2||Prot_kinase_dom||Iglike_dom_sf||Immunoglobulin
novel_159	ENSSSCG00000026538	MSGN1	bHLH_dom||HLH_DNAbd_sf||Mesogenin/MesP
novel_159	ENSSSCG00000029196	DIP2B	AMPdep_Synthhlike_sf||AMPdep_Synth/Lig||Dip2like_dom||DMAP1bd
novel_159	ENSSSCG00000017829	SGSM2	Ser/Thr_deHydtase_PyrdxlPBS||RabGTPase_TBC_sf||PLPdep||RabGTPaseTBC_dom||SGSM1/2_RBD||Trypto_synt_PLP_dependent||Run_dom||SGSM1/2||Run_dom_sf
novel_159	ENSSSCG00000023920	P3H1	MFS_sugar_transportlike||Sugar_transporter_CS||P3H1||TPRlike_helical_dom_sf||Sugar/inositol_transpt||P3H||Glu_transpt_1||MFS_dom||Pro_4_hyd_alph||Oxoglu/Fedep_dioxygenase||MFS_trans_sf
novel_159	ENSSSCG00000026733	HIPK2	Ser/Thr_kinase_AS||Kinaselike_dom_sf||Protein_kinase_ATP_BS||Prot_kinase_dom
novel_159	ENSSSCG00000022630	FLYWCH2	FLYWCH_N||FWCH1/FWCH2
novel_159	ENSSSCG00000026962	A4GALT	Nucleotidediphossugar_trans||GlycoTrfase_DXD_sugarbd_CS||A14GlycosylTfrase_dom
novel_159	ENSSSCG00000035051	ADORA2B	GPCR_Rhodpsn||Adeno_A2B_rcpt||GPCR_Rhodpsn_7TM||Adenosn_rcpt
novel_159	ENSSSCG00000005643		Golgin_A
novel_159	ENSSSCG00000029236	ZBTB7A	BTB/POZ_dom||SKP1/BTB/POZ_sf||Znf_C2H2_sf||Znf_C2H2_type
novel_159	ENSSSCG00000006533	ADAM15	Peptidase_M12B||Disintegrin_dom||EGFlike_CS||ADAM_Cysrich||Disintegrin_dom_sf||EGFlike_dom||MetalloPept_cat_dom_sf||ADAM15||Reprolysin_adamalysin||Peptidase_M12B_N
novel_159	ENSSSCG00000005643		Golgin_A
novel_159	ENSSSCG00000014364	ANKHD1	KH_dom_type_1||EIF4EBP||KH_dom_type_1_sf||KH_dom||Ankyrin_rpt||Ankyrin_rptcontain_dom||Ankyrin_rptcontain_sf
novel_159	ENSSSCG00000023110	UBXN1	UBX_dom||Ubiquitinlike_domsf||UBAlike_sf||UBA_UBXN1||UBA||
novel_159	ENSSSCG00000026789	BTBD17	BTB/POZ_dom||BACK||SKP1/BTB/POZ_sf
novel_159	ENSSSCG00000022039		STARD9||STARTlike_dom_sf||START_lipidbd_dom
novel_159	ENSSSCG00000028338	PAMR1	CUB_dom||Peptidase_S1_PA_chymotrypsin||EGFlike_CS||Peptidase_S1A||EGFlike_Cabd_dom||Sperma_CUB_dom_sf||Peptidase_S1_PA||Sushi_SCR_CCP_dom||Sushi/SCR/CCP_sf||EGFlike_dom||Trypsin_dom
novel_159	ENSSSCG00000021181	DHCR7	Sterol_reductase_CS||Ergosterol_biosynth_ERG4_ERG24
novel_159	ENSSSCG00000025582		Phox||PX_dom_sf||PXDC1
novel_159	ENSSSCG00000027113	CNGA3	cNMPbdlike||cNMPbd_dom||cNMPbd_CS||Ion_trans_dom||CLZ_dom||RmlClike_jellyroll
novel_159	ENSSSCG00000003106	AP2S1	Clathrin_smchain_CS||AP_mu_sigma_su||Longinlike_dom_sf||APS2||AP_complex_ssu
novel_159	ENSSSCG00000007687	LRWD1	WD40_repeat||Leurich_rpt||LRR_dom_sf||WD40_repeat_CS||WD40_repeat_dom_sf||Leurich_rpt_typicalsubtyp||Leurich_rpt_4||WD40_repeat_dom||WD40/YVTN_repeatlike_dom_sf
novel_159	ENSSSCG00000029050	MRPL55	Ribosomal_L55_mit
novel_159	ENSSSCG00000027689	SRM	Spermi_synthase_euk||PABS||Spermidine_synt_N||PABS_CS||SAMdependent_MTases||Spermi_synthase||Spermidine_synt_N_sf
novel_159	ENSSSCG00000022451	WDR73	WD40_repeat_dom_sf||Wdr73||WD40_repeat||WD40/YVTN_repeatlike_dom_sf
novel_159	ENSSSCG00000028145	GPR32	Formyl_rcptrel||GPCR_Rhodpsn_7TM||GPCR_Rhodpsn
novel_159	ENSSSCG00000024071	SCARF1	Growth_fac_rcpt_cys_sf||EGFlike_dom||SREC1/2||Laminin_EGF||EGFlike_CS||SCARF1
novel_159	ENSSSCG00000039619	PIN1	WW_dom_sf||PPIase_PpiC_CS||PPIase_PpiC||WW_dom
novel_159	ENSSSCG00000024413	PPP2R1A	HEAT_type_2||ARMtype_fold||HEAT||PP2A_A_meta||ARMlike
novel_159	ENSSSCG00000025955	SSBP4	SSDP_DNAbd||LisH
novel_159	ENSSSCG00000028755	EIPR1	WD40_repeat_dom||WD40_repeat||EIPR1||WD40_repeat_CS||WD40/YVTN_repeatlike_dom_sf
novel_159	ENSSSCG00000007080		Kinesin_motor_dom_sf||PX_dom_sf||Kinesin_motor_CS||Phox||SMAD_FHA_dom_sf||Ploop_NTPase||Kinesin_motor_dom||Kinesinlike_fam
novel_159	ENSSSCG00000025610	AGAP3	Ankyrin_rptcontain_sf||Ankyrin_rptcontain_dom||PHlike_dom_sf||Small_GTPase||ArfGAP_dom_sf||ARFGAP/RecO||PH_domain||Ploop_NTPase||Ankyrin_rpt||ArfGAP_dom||Small_GTPase_Rastype
novel_159	ENSSSCG00000027565	ARHGAP45	RhoGAP_dom||PE/DAGbd||Rho_GTPase_activation_prot||FCH_dom||F_BAR||AH/BAR_dom_sf
novel_159	ENSSSCG00000024018	SLC16A3	MFS_trans_sf||MCT4||MCT||MFS||MFS_dom
novel_159	ENSSSCG00000030149	CAPNS1	EFhanddom_pair||CAPN4||EF_hand_dom||EF_Hand_1_Ca_BS
novel_159	ENSSSCG00000028612	PTPRS	Iglike_dom_sf||FN3_dom||Ig_sub2||Iglike_fold||FN3_sf||Tyr_Pase_cat||Tyr_Pase_AS||Ig_sub||PTPase_domain||Ig_Iset||Prottyrosine_phosphataselike||TYR_PHOSPHATASE_dom||Iglike_dom
novel_159	ENSSSCG00000005291	TLE1	WD40_repeat_dom_sf||WD40_repeat||WD40_repeat_dom||Groucho/TLE_N||WD40/YVTN_repeatlike_dom_sf||WD40_repeat_CS||Groucho_enhance
novel_159	ENSSSCG00000029154	NOSIP	ZnfNOSIP||NOSIP||Znf_RING/FYVE/PHD
novel_159	ENSSSCG00000000382	SMARCC2	WHlike_DNAbd_sf||SANT_dom||SWIRMassoc||Homeoboxlike_sf||BRCT_dom_sf||SWIRM||SMARCC2||Chromo/chromo_shadow_dom||SMARCC_C||SMARCC_N||SANT/Myb
novel_159	ENSSSCG00000025975	FAM83E	FAM83_N
novel_159	ENSSSCG00000022538	MARK4	KA1/Ssp2_C||UBA||Prot_kinase_dom||Kinaselike_dom_sf||KA1_dom||Protein_kinase_ATP_BS||Ser/Thr_kinase_AS
novel_159	ENSSSCG00000030361	PRKCZ	PB1_aPKC||aPKC_zeta||Pkinase_C||Ser/Thr_kinase_AS||AGCkinase_C||PB1_dom||Protein_kinase_ATP_BS||PE/DAGbd||Kinaselike_dom_sf||DAG/PEbd||PKC||Prot_kinase_dom
novel_159	ENSSSCG00000027113	CNGA3	cNMPbdlike||cNMPbd_dom||cNMPbd_CS||Ion_trans_dom||CLZ_dom||RmlClike_jellyroll
novel_159	ENSSSCG00000024071	SCARF1	Growth_fac_rcpt_cys_sf||EGFlike_dom||SREC1/2||Laminin_EGF||EGFlike_CS||SCARF1
novel_159	ENSSSCG00000003236		Ig_Vset||Iglike_dom_sf||Ig_sub2||Ig_sub||Iglike_fold||Iglike_dom
novel_159	ENSSSCG00000003236		Ig_Vset||Iglike_dom_sf||Ig_sub2||Ig_sub||Iglike_fold||Iglike_dom
novel_159	ENSSSCG00000039139		AGCkinase_C||PHlike_dom_sf||RAC_alpha||Pkinase_C||Ser/Thr_kinase_AS||PH_PKB||Akt1||Prot_kinase_dom||PH_domain||Protein_kinase_ATP_BS||Kinaselike_dom_sf
novel_159	ENSSSCG00000003178	IRF3	Interferon_reg_fac_CS||WH_DNAbd_sf||WHlike_DNAbd_sf||SMAD_FHA_dom_sf||Interferon_reg_fact_DNAbd_dom||Interferon_reg_factor3||SMADlike_dom_sf
novel_159	ENSSSCG00000003236		Ig_Vset||Iglike_dom_sf||Ig_sub2||Ig_sub||Iglike_fold||Iglike_dom
novel_159	ENSSSCG00000013868	F2RL3	GPCR_Rhodpsn||Protea_act_rcpt||Prot_act_rcpt_4||GPCR_Rhodpsn_7TM
novel_159	ENSSSCG00000016958	PIK3R1	PI3K_p85alpha_SH3||RhoGAP_dom||SH2||Rho_GTPase_activation_prot||SH3_domain||SH2_dom_sf||SH3like_dom_sf||PI3K_P85_iSH2||PI3kinase_P85_cSH2||PI3kinase_P85_nSH2
novel_159	ENSSSCG00000014048	HK3	ATPase_NBD||Hexokinase||Hexokinase_BS||Hexokinase_C||Hexokinase_N
novel_159	ENSSSCG00000001476	HSD17B8	Sc_DH/Rdtase_CS||NAD(P)bd_dom_sf||SDR_fam
novel_159	ENSSSCG00000001431	FKBPL	TPRcontain_dom||TPR_repeat||TPR_1||TPRlike_helical_dom_sf
novel_159	ENSSSCG00000001476	HSD17B8	Sc_DH/Rdtase_CS||NAD(P)bd_dom_sf||SDR_fam
novel_159	ENSSSCG00000017204	ITGB4	EGFlike_CS||vWFA_dom_sf||Integrin_bsu_tail_dom_sf||CalXlike_sf||Integrin_bsu||Integrin_bsu_VWA||Integrin_bsu_tail||Integrin_bsu4||FN3_dom||Integrin_beta_N||Calx_beta||Iglike_fold||IEGF_1||FN3_sf
novel_159	ENSSSCG00000017585	SAMD14	SAM||SAM/pointed_sf||Neurabinlike
novel_159	ENSSSCG00000017204	ITGB4	EGFlike_CS||vWFA_dom_sf||Integrin_bsu_tail_dom_sf||CalXlike_sf||Integrin_bsu||Integrin_bsu_VWA||Integrin_bsu_tail||Integrin_bsu4||FN3_dom||Integrin_beta_N||Calx_beta||Iglike_fold||IEGF_1||FN3_sf
novel_159	ENSSSCG00000017638	TSPOAP1	RIMBP_SH3_2||Iglike_fold||FN3_sf||RIMBP1/2/3||SH3like_dom_sf||SH3_domain||FN3_dom||RIMBP_SH3_3
novel_159	ENSSSCG00000014048	HK3	ATPase_NBD||Hexokinase||Hexokinase_BS||Hexokinase_C||Hexokinase_N
novel_159	ENSSSCG00000000087	TAB1	PP2C||PPMtype_phosphatase_dom||PPMtype_dom_sf
novel_159	ENSSSCG00000001438	PBX2	Homeoboxlike_sf||PBX||Homeobox_CS||Homeobox_dom
novel_159	ENSSSCG00000012271	RBM10	RRM_dom||Znf_RanBP2_sf||G_patch_dom||RBM10_OCRE||OCRE||RBD_domain_sf||RBM10_RRM2||Znf_C2H2_type||Nucleotidebd_a/b_plait_sf||Znf_RanBP2||RBM10
novel_159	ENSSSCG00000014048	HK3	ATPase_NBD||Hexokinase||Hexokinase_BS||Hexokinase_C||Hexokinase_N
novel_159	ENSSSCG00000049083		Ferritinlike_diiron||Ferritin_DPS_dom||Ferritinlike_SF||Ferritin||Ferritinlike
novel_159	ENSSSCG00000038220	RXRA	Nucl_hrmn_rcpt_ligbd||NHRlike_dom_sf||Znf_hrmn_rcpt||RetinoidX_rcpt/HNF4||Nuclear_hrmn_rcpt||Znf_NHR/GATA||Nuc_recepAF1
novel_159	ENSSSCG00000001697	TMEM63B	RSN1_7TM||PHM7_cyt||Csc1_N
novel_159	ENSSSCG00000012297	CCDC22	CCDC22
novel_159	ENSSSCG00000013269	MAPK8IP1	PTB/PI_dom||SH3_domain||PHlike_dom_sf||SH3like_dom_sf||JIP1_SH3
novel_159	ENSSSCG00000039516	LRRC47	PhetRNA_synthase_B3/B4||Leurich_rpt||Leurich_rpt_typicalsubtyp||B3/B4_tRNAbd||LRR_dom_sf
novel_159	ENSSSCG00000017311	MAPT	MAP_tubulinbd_rpt||Tau||MAP2/MAP4/Tau
novel_159	ENSSSCG00000033892	EVA1B	EVA1A/B||EVA1_dom
novel_159	ENSSSCG00000031359	MT4	Metalthion_dom_sf_vert||Metalthion_vert_metal_BS||Metalthion||Metalthion_dom_sf||Metalthion_vert
novel_159	ENSSSCG00000028523	HUS1	Cell_cycle_HUS1||Hus1/Mec3
novel_159	ENSSSCG00000014048	HK3	ATPase_NBD||Hexokinase||Hexokinase_BS||Hexokinase_C||Hexokinase_N
novel_159	ENSSSCG00000037524	LY6D	LY6_UPA_receplike||Ly6D
novel_159	ENSSSCG00000033620		Mitochondrial_sb/sol_carrier||Mt_carrier_dom_sf||Mit_uncoupling_UCPlike
novel_159	ENSSSCG00000016420	INSIG1	INSIG_fam||INSIG1
novel_159	ENSSSCG00000025610	AGAP3	Ankyrin_rptcontain_sf||Ankyrin_rptcontain_dom||PHlike_dom_sf||Small_GTPase||ArfGAP_dom_sf||ARFGAP/RecO||PH_domain||Ploop_NTPase||Ankyrin_rpt||ArfGAP_dom||Small_GTPase_Rastype
novel_159	ENSSSCG00000008018	MAPK8IP3	WD40_repeat_dom_sf||JIP_LZII||RH2||WD40/YVTN_repeatlike_dom_sf||JNK/Rabassociated_protein1_N||JIP3/JIP4||RH1
novel_159	ENSSSCG00000002640	DEF8	PE/DAGbd||Multihaem_cyt_sf||ZfRING_9
novel_159	ENSSSCG00000038494	LPIN2	HADlike_sf||Lipin_N||Lipin_mid||LNS2||LNS2/PITP||LIPIN
novel_159	ENSSSCG00000033329	SLC47A1	MATE_fam
novel_159	ENSSSCG00000038220	RXRA	Nucl_hrmn_rcpt_ligbd||NHRlike_dom_sf||Znf_hrmn_rcpt||RetinoidX_rcpt/HNF4||Nuclear_hrmn_rcpt||Znf_NHR/GATA||Nuc_recepAF1
novel_159	ENSSSCG00000032599
novel_159	ENSSSCG00000001009	RIPK1	DEATHlike_dom_sf||Prot_kinase_dom||Death_domain||RHIM_dom||Ser/Thr_kinase_AS||SerThr/Tyr_kinase_cat_dom||Kinaselike_dom_sf
novel_159	ENSSSCG00000016426		ATPase_NBD||Arp3||Actin/actinlike_CS||Actin
novel_159	ENSSSCG00000035805	DLK1	EGFlike_dom||EGFlike_Cabd_dom||EGFlike_CS||EGFtype_Asp/Asn_hydroxyl_site
novel_159	ENSSSCG00000007580	WIPI2	WD40_repeat_dom_sf||WIPI2||WD40_repeat||WD40/YVTN_repeatlike_dom_sf
novel_159	ENSSSCG00000002558	CEP170B	CEP170_C||SMAD_FHA_dom_sf||FHA_dom
novel_159	ENSSSCG00000013468	THOP1	Pept_M3A_M3B||Neurolysin/TOP_N||Neurolysin/TOP_dom2||MetalloPept_cat_dom_sf
novel_159	ENSSSCG00000038466	EIF4E2	TIF_eIF_4E||TIF_eIF4elike||TIF_eIF_4E_CS
novel_159	ENSSSCG00000036474	GJB6	Connexin||Connexin_CCC||Connexin_N||Connexin_N_sf||Connexin_CS
novel_159	ENSSSCG00000039024	SPSB3	SPRY_SPSB3||B30.2/SPRY_sf||SOCS_box||B30.2/SPRY||SPRY_dom||ConAlike_dom_sf
novel_159	ENSSSCG00000015080	CEP164	WW_dom||WW_dom_sf
novel_159	ENSSSCG00000033374	MRPL20	Ribosomal_L20||Ribosomal_protein_L20_C
novel_159	ENSSSCG00000001697	TMEM63B	RSN1_7TM||PHM7_cyt||Csc1_N
novel_159	ENSSSCG00000040037	MTSS2	AH/BAR_dom_sf||MTSS2||MTSS1/MTSS2||IBAR_dom
novel_159	ENSSSCG00000010121	UFD1	Ufd1like||Ufd1like_Nn
novel_159	ENSSSCG00000035071	DCST1	DC_STAMPlike||Znf_RING
novel_159	ENSSSCG00000000108	TMEM184B	Ostalpha/TMEM184C
novel_159	ENSSSCG00000032065		Homeoboxlike_sf||HTH_motif||Homeobox_CS||Homeobox_dom||OAR_dom
novel_159	ENSSSCG00000001697	TMEM63B	RSN1_7TM||PHM7_cyt||Csc1_N
novel_159	ENSSSCG00000001824	ZXDC	Znf_C2H2_type||Znf_C2H2_sf
novel_159	ENSSSCG00000031300	AGBL4	||Pepdidase_M14_N||BEN_domain||Peptidase_M14||BEND5
novel_159	ENSSSCG00000035891	ADGRB1	GAIN_dom_N||TSP1_rpt_sf||GPCR_2_secretinlike||GPCR_2_extracell_dom_sf||GPCR_2_brain_angio_inhib||GPS||GPCR_2_extracellular_dom||GPCR_2like||TSP1_rpt
novel_159	ENSSSCG00000017475	RARA	Retinoic_acid_rcpt||Znf_hrmn_rcpt||Nucl_hrmn_rcpt_ligbd||NHRlike_dom_sf||Znf_NHR/GATA||Nuclear_hrmn_rcpt
novel_159	ENSSSCG00000027331	COL6A3	Kunitz_BPTI||vWA_collagen_alpha3VIlike||vWFA_dom_sf||VWF_A||Kunitz_BPTI_sf||Collagen||FN3_dom||Prtase_inh_KunzCS||Iglike_fold||FN3_sf
novel_159	ENSSSCG00000002893	CD22	Iglike_dom_sf||Ig_sub2||Ig_sub||Iglike_fold||CD80_C2set||Iglike_dom
novel_159	ENSSSCG00000003405	PEX14	PEX14||Pex14_N||WHlike_DNAbd_sf
novel_159	ENSSSCG00000040554	COL9A3	Collagen
novel_159	ENSSSCG00000037038	CCDC166	CCDC166||DUF4515
novel_159	ENSSSCG00000036741	PITX1	Homeobox_CS||Homeoboxlike_sf||Homeobox_Pitx/unc30||OAR_dom||Homeobox_dom
novel_159	ENSSSCG00000034049		Znf_Bbox||PRY||ConAlike_dom_sf||B30.2/SPRY||SPRY_dom||Butyrophylin_SPRY||B30.2/SPRY_sf
novel_159	ENSSSCG00000013259	DGKZ	ATPNAD_kinase_N||Ankyrin_rptcontain_dom||Ankyrin_rptcontain_sf||Diacylglycerol_kin_accessory||Ankyrin_rpt||Diacylglycerol_kinase_cat_dom||PE/DAGbd||NAD/diacylglycerol_kinase_sf||DGK
novel_159	ENSSSCG00000003106	AP2S1	Clathrin_smchain_CS||AP_mu_sigma_su||Longinlike_dom_sf||APS2||AP_complex_ssu
novel_159	ENSSSCG00000013259	DGKZ	ATPNAD_kinase_N||Ankyrin_rptcontain_dom||Ankyrin_rptcontain_sf||Diacylglycerol_kin_accessory||Ankyrin_rpt||Diacylglycerol_kinase_cat_dom||PE/DAGbd||NAD/diacylglycerol_kinase_sf||DGK
novel_159	ENSSSCG00000017475	RARA	Retinoic_acid_rcpt||Znf_hrmn_rcpt||Nucl_hrmn_rcpt_ligbd||NHRlike_dom_sf||Znf_NHR/GATA||Nuclear_hrmn_rcpt
novel_159	ENSSSCG00000036892		G2A_lysphc_rcpt||GPCR_Rhodpsn_7TM||GPCR_Rhodpsn
novel_159	ENSSSCG00000025430	DTX2	WWEdom_subgr||WWEdom||Deltex_fam||Znf_RING||Znf_RING/FYVE/PHD||WWE_dom_sf||Deltex_C_sf||Znf_C3HC4_RINGtype||Deltex_C
novel_159	ENSSSCG00000038460	FOXF1	TF_fork_head_CS_2||TF_fork_head_CS_1||WH_DNAbd_sf||WHlike_DNAbd_sf||Fork_head_dom
novel_159	ENSSSCG00000011450	ITIH1	vWFA_dom_sf||ITI_HC_C||VIT||VWF_A
novel_159	ENSSSCG00000034980	IRF8	WHlike_DNAbd_sf||WH_DNAbd_sf||SMAD_FHA_dom_sf||Interferon_reg_fac_CS||SMADlike_dom_sf||Interferon_reg_fact_DNAbd_dom||Interferon_reg_factor3
novel_159	ENSSSCG00000031076	MAPK7	Ser/Thr_kinase_AS||MAP_kinase_CS||Kinaselike_dom_sf||Protein_kinase_ATP_BS||Prot_kinase_dom
novel_159	ENSSSCG00000011198	RFTN1	Raftlin
novel_159	ENSSSCG00000033262		Thyroglobulin_1||MHC_IIassoc_invariant_trimer||Thyroglobulin_1_sf||MHC_IIassoc_invar/CLIP_MHCbd||MHCII_invariant_trimer_sf||CD74_antigen||MHC_IIassoc_invar_chain
novel_159	ENSSSCG00000013027		CATSPERZ
novel_159	ENSSSCG00000034364	SPECC1	||CH_dom_sf||CHdomain
novel_159	ENSSSCG00000020964	SEC22B	Longin_dom||Synaptobrevin||V_SNARE_CC||Longinlike_dom_sf
novel_159	ENSSSCG00000016743	OGDH	DH_E1||THDPbinding||Transketolaselike_Pyrbd||KGD_C||2oxoglutarate_DH_E1||KGD_C_sf||2oxogl_dehyd_N
novel_159	ENSSSCG00000013532	CAPS	EFhanddom_pair||EF_Hand_1_Ca_BS||EF_hand_dom
novel_159	ENSSSCG00000002918		HCST
novel_159	ENSSSCG00000039340	CCDC184	DUF4677
novel_159	ENSSSCG00000034102	DGAT2	DAGAT
novel_159	ENSSSCG00000012992	FRMD8	Band_41_domain||FERM_central||FERM/acylCoAbd_prot_sf||FERM_domain||FERM_2||PHlike_dom_sf
novel_159	ENSSSCG00000031781	PSMB10	Proteasome_sua/b||Proteasome_suBtype||Proteasome_beta10||Pept_T1A_subB||Proteasome_bsu_CS||Proteasome_bsu_C||Ntn_hydrolases_N
novel_159	ENSSSCG00000002893	CD22	Iglike_dom_sf||Ig_sub2||Ig_sub||Iglike_fold||CD80_C2set||Iglike_dom
novel_159	ENSSSCG00000017829	SGSM2	Ser/Thr_deHydtase_PyrdxlPBS||RabGTPase_TBC_sf||PLPdep||RabGTPaseTBC_dom||SGSM1/2_RBD||Trypto_synt_PLP_dependent||Run_dom||SGSM1/2||Run_dom_sf
novel_159	ENSSSCG00000013650		2Fe2S_ferredoxinlike_sf||Nucleotidebd_a/b_plait_sf||RAVER1||Adrenodoxin||RAVER1_RRM1||2Fe2S_ferredoxintype||Adrenodoxin_FeS_BS||Betagrasp_dom_sf||RBD_domain_sf||RRM_dom
novel_159	ENSSSCG00000016295	NGEF	SH3like_dom_sf||PH_domain||Ephexin1_SH3||DHdomain||DBL_dom_sf||PHlike_dom_sf||SH3_domain
novel_159	ENSSSCG00000007939	ANKS3	Ankyrin_rptcontain_dom||SAM||Ankyrin_rptcontain_sf||Ankyrin_rpt||SAM/pointed_sf
novel_159	ENSSSCG00000033684	CD79A	Iglike_fold||Iglike_dom||CD79a/CD79b||Iglike_dom_sf||Phos_immunorcpt_sig_ITAM||Ig_sub2||Ig_sub
novel_159	ENSSSCG00000025270	CHRD	Chordin||CHRD||VWF_dom
novel_159	ENSSSCG00000013508	SH3GL1	SH3like_dom_sf||AH/BAR_dom_sf||SH3_domain||EndophilinA||Endophilin_A_SH3||BAR_dom
novel_159	ENSSSCG00000036132	CKM	ATPguanido_PTrfase_N_sf||ATPguanido_PTrfase_AS||Gln_synth/guanido_kin_cat_dom||ATPguanido_PTrfase_N||ATPguanido_PTrfase||ATPguanido_PTrfase_cat
novel_159	ENSSSCG00000033298		SAM/pointed_sf||SAM
novel_159	ENSSSCG00000039468	SERPINH1	Serpin_sf_2||Serpin_CS||Serpin_sf_1||Serpin_fam||SERPINH1||Serpin_sf||Serpin_dom||Serpin_H1_domain
novel_159	ENSSSCG00000035612	COX6B2	Cyt_c_oxidase_su6B||Cyt_c_oxidase_su6B_sf
novel_159	ENSSSCG00000013505	FSD1	B30.2/SPRY_sf||SPRY_dom||COS_domain||FN3_sf||Iglike_fold||B30.2/SPRY||FN3_dom||Bbox_C||ConAlike_dom_sf||SPRY/PRY_FSD1
novel_159	ENSSSCG00000033653		RBD_domain_sf||U2AF_small||Nucleotidebd_a/b_plait_sf||RRM_dom||RRM_dom_euk||Znf_CCCH
novel_159	ENSSSCG00000039004		CEBPZOS
novel_159	ENSSSCG00000033788	OXLD1	Oxidoreductaselike_N||OXLD1
novel_159	ENSSSCG00000032110		TF_IIIC_Tfc1/Sfc1||TFIIIC_tauA_Sfc1||TF_IIIC_su5_HTH||Tfc1/Sfc1_N
novel_159	ENSSSCG00000024570	KDM4B	Znf_FYVE_PHD||EPHD||JmjC_dom||Znf_SWIM||Znf_RING/FYVE/PHD||Znf_PHD||KDM4_Tudor_2||Tudor||JmjN
novel_159	ENSSSCG00000031076	MAPK7	Ser/Thr_kinase_AS||MAP_kinase_CS||Kinaselike_dom_sf||Protein_kinase_ATP_BS||Prot_kinase_dom
novel_159	ENSSSCG00000034815	U2AF2	RRM_dom||Nucleotidebd_a/b_plait_sf||U2AF_lg||RBD_domain_sf
novel_159	ENSSSCG00000038043		Iglike_fold||Iglike_dom||Immunoglobulin||Iglike_dom_sf||Ig_sub2||Ig_sub
novel_159	ENSSSCG00000039909	ICAM2	Kinaselike_dom_sf||Quinoprotein_ADHlike_supfam||PQQ_beta_propeller_repeat||Iglike_fold||ICAM2||ICAM_VCAM_N||KEN_dom||Iglike_dom_sf||Prot_kinase_dom||WD40/YVTN_repeatlike_dom_sf||Ser/Thr_kinase_AS||KEN_sf||PUB_domain||ICAM_N
novel_159	ENSSSCG00000031345	INSYN2A	INSYN2
novel_159	ENSSSCG00000012273	USP11	USP_dom||Papainlike_cys_pep_sf||DUSPlike_sf||USP_C||Ub_USPtyp||USP_CS||Peptidase_C19_UCH||Pept_C19_DUSP
novel_159	ENSSSCG00000008077	CARD19	CARD_BinCARD
novel_159	ENSSSCG00000029393	CENPJ	Tcp10_C_dom||TCP10_fam||CENPJ
novel_159	ENSSSCG00000032145	IRX5	Homeobox_KN_domain||Homeobox_dom||Homeobox_CS||Iroquois_homeo||Homeoboxlike_sf
novel_159	ENSSSCG00000021890	GNB1	Guanine_nucleotidebd_bsu||WD40_repeat||Gprotein_B||WD40_repeat_CS||WD40_repeat_dom||WD40_repeat_dom_sf||Gprotein_beta_WD40_rep||WD40/YVTN_repeatlike_dom_sf
novel_159	ENSSSCG00000038622	HS3ST3A1	Sulfotransferase_dom||Ploop_NTPase||NST/OST
novel_159	ENSSSCG00000036527	DNASE1	DNASE_I_2||Deoxyribonuclease1_AS||DNase_I||Endo/exonuclease/phosphatase||Endo/exonu/phosph_ase_sf
novel_159	ENSSSCG00000003040	ARHGEF1	RGS_sf||RGSlike_dom||PH_domain||PH_16||DHdomain||DBL_dom_sf||PHlike_dom_sf
novel_159	ENSSSCG00000027565	ARHGAP45	RhoGAP_dom||PE/DAGbd||Rho_GTPase_activation_prot||FCH_dom||F_BAR||AH/BAR_dom_sf
novel_159	ENSSSCG00000031875	ZNF469	ZNF469||Znf_C2H2_sf||Znf_C2H2_type
novel_159	ENSSSCG00000009432	DGKD	PE/DAGbd||DGK||NAD/diacylglycerol_kinase_sf||PH_domain||Diacylglycerol_kinase_cat_dom||SAM||ATPNAD_kinase_N||PHlike_dom_sf||Diacylglycerol_kin_accessory||DGKdelta_SAM||SAM/pointed_sf
novel_159	ENSSSCG00000050915	PMF1	PMF1/Nnf1
novel_159	ENSSSCG00000013990	GUK1	Ploop_NTPase||Guanylate_kinase||Guanylate_kinase_CS||GK/Ca_channel_bsu||Guanylate_kinlike_dom
novel_159	ENSSSCG00000040977	SNX8	SNX8/Mvp1||AH/BAR_dom_sf||SNX8/Mvp1_PX||PX_dom_sf||Phox
novel_159	ENSSSCG00000013522	SAFB	SAP_dom_sf||SAFB1||SAP_dom||Nucleotidebd_a/b_plait_sf||RRM_dom||RBD_domain_sf
novel_159	ENSSSCG00000007542	PRKAR1B	cNMPbd_CS||cNMPbd_dom||cNMPbdlike||cAMP_dep_PK_reg_su||cAMP_dep_PK_reg_su_I/II_a/b||RmlClike_jellyroll||RIbeta_DD
novel_159	ENSSSCG00000017200	UNC13D	Munc13_1||Munc13_subgr_dom2||C2_domain_sf||Munc13_dom2||C2_dom
novel_159	ENSSSCG00000029313	ITGB1BP1	PTB/PI_dom||Integrinbd_ICAP1||PHlike_dom_sf
novel_159	ENSSSCG00000030361	PRKCZ	PB1_aPKC||aPKC_zeta||Pkinase_C||Ser/Thr_kinase_AS||AGCkinase_C||PB1_dom||Protein_kinase_ATP_BS||PE/DAGbd||Kinaselike_dom_sf||DAG/PEbd||PKC||Prot_kinase_dom
novel_159	ENSSSCG00000040945	ZFYVE21	Znf_FYVE||Znf_FYVE_PHD||ZFYVE21_C||Znf_RING/FYVE/PHD||Znf_FYVErel||ZFYVE21_C_sf
novel_159	ENSSSCG00000034364	SPECC1	||CH_dom_sf||CHdomain
novel_159	ENSSSCG00000010683	GRK5	Protein_kinase_ATP_BS||Kinaselike_dom_sf||GPCR_kinase||RGS_sf||RGS||AGCkinase_C||Prot_kinase_dom
novel_159	ENSSSCG00000007568	IQCE	IQ_motif_EFhandBS||Ploop_NTPase
novel_159	ENSSSCG00000040037	MTSS2	AH/BAR_dom_sf||MTSS2||MTSS1/MTSS2||IBAR_dom
novel_159	ENSSSCG00000022317	SLC38A10	AA_transpt_TM
novel_159	ENSSSCG00000032814	DNAH7	AAA_lid_11||EF_hand_dom||Dynein_C_barrel||Dynein_AAA1S||Dynein_C||AAA+_ATPase||DNAH3_AAA_lid_1||DHC_fam||Dynein_2_C||Dynein_AAA5_ext||AAA_lid_11_sf||Dynein_heavy_chain_D4_dom||AAA_9||EF_Hand_1_Ca_BS||Dynein_heavy_dom2||Ploop_NTPase||Dynein_2_N||Dynein_heavy_D6_Ploop||Dynein_HC_stalk||AAA_6
novel_159	ENSSSCG00000009432	DGKD	PE/DAGbd||DGK||NAD/diacylglycerol_kinase_sf||PH_domain||Diacylglycerol_kinase_cat_dom||SAM||ATPNAD_kinase_N||PHlike_dom_sf||Diacylglycerol_kin_accessory||DGKdelta_SAM||SAM/pointed_sf
novel_159	ENSSSCG00000031809	ZKSCAN5	SCAN_dom||KRAB||Znf_C2H2_type||SCAN_sf||Znf_C2H2_sf||KRAB_dom_sf
novel_159	ENSSSCG00000039024	SPSB3	SPRY_SPSB3||B30.2/SPRY_sf||SOCS_box||B30.2/SPRY||SPRY_dom||ConAlike_dom_sf
novel_159	ENSSSCG00000035757	SSBP2	LisH||SSDP_DNAbd
novel_159	ENSSSCG00000015080	CEP164	WW_dom||WW_dom_sf
novel_159	ENSSSCG00000003679	PPP4R1	ARMlike||PP4R1||ARMtype_fold||HEAT_type_2||HEAT||WRNPLPNID
novel_159	ENSSSCG00000005257	TRPM3	TRPM_tetra||Ion_trans_dom||TRPM_tetra_sf||TRPM1||TRPM3||TRPM_SLOG
novel_159	ENSSSCG00000027565	ARHGAP45	RhoGAP_dom||PE/DAGbd||Rho_GTPase_activation_prot||FCH_dom||F_BAR||AH/BAR_dom_sf
novel_159	ENSSSCG00000036237	ITGA7	Integrin_alpha_C_CS||FGGAP||Integrin_alpha_N||Int_alpha_betap||Integrin_alpha||Integrin_alpha2||Integrin_dom_sf
novel_159	ENSSSCG00000002554	PLD4	PLDc_3||PLipase_D/transphosphatidylase||PLDlike_dom
novel_159	ENSSSCG00000014055	CDHR2	CDHR2||Cadherin_CS||Cadherinlike_sf||Cadherinlike_dom
novel_159	ENSSSCG00000027365	WNT7B	Wnt||Wnt_C||Wnt_CS||Wnt7
novel_159	ENSSSCG00000000386	ANKRD52	Ankyrin_rpt||Ankyrin_rptcontain_dom||Ankyrin_rptcontain_sf
novel_159	ENSSSCG00000016426		ATPase_NBD||Arp3||Actin/actinlike_CS||Actin
novel_159	ENSSSCG00000003121	KPTN	Kptn
novel_159	ENSSSCG00000031201	LMOD1	LRR_dom_sf||WH2_dom||TMOD||LMOD1
novel_159	ENSSSCG00000031537	HAND2	HLH_DNAbd_sf||bHLH_dom
novel_159	ENSSSCG00000004012	THBS2	Thrombospondin_3_rpt||Thrombospondin_C||ConAlike_dom_sf||EGFlike_dom||Thrombospondin_3like_rpt||TSP1_rpt_sf||TSP1_rpt||TSP_type3_rpt||EGFlike_Cabd_dom||TSP2||VWF_dom||Laminin_G||EGFlike_CS||EGF_dom
novel_159	ENSSSCG00000024892	NSG1	NSG
novel_159	ENSSSCG00000017949	WRAP53	WD40_repeat_dom||||WD40_repeat||WD40_repeat_dom_sf||WD40/YVTN_repeatlike_dom_sf
novel_159	ENSSSCG00000007939	ANKS3	Ankyrin_rptcontain_dom||SAM||Ankyrin_rptcontain_sf||Ankyrin_rpt||SAM/pointed_sf
novel_159	ENSSSCG00000035849	PTPRF	Iglike_dom_sf||FN3_dom||Ig_sub2||FN3_sf||Iglike_fold||Tyr_Pase_cat||Tyr_Pase_AS||PTPase_domain||Ig_sub||Ig_Iset||Prottyrosine_phosphataselike||Iglike_dom||TYR_PHOSPHATASE_dom
novel_159	ENSSSCG00000011810	BCL6	SKP1/BTB/POZ_sf||Znf_C2H2_type||Znf_C2H2_sf||BTB/POZ_dom
novel_159	ENSSSCG00000031899	JSRP1	JSRP1
novel_159	ENSSSCG00000009551	ARHGEF7	SH3_domain||SH3like_dom_sf||PH_domain||DHdomain||PHlike_dom_sf||DBL_dom_sf||GEF_CC||BetaPIX_SH3||CH_dom_sf||CHdomain
novel_159	ENSSSCG00000005917	HSF1	Vert_HSTF_C||WHlike_DNAbd_sf||WH_DNAbd_sf||HSF_fam||HSF_DNAbd
novel_159	ENSSSCG00000033332	PSMA7	Ntn_hydrolases_N||Proteasome_alphatype||Proteasome_alpha7||Proteasome_asu_N||Proteasome_sua/b
novel_159	ENSSSCG00000023920	P3H1	MFS_sugar_transportlike||Sugar_transporter_CS||P3H1||TPRlike_helical_dom_sf||Sugar/inositol_transpt||P3H||Glu_transpt_1||MFS_dom||Pro_4_hyd_alph||Oxoglu/Fedep_dioxygenase||MFS_trans_sf
novel_159	ENSSSCG00000031746	KCNQ2	Volt_channel_dom_sf||AnkyrinG_BS||K_chnl_voltdep_KCNQ||K_chnl_voltdep_KCNQ_C||K_chnl_voltdep_KCNQ2||VG_K_chnl||Ion_trans_dom
novel_159	ENSSSCG00000031802	DHRS7B	NAD(P)bd_dom_sf||SDR_fam||Sc_DH/Rdtase_CS
novel_159	ENSSSCG00000002640	DEF8	PE/DAGbd||Multihaem_cyt_sf||ZfRING_9
novel_159	ENSSSCG00000039855	LCN9	Lipocalin_CS||Lipocalin||Lipocln_cytosolic_FAbd_dom||Maj_urinary||Calycin
novel_159	ENSSSCG00000012297	CCDC22	CCDC22
novel_159	ENSSSCG00000028338	PAMR1	CUB_dom||Peptidase_S1_PA_chymotrypsin||EGFlike_CS||Peptidase_S1A||EGFlike_Cabd_dom||Sperma_CUB_dom_sf||Peptidase_S1_PA||Sushi_SCR_CCP_dom||Sushi/SCR/CCP_sf||EGFlike_dom||Trypsin_dom
novel_159	ENSSSCG00000038967		NAD/diacylglycerol_kinase_sf||ATPNAD_kinase_N||ATPNAD_kinase_PpnKtyp_C||NADK
novel_159	ENSSSCG00000035686	CS	Citrate_synthase_sf||Citrate_synthlike_lrg_asub||Citrate_synthase_AS||Citrate_synthlike_sm_asub||Citrate_synthase_euk||Citrate_synthase
novel_159	ENSSSCG00000037703		SGNH_hydro_sf
novel_159	ENSSSCG00000008005		Meteorin
novel_159	ENSSSCG00000008692	ADD1	Aldolase_II/adducin_N_sf||Aldolase_II/adducin_N||ADD1
novel_159	ENSSSCG00000014430	ABLIM3	ABLIM3||AbLIM_anchor||Villin_headpiece||Znf_LIM||Villin_headpiece_dom_sf
novel_159	ENSSSCG00000038460	FOXF1	TF_fork_head_CS_2||TF_fork_head_CS_1||WH_DNAbd_sf||WHlike_DNAbd_sf||Fork_head_dom
novel_159	ENSSSCG00000009554	GRTP1	RabGTPase_TBC_sf||RabGTPaseTBC_dom
novel_159	ENSSSCG00000036892		G2A_lysphc_rcpt||GPCR_Rhodpsn_7TM||GPCR_Rhodpsn
novel_159	ENSSSCG00000003040	ARHGEF1	RGS_sf||RGSlike_dom||PH_domain||PH_16||DHdomain||DBL_dom_sf||PHlike_dom_sf
novel_159	ENSSSCG00000003040	ARHGEF1	RGS_sf||RGSlike_dom||PH_domain||PH_16||DHdomain||DBL_dom_sf||PHlike_dom_sf
novel_159	ENSSSCG00000038967		NAD/diacylglycerol_kinase_sf||ATPNAD_kinase_N||ATPNAD_kinase_PpnKtyp_C||NADK
novel_159	ENSSSCG00000003187	FCGRT	Ig/MHC_CS||Iglike_dom_sf||Ig_C1set||MHC_Ilike_Agrecog||Iglike_fold||MHC_Ilike_Agrecog_sf||Iglike_dom||MHC_I/IIlike_Agrecog
novel_159	ENSSSCG00000017829	SGSM2	Ser/Thr_deHydtase_PyrdxlPBS||RabGTPase_TBC_sf||PLPdep||RabGTPaseTBC_dom||SGSM1/2_RBD||Trypto_synt_PLP_dependent||Run_dom||SGSM1/2||Run_dom_sf
novel_159	ENSSSCG00000017392	CCR10	Chemokine_CCR10||Chemokine_rcpt||GPCR_Rhodpsn_7TM||GPCR_Rhodpsn
novel_159	ENSSSCG00000034841	RGS19	RGS_sf||RGS_subdom1/3||RGS
novel_159	ENSSSCG00000017498	PPP1R1B	PPP1R1A/B/C||DARPP32
novel_159	ENSSSCG00000037013	WFIKKN1	Elafinlike_sf||Kunitz_BPTI_sf||Kazal_dom_sf||Netrin_domain||Iglike_dom||Ig_sub||Kunitz_BPTI||Iglike_fold||WFIKKN1||Kazal_dom||WAP_dom||Iglike_dom_sf||TIMPlike_OBfold||Prtase_inh_KunzCS||Ig_sub2
novel_159	ENSSSCG00000008357	SPRED2	SPRE_EVH1||KBD||PHlike_dom_sf||Sprouty||WH1/EVH1_dom
novel_159	ENSSSCG00000040386	GINS2	GINS_A||GINS_Psf2||GINS_bundlelike_dom_sf
novel_159	ENSSSCG00000033262		Thyroglobulin_1||MHC_IIassoc_invariant_trimer||Thyroglobulin_1_sf||MHC_IIassoc_invar/CLIP_MHCbd||MHCII_invariant_trimer_sf||CD74_antigen||MHC_IIassoc_invar_chain
novel_159	ENSSSCG00000024570	KDM4B	Znf_FYVE_PHD||EPHD||JmjC_dom||Znf_SWIM||Znf_RING/FYVE/PHD||Znf_PHD||KDM4_Tudor_2||Tudor||JmjN
novel_159	ENSSSCG00000031485		Znf_C2H2_sf||Znf_C2H2_type
novel_159	ENSSSCG00000022575	PRMT2	Arg_MeTrfase||SH3like_dom_sf||Small_mtfrase_dom||SAMdependent_MTases||SH3_domain
novel_159	ENSSSCG00000012955	RAB1B	Pentatricopeptide_repeat||Kinesin_light_repeat||Small_GTPase||TPR_repeat||Small_GTPbd_dom||Cornichon_conserved||TPRlike_helical_dom_sf||Ploop_NTPase||Kinesin_light||Cornichon||TPRcontain_dom
novel_159	ENSSSCG00000037151	MIEF2	Mab21_dom
novel_159	ENSSSCG00000032763	PYCR3	PyrrolineCOOH_reductase||P5C_Rdtase_cat_N||6PGluconate_DHlike_C_sf||NAD(P)bd_dom_sf||P5CR_dimer
novel_159	ENSSSCG00000014035	B4GALT7	Galactosyl_T||Galactosyl_T_N||Nucleotidediphossugar_trans||Galactosyl_T_C
novel_159	ENSSSCG00000038494	LPIN2	HADlike_sf||Lipin_N||Lipin_mid||LNS2||LNS2/PITP||LIPIN
novel_159	ENSSSCG00000007901	CIITA	Leurich_rpt||Ploop_NTPase||NLRC_HD2||LRR_dom_sf||MHC_II_transact||NACHT_NTPase
novel_159	ENSSSCG00000017494	IKZF3	Znf_C2H2_type||Znf_C2H2_sf
novel_159	ENSSSCG00000028878	BCAR1	Serine_rich_dom||CAS_C||Serine_rich_sf||SH3_domain||CAS_fam||SH3like_dom_sf||BCAR1||BCAR1_SH3
novel_159	ENSSSCG00000004957	CLN6	CLN6
novel_159	ENSSSCG00000004136	AIG1	Far17a_AIG1
novel_159	ENSSSCG00000039166	WTIP	Znf_LIM
novel_159	ENSSSCG00000013259	DGKZ	ATPNAD_kinase_N||Ankyrin_rptcontain_dom||Ankyrin_rptcontain_sf||Diacylglycerol_kin_accessory||Ankyrin_rpt||Diacylglycerol_kinase_cat_dom||PE/DAGbd||NAD/diacylglycerol_kinase_sf||DGK
novel_159	ENSSSCG00000001341		MHC_I_a_C||MHC_Ilike_Agrecog_sf||Iglike_dom||MHC_I/IIlike_Agrecog||Ig/MHC_CS||Iglike_dom_sf||Ig_C1set||MHC_Ilike_Agrecog||MHC_I_a_a1/a2||Iglike_fold
novel_159	ENSSSCG00000033262		Thyroglobulin_1||MHC_IIassoc_invariant_trimer||Thyroglobulin_1_sf||MHC_IIassoc_invar/CLIP_MHCbd||MHCII_invariant_trimer_sf||CD74_antigen||MHC_IIassoc_invar_chain
novel_159	ENSSSCG00000014048	HK3	ATPase_NBD||Hexokinase||Hexokinase_BS||Hexokinase_C||Hexokinase_N
novel_159	ENSSSCG00000006533	ADAM15	Peptidase_M12B||Disintegrin_dom||EGFlike_CS||ADAM_Cysrich||Disintegrin_dom_sf||EGFlike_dom||MetalloPept_cat_dom_sf||ADAM15||Reprolysin_adamalysin||Peptidase_M12B_N
novel_159	ENSSSCG00000035642		Homeobox_dom||OAR_dom||Homeoboxlike_sf||Homeobox_CS||HTH_motif
novel_159	ENSSSCG00000038508	SPTBN2	Spectrin_bsu||PH_9||Spectrin_repeat||Spectrin/alphaactinin||CHdomain||Actinin_actinbd_CS||CH_dom_sf||PHlike_dom_sf||PH_domspectrintype||PH_domain
novel_159	ENSSSCG00000034300	KNCN	Kinocilin
novel_159	ENSSSCG00000032656	BRSK1	Prot_kinase_dom||UBA||Ser/Thr_kinase_AS||Kinaselike_dom_sf||Protein_kinase_ATP_BS
novel_159	ENSSSCG00000010683	GRK5	Protein_kinase_ATP_BS||Kinaselike_dom_sf||GPCR_kinase||RGS_sf||RGS||AGCkinase_C||Prot_kinase_dom
novel_159	ENSSSCG00000007917	RBFOX1	Fox1_C_dom||FOX1_RRM||Nucleotidebd_a/b_plait_sf||RRM_dom||RNAbd_Fox1||RBD_domain_sf
novel_159	ENSSSCG00000000382	SMARCC2	WHlike_DNAbd_sf||SANT_dom||SWIRMassoc||Homeoboxlike_sf||BRCT_dom_sf||SWIRM||SMARCC2||Chromo/chromo_shadow_dom||SMARCC_C||SMARCC_N||SANT/Myb
novel_159	ENSSSCG00000006533	ADAM15	Peptidase_M12B||Disintegrin_dom||EGFlike_CS||ADAM_Cysrich||Disintegrin_dom_sf||EGFlike_dom||MetalloPept_cat_dom_sf||ADAM15||Reprolysin_adamalysin||Peptidase_M12B_N
novel_159	ENSSSCG00000040037	MTSS2	AH/BAR_dom_sf||MTSS2||MTSS1/MTSS2||IBAR_dom
novel_159	ENSSSCG00000034102	DGAT2	DAGAT
novel_159	ENSSSCG00000040087	SPRTN	Znf_Rad18_put||SprTlike_domain
novel_159	ENSSSCG00000031477	GLOD5	Glyas_FosR_dOase_dom||VOC||Glyas_BleomycinR_OHBP_Dase
novel_159	ENSSSCG00000015432	ATXN7L1	SCA7_dom||
novel_159	ENSSSCG00000014038	FAM193B	FAM193||FAM193_C||FAM193B
novel_159	ENSSSCG00000038879	RELB	RHD_DNA_bind_dom_sf||IPT_NFkappaB||RelB_leu_zip||Iglike_fold||RHD_CS||RelB_transact||p53like_TF_DNAbd||Ig_Eset||IPT_dom||RelB||RHD_DNA_bind_dom||RHD_dimer||NFkB/Dor
novel_159	ENSSSCG00000003187	FCGRT	Ig/MHC_CS||Iglike_dom_sf||Ig_C1set||MHC_Ilike_Agrecog||Iglike_fold||MHC_Ilike_Agrecog_sf||Iglike_dom||MHC_I/IIlike_Agrecog
novel_159	ENSSSCG00000029938		Peptidase_aspartic_dom_sf||PEPTIDASE_A1||Aspartic_peptidase_AS||Aspartic_peptidase_A1||Aspartic_peptidase_N
novel_159	ENSSSCG00000039007		Ctype_lectinlike||Ctype_lectinlike/link_sf||Ctype_lectin_CS||CD209like_CTLD||CTDL_fold
novel_159	ENSSSCG00000026596	SYNRG	EH_dom||EFhanddom_pair||SYNRG
novel_159	ENSSSCG00000016426		ATPase_NBD||Arp3||Actin/actinlike_CS||Actin
novel_159	ENSSSCG00000034980	IRF8	WHlike_DNAbd_sf||WH_DNAbd_sf||SMAD_FHA_dom_sf||Interferon_reg_fac_CS||SMADlike_dom_sf||Interferon_reg_fact_DNAbd_dom||Interferon_reg_factor3
novel_159	ENSSSCG00000038220	RXRA	Nucl_hrmn_rcpt_ligbd||NHRlike_dom_sf||Znf_hrmn_rcpt||RetinoidX_rcpt/HNF4||Nuclear_hrmn_rcpt||Znf_NHR/GATA||Nuc_recepAF1
novel_159	ENSSSCG00000027331	COL6A3	Kunitz_BPTI||vWA_collagen_alpha3VIlike||vWFA_dom_sf||VWF_A||Kunitz_BPTI_sf||Collagen||FN3_dom||Prtase_inh_KunzCS||Iglike_fold||FN3_sf
novel_159	ENSSSCG00000034701	CALY	NSG
novel_159	ENSSSCG00000010027	PATZ1	BTB/POZ_dom||HMGI/Y_DNAbd_CS||Znf_C2H2_sf||Znf_C2H2_type||SKP1/BTB/POZ_sf
novel_159	ENSSSCG00000038792	FAM221A	Fam221a/b
novel_159	ENSSSCG00000010640	NRAP	Nebulinlike||Znf_LIM||Nebulin_repeat
novel_159	ENSSSCG00000034758	PDXK	Ribokinaselike||PyrdxlKinase||PM/HMPP_kinase1
novel_159	ENSSSCG00000001516		Blc2_fam||BAK||Bcl2_BH2_motif_CS||Bcl2like||Bcl2_BH3_motif_CS||Bcl2_BH1_motif_CS||Blc2like_sf
novel_159	ENSSSCG00000040037	MTSS2	AH/BAR_dom_sf||MTSS2||MTSS1/MTSS2||IBAR_dom
novel_159	ENSSSCG00000032562	TMC6	TMC_dom||TMC
novel_159	ENSSSCG00000033229	NRXN2	ConAlike_dom_sf||EGFlike_dom||Laminin_G
novel_159	ENSSSCG00000003040	ARHGEF1	RGS_sf||RGSlike_dom||PH_domain||PH_16||DHdomain||DBL_dom_sf||PHlike_dom_sf
novel_159	ENSSSCG00000000010	FBLN1	EGFlike_CS||EGFlike_Cabd_dom||EGFtype_Asp/Asn_hydroxyl_site||cEGF||Anaphylatoxin/fibulin||Fibulin1||EGFlike_dom||Fibulin2||Growth_fac_rcpt_cys_sf||EGF_Cabd_CS
novel_159	ENSSSCG00000001520	LEMD2	LEM/LEMlike_dom_sf||LEMD2||MSC||MAN1_winged_helix_dom||LEM_dom
novel_159	ENSSSCG00000031074	FAM110D	FAM110||FAM110_C||FAM110_N
novel_159	ENSSSCG00000039500		AdhesIglike||Iglike_fold||Iglike_dom_sf||MADCAM1
novel_159	ENSSSCG00000024413	PPP2R1A	HEAT_type_2||ARMtype_fold||HEAT||PP2A_A_meta||ARMlike
novel_159	ENSSSCG00000036542	PPP1R13L	Ankyrin_rpt||SH3_domain||iASPP||SH3like_dom_sf||Ankyrin_rptcontain_dom||SH3_iASPP||Ankyrin_rptcontain_sf
novel_159	ENSSSCG00000035256		Leukosialin
novel_159	ENSSSCG00000031746	KCNQ2	Volt_channel_dom_sf||AnkyrinG_BS||K_chnl_voltdep_KCNQ||K_chnl_voltdep_KCNQ_C||K_chnl_voltdep_KCNQ2||VG_K_chnl||Ion_trans_dom
novel_159	ENSSSCG00000017137	METRNL	Meteorinlike
novel_159	ENSSSCG00000017829	SGSM2	Ser/Thr_deHydtase_PyrdxlPBS||RabGTPase_TBC_sf||PLPdep||RabGTPaseTBC_dom||SGSM1/2_RBD||Trypto_synt_PLP_dependent||Run_dom||SGSM1/2||Run_dom_sf
novel_159	ENSSSCG00000016512	ZC3HAV1	Poly(ADPribose)pol_cat_dom||WWEdom||WHlike_DNAbd_sf||ZAP_HTH||ZnfCCCH_8||WWE_dom_sf||Znf_CCCH
novel_159	ENSSSCG00000028878	BCAR1	Serine_rich_dom||CAS_C||Serine_rich_sf||SH3_domain||CAS_fam||SH3like_dom_sf||BCAR1||BCAR1_SH3
novel_159	ENSSSCG00000024655	PHB2	Band_7||Band_7/SPFH_dom_sf||Prohibitin
novel_159	ENSSSCG00000010253	HK1	Hexokinase_BS||Hexokinase_C||Hexokinase_N||Hexokinase||ATPase_NBD
novel_159	ENSSSCG00000033883		PyrdxlPdep_Trfase||PyrdxlPdep_Trfase_major||PyrdxlPdep_Trfase_dom1||Threonine_aldolase||ArAA_belim_lyase/Thr_aldolase
novel_159	ENSSSCG00000009335	B3GLCT	Nucleotidediphossugar_trans||Fringelike
novel_159	ENSSSCG00000036541	RGS11	GGL_sf||RGS_sf||Gprotein_gammalike_dom||WH_DNAbd_sf||RGS_DHEX||DEP_dom||WHlike_DNAbd_sf||RGS||RGS_subdom1/3
novel_159	ENSSSCG00000007901	CIITA	Leurich_rpt||Ploop_NTPase||NLRC_HD2||LRR_dom_sf||MHC_II_transact||NACHT_NTPase
novel_159	ENSSSCG00000007963	ZNF263	KRAB_dom_sf||Znf_C2H2_type||SCAN_sf||Znf_C2H2_sf||SCAN_dom||KRAB
novel_159	ENSSSCG00000025796	NLE1	WD40_repeat_CS||WD40_repeat||Gprotein_B||Gprotein_beta_WD40_rep||NLE||WD40/YVTN_repeatlike_dom_sf||WD40_repeat_dom||Apc4_WD40_dom||WD40_repeat_dom_sf
novel_159	ENSSSCG00000016435	SMARCD3	SWIB_domain||SWIB_MDM2_dom_sf||SWIB_MDM2_domain||SMARCD3
novel_159	ENSSSCG00000031441	GRAMD4	GRAM||GRAMDC4_PHGRAM||GRAMDC4||PHlike_dom_sf
novel_159	ENSSSCG00000013642	PDE4A	PDEase_CS||PDEase||PDEase_catalytic_dom_sf||PDEase_catalytic_dom||PDE4_UCR||HD/PDEase_dom
novel_159	ENSSSCG00000039314	MCL1	Bcl2_BH2_motif_CS||Blc2_fam||Blc2like_sf||Bcl2_BH1_motif_CS||Bcl2like||Bcl2_BH3_motif_CS||Apop_reg_Mc1
novel_159	ENSSSCG00000016743	OGDH	DH_E1||THDPbinding||Transketolaselike_Pyrbd||KGD_C||2oxoglutarate_DH_E1||KGD_C_sf||2oxogl_dehyd_N
novel_159	ENSSSCG00000021490	PRDM16	SET_dom||Znf_C2H2_sf||Znf_C2H2_type
novel_159	ENSSSCG00000023974	PHF21A	Znf_PHDfinger||Znf_PHD||Znf_RING/FYVE/PHD||Znf_FYVE_PHD||Zinc_finger_PHDtype_CS
novel_159	ENSSSCG00000034701	CALY	NSG
novel_159	ENSSSCG00000025610	AGAP3	Ankyrin_rptcontain_sf||Ankyrin_rptcontain_dom||PHlike_dom_sf||Small_GTPase||ArfGAP_dom_sf||ARFGAP/RecO||PH_domain||Ploop_NTPase||Ankyrin_rpt||ArfGAP_dom||Small_GTPase_Rastype
novel_159	ENSSSCG00000032731	NDST1	NST/OST||Heparan_SO4_deacetylase||Sulfotransferase_dom||Ploop_NTPase
novel_159	ENSSSCG00000036851		Iglike_fold||FN3_sf||Short_hematopoietin_rcpt_2_CS||TypeI_recpt_CBD||IL3Ra_N||FN3_dom
novel_159	ENSSSCG00000003950	TIE1	EGFlike_CS||Ig_sub||Iglike_dom||Tyr_kinase_cat_dom||Prot_kinase_dom||Iglike_dom_sf||Immunoglobulin||FN3_dom||EGFlike_dom||Protein_kinase_ATP_BS||Tyr_kinase_AS||SerThr/Tyr_kinase_cat_dom||Kinaselike_dom_sf||FN3_sf||Iglike_fold
novel_159	ENSSSCG00000027988		PP2A_PR55
novel_159	ENSSSCG00000022429	KAZALD1	IGFBPlike||Kazal_dom||Growth_fac_rcpt_cys_sf||Iglike_fold||Ig_sub2||Iglike_dom_sf||Iglike_dom||Kazal_dom_sf||Ig_Iset||Ig_sub||IGFBP_rP_mac25
novel_159	ENSSSCG00000037369	MTG2	GTP1_OBG_dom||GTP_binding_domain||GTPbd_Obg/CgtA||GTPbd_Obg||Ploop_NTPase||G_OBG||GTP1_OBG_dom_sf
novel_159	ENSSSCG00000035952	TGFB1I1	Znf_LIM||Tgfb1i1/Leupaxin/TGFB1I1
novel_159	ENSSSCG00000031746	KCNQ2	Volt_channel_dom_sf||AnkyrinG_BS||K_chnl_voltdep_KCNQ||K_chnl_voltdep_KCNQ_C||K_chnl_voltdep_KCNQ2||VG_K_chnl||Ion_trans_dom
novel_159	ENSSSCG00000037605	BRI3	Brain_I3
novel_159	ENSSSCG00000040793	CTSD	Aspartic_peptidase_A1||Aspartic_peptidase_N||PEPTIDASE_A1||Aspartic_peptidase_AS||Cathepsin_D||Peptidase_aspartic_dom_sf
novel_159	ENSSSCG00000007568	IQCE	IQ_motif_EFhandBS||Ploop_NTPase
novel_159	ENSSSCG00000038220	RXRA	Nucl_hrmn_rcpt_ligbd||NHRlike_dom_sf||Znf_hrmn_rcpt||RetinoidX_rcpt/HNF4||Nuclear_hrmn_rcpt||Znf_NHR/GATA||Nuc_recepAF1
novel_159	ENSSSCG00000038967		NAD/diacylglycerol_kinase_sf||ATPNAD_kinase_N||ATPNAD_kinase_PpnKtyp_C||NADK
novel_159	ENSSSCG00000036237	ITGA7	Integrin_alpha_C_CS||FGGAP||Integrin_alpha_N||Int_alpha_betap||Integrin_alpha||Integrin_alpha2||Integrin_dom_sf
novel_159	ENSSSCG00000033442	HCN2	cNMPbd_dom||cNMPbdlike||Ion_trans_N||cNMPbd_CS||Ion_trans_dom||K_chnl_voltdep_EAG/ELK/ERG||RmlClike_jellyroll
novel_159	ENSSSCG00000036280		IDD||KRAB_dom_sf||Ctype_lectinlike/link_sf||VWF_dom||Znf_C2H2_sf||LDL_receptorlike_sf||KRAB||LDrepeatLR_classA_rpt||CTDL_fold||Znf_C2H2_type||Ctype_lectinlike||LDLR_classA_CS
novel_159	ENSSSCG00000037313	MTIF3	Translation_initiation_fac_3||Translation_initiation_fac_3_N||T_IF3_C_sf||T_IF3_N_sf||Translation_initiation_fac_3_C
novel_159	ENSSSCG00000000745	DDX11	Rad3/Chl1like||Ploop_NTPase||ATPdep_Helicase_C||Helic_SF1/SF2_ATPbd_DinG/Rad3||Helicaselike_DEXD_c2||DEAD_2||CHL1/DDX11
novel_159	ENSSSCG00000034364	SPECC1	||CH_dom_sf||CHdomain
novel_159	ENSSSCG00000006954	EEF1D	NAPRTase_C||EF1B_bsu/dsu_GNE||NAPRTase_N||eEF1betalike_sf||Transl_elong_EF1B/ribosomal_S6||Nic_PRibTrfaseFam||Transl_elong_EF1B_B/D_CS||Nic_PRibTrfase_pncB||Nicotinate_pribotaselike_C||Aldolase_TIM||EF1_beta_acid_region_euk
novel_159	ENSSSCG00000040929	TPT1	Mss4like_sf||Mss4/translcontrol_tumour||Translation_control_tumour_CS||TCTP||Translational_control_tumour_p
novel_159	ENSSSCG00000012955	RAB1B	Pentatricopeptide_repeat||Kinesin_light_repeat||Small_GTPase||TPR_repeat||Small_GTPbd_dom||Cornichon_conserved||TPRlike_helical_dom_sf||Ploop_NTPase||Kinesin_light||Cornichon||TPRcontain_dom
novel_159	ENSSSCG00000002908	ZBTB32	Znf_C2H2_sf||Znf_C2H2_type||SKP1/BTB/POZ_sf||BTB/POZ_dom
novel_159	ENSSSCG00000031423	UPK3A	Uroplakin3||Uroplakin3a
novel_159	ENSSSCG00000032377	RALGAPA1	Rap/RanGAP_sf||ARMtype_fold||Tuberin/Ralact_asu||Rap_GAP_dom
novel_159	ENSSSCG00000007987	DECR2	SDR_fam||NAD(P)bd_dom_sf
novel_159	ENSSSCG00000039916	BHMG1	HMG_box_dom||HMG_box_dom_sf||bHLH_dom||HLH_DNAbd_sf
novel_159	ENSSSCG00000007568	IQCE	IQ_motif_EFhandBS||Ploop_NTPase
novel_159	ENSSSCG00000022289	PCDH1	Cadherin_N||Cadherinlike_sf||Cadherin_CS||Protocadherin||Cadherinlike_dom
novel_159	ENSSSCG00000007939	ANKS3	Ankyrin_rptcontain_dom||SAM||Ankyrin_rptcontain_sf||Ankyrin_rpt||SAM/pointed_sf
novel_159	ENSSSCG00000016208	ZFAND2B	AN1like_Znf||UIM_dom||Znf_AN1
novel_159	ENSSSCG00000036973	RAC3	Small_GTPase||Small_GTPbd_dom||Ploop_NTPase||Small_GTPase_Rho
novel_159	ENSSSCG00000002533	WDR20	WD40/YVTN_repeatlike_dom_sf||WD40_repeat_dom_sf||WD40_repeat||WD40_repeat_dom
novel_159	ENSSSCG00000038508	SPTBN2	Spectrin_bsu||PH_9||Spectrin_repeat||Spectrin/alphaactinin||CHdomain||Actinin_actinbd_CS||CH_dom_sf||PHlike_dom_sf||PH_domspectrintype||PH_domain
novel_159	ENSSSCG00000007080		Kinesin_motor_dom_sf||PX_dom_sf||Kinesin_motor_CS||Phox||SMAD_FHA_dom_sf||Ploop_NTPase||Kinesin_motor_dom||Kinesinlike_fam
novel_159	ENSSSCG00000033107	DYNLT1	Tctex1like||Tctex1like_sf
novel_159	ENSSSCG00000036542	PPP1R13L	Ankyrin_rpt||SH3_domain||iASPP||SH3like_dom_sf||Ankyrin_rptcontain_dom||SH3_iASPP||Ankyrin_rptcontain_sf
novel_159	ENSSSCG00000013642	PDE4A	PDEase_CS||PDEase||PDEase_catalytic_dom_sf||PDEase_catalytic_dom||PDE4_UCR||HD/PDEase_dom
novel_159	ENSSSCG00000008749	SLIT2	EGFtype_Asp/Asn_hydroxyl_site||EGFlike_Cabd_dom||EGFlike_CS||Leurich_rpt_typicalsubtyp||Cysrich_flank_reg_C||Laminin_G||Fol_N||LRR_dom_sf||EGF_Cabd_CS||Growth_fac_rcpt_cys_sf||Cys_knot_C||EGFlike_dom||ConAlike_dom_sf||Leurich_rpt||LRRNT
novel_159	ENSSSCG00000022575	PRMT2	Arg_MeTrfase||SH3like_dom_sf||Small_mtfrase_dom||SAMdependent_MTases||SH3_domain
novel_159	ENSSSCG00000007930	MGRN1	Znf_RING/FYVE/PHD||Znf_RING
novel_159	ENSSSCG00000025955	SSBP4	SSDP_DNAbd||LisH
novel_159	ENSSSCG00000000204	PRPF40B	WW_dom_sf||FF_domain||FF_domain_sf||Prp40like||WW_dom
novel_159	ENSSSCG00000006153	FABP5	Lipocln_cytosolic_FAbd_dom||Fatty_acidbd||ILBP||Calycin
novel_159	ENSSSCG00000024064	RNF6	Znf_RING/FYVE/PHD||Znf_RING
novel_159	ENSSSCG00000036958		HSFY||HSF_fam||HSF_DNAbd||WH_DNAbd_sf||WHlike_DNAbd_sf
novel_159	ENSSSCG00000013374	KCNC1	K_chnl_voltdep_Kv3||SKP1/BTB/POZ_sf||Ion_trans_dom||VG_K_chnl||K_chnl_voltdep_Kv3.1||K_chnl_voltdep_Kv||T1type_BTB||BTB/POZ_dom||Volt_channel_dom_sf
novel_159	ENSSSCG00000033514	CRHR2	GPCR_2_secretinlike||GPCR_2_extracell_dom_sf||GPCR_2_secretinlike_CS||GPCR_2_extracellular_dom||GPCR_2_CRF_rcpt||GPCR_2_CRF2_rcpt||GPCR_2like
novel_159	ENSSSCG00000040464	LEP	Leptin||4_helix_cytokinelike_core
novel_159	ENSSSCG00000038466	EIF4E2	TIF_eIF_4E||TIF_eIF4elike||TIF_eIF_4E_CS
novel_159	ENSSSCG00000035533	ANKRD39	Ankyrin_rpt||Ankyrin_rptcontain_sf||Ankyrin_rptcontain_dom
novel_159	ENSSSCG00000013020	MAP4K2	CNH_dom||Protein_kinase_ATP_BS||Kinaselike_dom_sf||MAPKKKK||Prot_kinase_dom
novel_159	ENSSSCG00000003353	SLC35E2B	Sugar_P_trans_dom
novel_159	ENSSSCG00000014055	CDHR2	CDHR2||Cadherin_CS||Cadherinlike_sf||Cadherinlike_dom
novel_159	ENSSSCG00000002554	PLD4	PLDc_3||PLipase_D/transphosphatidylase||PLDlike_dom
novel_159	ENSSSCG00000001009	RIPK1	DEATHlike_dom_sf||Prot_kinase_dom||Death_domain||RHIM_dom||Ser/Thr_kinase_AS||SerThr/Tyr_kinase_cat_dom||Kinaselike_dom_sf
novel_159	ENSSSCG00000009270	IFT88	TPR_1||TPR_repeat||TPRcontain_dom||TPRlike_helical_dom_sf
novel_159	ENSSSCG00000016743	OGDH	DH_E1||THDPbinding||Transketolaselike_Pyrbd||KGD_C||2oxoglutarate_DH_E1||KGD_C_sf||2oxogl_dehyd_N
novel_159	ENSSSCG00000003228	VSIG10L	Iglike_dom_sf||Ig_sub2||Ig_sub||Iglike_fold||Iglike_dom
novel_159	ENSSSCG00000023920	P3H1	MFS_sugar_transportlike||Sugar_transporter_CS||P3H1||TPRlike_helical_dom_sf||Sugar/inositol_transpt||P3H||Glu_transpt_1||MFS_dom||Pro_4_hyd_alph||Oxoglu/Fedep_dioxygenase||MFS_trans_sf
novel_159	ENSSSCG00000007344	KIAA1755
novel_159	ENSSSCG00000038147	CLEC2L	Ctype_lectinlike/link_sf||Ctype_lectinlike||CTDL_fold||NKRlike_CTLD
novel_159	ENSSSCG00000032407	LRFN1	Iglike_dom||Ig_Iset||Ig_sub||Cysrich_flank_reg_C||Leurich_rpt_typicalsubtyp||LRR_dom_sf||FN3_sf||Iglike_fold||Leurich_rpt||Iglike_dom_sf||FN3_dom||Ig_sub2
novel_159	ENSSSCG00000040951	SCT	Prosecretin||Glucagon_GIP_secretin_VIP
novel_159	ENSSSCG00000028052	OBSL1	Ig_sub||Ig_Iset||Iglike_dom||FN3_dom||Iglike_dom_sf||Ig_sub2||Iglike_fold||FN3_sf
novel_159	ENSSSCG00000014430	ABLIM3	ABLIM3||AbLIM_anchor||Villin_headpiece||Znf_LIM||Villin_headpiece_dom_sf
novel_159	ENSSSCG00000017494	IKZF3	Znf_C2H2_type||Znf_C2H2_sf
novel_159	ENSSSCG00000037558	YY1	YY1like||Znf_C2H2_type||Znf_C2H2_sf
novel_159	ENSSSCG00000037140		Protein_kinase_ATP_BS||Kinaselike_dom_sf||Ser/Thr_kinase_AS||Prot_kinase_dom
novel_159	ENSSSCG00000037663	PKNOX1	Homeobox_KN_domain||Homeobox_dom||PKNOX/Meis_N||Homeoboxlike_sf
novel_159	ENSSSCG00000040457	EPN2	ENTH||UIM_dom||ENTH_VHS||Epsin2_metazoa
novel_159	ENSSSCG00000032748	SWI5	DNArepair_Swi5
novel_159	ENSSSCG00000038597	KLHDC9	KLDC9||Kelchtyp_bpropeller||Gal_Oxase/kelch_bpropeller
novel_159	ENSSSCG00000037179	PIRT	PIRT
novel_159	ENSSSCG00000039028	SCRT2	SCRATCH1/2||Znf_C2H2_sf||Znf_C2H2_type
novel_159	ENSSSCG00000038992	TUBB6	Tub_FtsZ_C||Tubulin/FtsZ_GTPase_sf||Betatubulin_BS||Tubulin/FtsZ_C_sf||Tubulin_CS||Beta_tubulin||Tubulin/FtsZ_2layersanddom||Tubulin_FtsZ_GTPase||Tubulin
novel_159	ENSSSCG00000038053	TK2	DCK/DGK||DNK_dom||Ploop_NTPase
novel_159	ENSSSCG00000032903		UBZ_FAAP20||FANCA_interact
novel_159	ENSSSCG00000016469	TRPV5	Ankyrin_rpt||TRPV||Ankyrin_rptcontain_sf||TRPV5||Ankyrin_rptcontain_dom||Ion_trans_dom||TRPV5/TRPV6||TRPV6_channel
novel_159	ENSSSCG00000003396	CLSTN1	Calsyntenin||Cadherinlike_sf||ConAlike_dom_sf||Cadherinlike_dom
novel_159	ENSSSCG00000033514	CRHR2	GPCR_2_secretinlike||GPCR_2_extracell_dom_sf||GPCR_2_secretinlike_CS||GPCR_2_extracellular_dom||GPCR_2_CRF_rcpt||GPCR_2_CRF2_rcpt||GPCR_2like
novel_159	ENSSSCG00000023890	ATG2A	VPS13_N||ATG2||Autophagyrel_C
novel_159	ENSSSCG00000001824	ZXDC	Znf_C2H2_type||Znf_C2H2_sf
novel_159	ENSSSCG00000035216	SPRED3	PHlike_dom_sf||SPRE_EVH1||KBD||Sprouty||WH1/EVH1_dom
novel_159	ENSSSCG00000025796	NLE1	WD40_repeat_CS||WD40_repeat||Gprotein_B||Gprotein_beta_WD40_rep||NLE||WD40/YVTN_repeatlike_dom_sf||WD40_repeat_dom||Apc4_WD40_dom||WD40_repeat_dom_sf
novel_159	ENSSSCG00000032566	ZHX3	Homeoboxlike_sf||Homez_homeobox_dom||Znf_C2H2_type||Znf_C2H2_sf||ZHX_Znf_C2H2||Homeobox_dom
novel_159	ENSSSCG00000003317	ZNF787	Znf_C2H2_sf||Znf_C2H2_type
novel_159	ENSSSCG00000003227		Ig_sub2||Ig_sub||Iglike_dom_sf||Immunoglobulin||Iglike_dom||Iglike_fold
novel_159	ENSSSCG00000038220	RXRA	Nucl_hrmn_rcpt_ligbd||NHRlike_dom_sf||Znf_hrmn_rcpt||RetinoidX_rcpt/HNF4||Nuclear_hrmn_rcpt||Znf_NHR/GATA||Nuc_recepAF1
novel_159	ENSSSCG00000000007	TRMU	tRNAspecific_2thiouridylase||Adenine_a_hdrlase_dom||Rossmannlike_a/b/a_fold
novel_159	ENSSSCG00000027331	COL6A3	Kunitz_BPTI||vWA_collagen_alpha3VIlike||vWFA_dom_sf||VWF_A||Kunitz_BPTI_sf||Collagen||FN3_dom||Prtase_inh_KunzCS||Iglike_fold||FN3_sf
novel_159	ENSSSCG00000007609		ARC1A||WD40/YVTN_repeatlike_dom_sf||ARPC1||WD40_repeat_dom||WD40_repeat||WD40_repeat_dom_sf
novel_159	ENSSSCG00000037313	MTIF3	Translation_initiation_fac_3||Translation_initiation_fac_3_N||T_IF3_C_sf||T_IF3_N_sf||Translation_initiation_fac_3_C
novel_159	ENSSSCG00000010732	FAM53B	FAM53
novel_159	ENSSSCG00000032731	NDST1	NST/OST||Heparan_SO4_deacetylase||Sulfotransferase_dom||Ploop_NTPase
novel_159	ENSSSCG00000016291	GIGYF2	GYFlike_dom_sf||GYF
novel_159	ENSSSCG00000007531	FAM217B	FAM217
novel_159	ENSSSCG00000012856	NAP1L4	NAP_family||NAPlike_sf
novel_159	ENSSSCG00000040037	MTSS2	AH/BAR_dom_sf||MTSS2||MTSS1/MTSS2||IBAR_dom
novel_159	ENSSSCG00000007901	CIITA	Leurich_rpt||Ploop_NTPase||NLRC_HD2||LRR_dom_sf||MHC_II_transact||NACHT_NTPase
novel_159	ENSSSCG00000012856	NAP1L4	NAP_family||NAPlike_sf
novel_159	ENSSSCG00000033355	LGI3	Cysrich_flank_reg_C||Leurich_rpt_typicalsubtyp||Quinoprot_gluc/sorb_DH||EAR||Leurich_rpt||EPTP||LRR_dom_sf
novel_159	ENSSSCG00000032921	INO80E	INO80E
novel_159	ENSSSCG00000028169	NCAPG2	ARMtype_fold||Condensin2_G2
novel_159	ENSSSCG00000013878	PGLS	PGLS||6phosphogluconolactonase_DevB||NagB/RpiA_transferaselike||Glc/Gal6P_isomerase
novel_159	ENSSSCG00000002806	MMP15	MMP15||Hemopexin_CS||M10A_MMP||Hemopexinlike_dom_sf||Peptidase_Metallo||Pept_M10A_Zn_BS||Pept_M10A||Hemopexinlike_repeat||Pept_M10A_metallopeptidase_C||Pept_M10_metallopeptidase||MetalloPept_cat_dom_sf||Hemopexinlike_dom||Peptidoglycanbdlike||PGBDlike_sf
novel_159	ENSSSCG00000031413	PMPCA	PMPCA||Pept_M16_N||Peptidase_M16_C||Metalloenz_LuxS/M16||Pept_M16_Zn_BS
novel_159	ENSSSCG00000011041	NSUN6	PUA||PUAlike_sf||SAMdependent_MTases||Fmu/NOL1/Nop2p_CS||RCMT||MeTrfase_RsmB/NOP2
novel_159	ENSSSCG00000024912	WDR5	WD40_repeat_CS||WD40/YVTN_repeatlike_dom_sf||Gprotein_beta_WD40_rep||WD40_repeat||Swd3/WDR5||WD40_repeat_dom_sf||WD40_repeat_dom
novel_159	ENSSSCG00000007901	CIITA	Leurich_rpt||Ploop_NTPase||NLRC_HD2||LRR_dom_sf||MHC_II_transact||NACHT_NTPase
novel_159	ENSSSCG00000028052	OBSL1	Ig_sub||Ig_Iset||Iglike_dom||FN3_dom||Iglike_dom_sf||Ig_sub2||Iglike_fold||FN3_sf
novel_159	ENSSSCG00000009551	ARHGEF7	SH3_domain||SH3like_dom_sf||PH_domain||DHdomain||PHlike_dom_sf||DBL_dom_sf||GEF_CC||BetaPIX_SH3||CH_dom_sf||CHdomain
novel_159	ENSSSCG00000017360	UBTF	HMG_box_5||HMG_box_dom||HMG_box_dom_sf
novel_159	ENSSSCG00000038597	KLHDC9	KLDC9||Kelchtyp_bpropeller||Gal_Oxase/kelch_bpropeller
novel_159	ENSSSCG00000022538	MARK4	KA1/Ssp2_C||UBA||Prot_kinase_dom||Kinaselike_dom_sf||KA1_dom||Protein_kinase_ATP_BS||Ser/Thr_kinase_AS
novel_159	ENSSSCG00000003943	MED8	Mediatior_Med8_fun/met
novel_159	ENSSSCG00000031074	FAM110D	FAM110||FAM110_C||FAM110_N
novel_159	ENSSSCG00000035083		Aquaporin_12||Aquaporinlike||MIP||Aquaporin_11/12
novel_159	ENSSSCG00000010276	UNC5B	Ig_Iset||Ig_sub||Death_UNC5B||Iglike_dom||TSP1_rpt||TSP1_rpt_sf||Ig_sub2||DEATHlike_dom_sf||UPA||ZU5_dom||Death_domain||Iglike_dom_sf||UNC5||Iglike_fold
novel_159	ENSSSCG00000001986	NFATC4	NFAT||RHD_dimer||RHD_DNA_bind_dom||IPT_dom||Ig_Eset||p53like_TF_DNAbd||Iglike_fold||RHD_DNA_bind_dom_sf
novel_159	ENSSSCG00000039864	KLC3	TPR_repeat||TPRcontain_dom||Kinesin_light||TPRlike_helical_dom_sf
novel_159	ENSSSCG00000038494	LPIN2	HADlike_sf||Lipin_N||Lipin_mid||LNS2||LNS2/PITP||LIPIN
novel_159	ENSSSCG00000038413	CRYGN	G_crystallinlike||Beta/gamma_crystallin
novel_159	ENSSSCG00000031764	VMAC	VMAC
novel_159	ENSSSCG00000028878	BCAR1	Serine_rich_dom||CAS_C||Serine_rich_sf||SH3_domain||CAS_fam||SH3like_dom_sf||BCAR1||BCAR1_SH3
novel_159	ENSSSCG00000007080		Kinesin_motor_dom_sf||PX_dom_sf||Kinesin_motor_CS||Phox||SMAD_FHA_dom_sf||Ploop_NTPase||Kinesin_motor_dom||Kinesinlike_fam
novel_159	ENSSSCG00000033913	C1RL	Peptidase_S1_PA_chymotrypsin||CUB_dom||TRYPSIN_SER||Peptidase_S1A||Trypsin_dom||Sperma_CUB_dom_sf||Peptidase_S1_PA
novel_159	ENSSSCG00000012992	FRMD8	Band_41_domain||FERM_central||FERM/acylCoAbd_prot_sf||FERM_domain||FERM_2||PHlike_dom_sf
novel_159	ENSSSCG00000008434	TTC7A	TPRcontain_dom||Ttc7A||TPR_repeat||TPRlike_helical_dom_sf
novel_159	ENSSSCG00000028338	PAMR1	CUB_dom||Peptidase_S1_PA_chymotrypsin||EGFlike_CS||Peptidase_S1A||EGFlike_Cabd_dom||Sperma_CUB_dom_sf||Peptidase_S1_PA||Sushi_SCR_CCP_dom||Sushi/SCR/CCP_sf||EGFlike_dom||Trypsin_dom
novel_159	ENSSSCG00000036102	TCF25	TCF25/Rqc1||TPRlike_helical_dom_sf
novel_159	ENSSSCG00000012980	KAT5	Tudorknot||Chromolike_dom_sf||HAT_MYSTtype||Chromo/chromo_shadow_dom||ZfMYST||Acyl_CoA_acyltransferase||Esa1/KAT5/Tip60||WHlike_DNAbd_sf
novel_159	ENSSSCG00000033691	RAB26	Ploop_NTPase||Small_GTPase
novel_159	ENSSSCG00000006482	MEF2D	MADS_MEF2like||TF_MADSbox_sf||HJURP_C||TF_MADSbox
novel_159	ENSSSCG00000036044		Connexin_N_sf||Connexin_CS||Connexin||Connexin_CCC||Connexin_N
novel_159	ENSSSCG00000033761	FOXG1	TF_fork_head_CS_2||TF_fork_head_CS_1||WHlike_DNAbd_sf||WH_DNAbd_sf||Fork_head_dom
novel_159	ENSSSCG00000034364	SPECC1	||CH_dom_sf||CHdomain
novel_159	ENSSSCG00000017260	WIPI1	WD40/YVTN_repeatlike_dom_sf||WD40_repeat_dom_sf||WIPI1||WD40_repeat
novel_159	ENSSSCG00000016743	OGDH	DH_E1||THDPbinding||Transketolaselike_Pyrbd||KGD_C||2oxoglutarate_DH_E1||KGD_C_sf||2oxogl_dehyd_N
novel_159	ENSSSCG00000007439	CDH22	Cadherinlike_sf||Cadherin_CS||Cadherin_cytoplasmicdom||Cadherin||Catenin_binding_dom_sf||Cadherinlike_dom
novel_159	ENSSSCG00000005930	SLC45A4	MFS||MFS_trans_sf
novel_159	ENSSSCG00000013634	YIPF2	Yip5/YIPF1/YIPF2||Yip1
novel_159	ENSSSCG00000035093	KIF26A	Kinesin_motor_dom_sf||Kinesinlike_fam||Kinesin_motor_dom||Ploop_NTPase
novel_159	ENSSSCG00000007542	PRKAR1B	cNMPbd_CS||cNMPbd_dom||cNMPbdlike||cAMP_dep_PK_reg_su||cAMP_dep_PK_reg_su_I/II_a/b||RmlClike_jellyroll||RIbeta_DD
novel_159	ENSSSCG00000007080		Kinesin_motor_dom_sf||PX_dom_sf||Kinesin_motor_CS||Phox||SMAD_FHA_dom_sf||Ploop_NTPase||Kinesin_motor_dom||Kinesinlike_fam
novel_159	ENSSSCG00000009551	ARHGEF7	SH3_domain||SH3like_dom_sf||PH_domain||DHdomain||PHlike_dom_sf||DBL_dom_sf||GEF_CC||BetaPIX_SH3||CH_dom_sf||CHdomain
novel_159	ENSSSCG00000016435	SMARCD3	SWIB_domain||SWIB_MDM2_dom_sf||SWIB_MDM2_domain||SMARCD3
novel_159	ENSSSCG00000031450	MLYCD	MCD_N_sf||Malonyl_CoA_deC_C_sf||MCD_N||Malonyl_CoA_deC_C||Malonyl_CoA_deC
novel_159	ENSSSCG00000003972	SLFNL1	SLFNL1||Schlafen||Schlafen_AlbA_2_dom_sf||Schlafen_AlbA_2_dom
novel_159	ENSSSCG00000034049		Znf_Bbox||PRY||ConAlike_dom_sf||B30.2/SPRY||SPRY_dom||Butyrophylin_SPRY||B30.2/SPRY_sf
novel_159	ENSSSCG00000009551	ARHGEF7	SH3_domain||SH3like_dom_sf||PH_domain||DHdomain||PHlike_dom_sf||DBL_dom_sf||GEF_CC||BetaPIX_SH3||CH_dom_sf||CHdomain
novel_159	ENSSSCG00000029145	POMGNT1	Nucleotidediphossugar_trans||POMGNT1_PANDERlike||Glyco_trans_13||ILEI/PANDER_dom
novel_159	ENSSSCG00000026962	A4GALT	Nucleotidediphossugar_trans||GlycoTrfase_DXD_sugarbd_CS||A14GlycosylTfrase_dom
novel_159	ENSSSCG00000040869	INPP5E	Endo/exonu/phosph_ase_sf||Endo/exonuclease/phosphatase||INPP5E||IPPc
novel_159	ENSSSCG00000033450	PDAP1	Casein_kinase_sb_PP28||HAP28
novel_159	ENSSSCG00000029938		Peptidase_aspartic_dom_sf||PEPTIDASE_A1||Aspartic_peptidase_AS||Aspartic_peptidase_A1||Aspartic_peptidase_N
novel_159	ENSSSCG00000000384	NABP2	NAbd_OB_tRNA||NAbd_OBfold
novel_159	ENSSSCG00000034776	TAFA5	TAFA5||Chemokinelike_TAFA
novel_159	ENSSSCG00000014430	ABLIM3	ABLIM3||AbLIM_anchor||Villin_headpiece||Znf_LIM||Villin_headpiece_dom_sf
novel_159	ENSSSCG00000035645		NUDIX_hydrolase_dom||NUDIX_hydrolaselike_dom_sf
novel_159	ENSSSCG00000034921	CLDN19	Claudin_CS||Claudin||PMP22/EMP/MP20/Claudin
novel_159	ENSSSCG00000036659	NIPSNAP2	Dimeric_a/bbarrel||NIPSNAP
novel_159	ENSSSCG00000033262		Thyroglobulin_1||MHC_IIassoc_invariant_trimer||Thyroglobulin_1_sf||MHC_IIassoc_invar/CLIP_MHCbd||MHCII_invariant_trimer_sf||CD74_antigen||MHC_IIassoc_invar_chain
novel_159	ENSSSCG00000035849	PTPRF	Iglike_dom_sf||FN3_dom||Ig_sub2||FN3_sf||Iglike_fold||Tyr_Pase_cat||Tyr_Pase_AS||PTPase_domain||Ig_sub||Ig_Iset||Prottyrosine_phosphataselike||Iglike_dom||TYR_PHOSPHATASE_dom
novel_159	ENSSSCG00000027349		RabGTPase_TBC_sf||RabGTPaseTBC_dom
novel_159	ENSSSCG00000035964		von_Ebner_gland||Calycin||Lipocalin||Lipocln_cytosolic_FAbd_dom
novel_159	ENSSSCG00000032377	RALGAPA1	Rap/RanGAP_sf||ARMtype_fold||Tuberin/Ralact_asu||Rap_GAP_dom
novel_159	ENSSSCG00000012833		Prot_kinase_dom||Ser/Thr_kinase_AS||Kinaselike_dom_sf
novel_159	ENSSSCG00000023110	UBXN1	UBX_dom||Ubiquitinlike_domsf||UBAlike_sf||UBA_UBXN1||UBA||
novel_159	ENSSSCG00000008692	ADD1	Aldolase_II/adducin_N_sf||Aldolase_II/adducin_N||ADD1
novel_159	ENSSSCG00000008842	KIT	Ig_sub2||Prot_kinase_dom||Iglike_dom_sf||Immunoglobulin||Tyr_kinase_rcpt_3_CS||Kinaselike_dom_sf||SerThr/Tyr_kinase_cat_dom||Protein_kinase_ATP_BS||Tyr_kinase_AS||SCGF_receptor||Iglike_fold||Ig_sub||Iglike_dom||Tyr_kinase_cat_dom
novel_159	ENSSSCG00000032562	TMC6	TMC_dom||TMC
novel_159	ENSSSCG00000013833	SLC1A6	Nadicarboxylate_symporter||Nadicarboxylate_symporter_CS||Na:dicarbo_symporter_sf
novel_159	ENSSSCG00000036328	DRG2	Ploop_NTPase||Small_GTPbd_dom||GTPbinding_2||TGSlike||Betagrasp_dom_sf||GTP_binding_domain||TGS||GTP1OBG_CS||G_OBG||
novel_159	ENSSSCG00000036659	NIPSNAP2	Dimeric_a/bbarrel||NIPSNAP
novel_159	ENSSSCG00000005740	SARDH	FADdep_OxRdtase||GCV_T_C||FAD/NADbd_sf||TrmE/GcvT_dom1||GcvT/YgfZ_C||GCV_T_N||FAO_M
novel_159	ENSSSCG00000039160		DEAD_2||Helicaselike_DEXD_c2||Helic_SF1/SF2_ATPbd_DinG/Rad3||ATPdep_Helicase_C||Rad3/Chl1like||RTEL1||Ploop_NTPase
novel_159	ENSSSCG00000033757	FKBP2	PPIase_FKBP_dom
novel_159	ENSSSCG00000039626	DERL3	DER1
novel_159	ENSSSCG00000017918	ARRB2	Arrestin||Arrestin_C||Arrestin_CS||Arrestin_Clike||Ig_Eset||Arrestinlike_N||Arrestin_N
novel_159	ENSSSCG00000034815	U2AF2	RRM_dom||Nucleotidebd_a/b_plait_sf||U2AF_lg||RBD_domain_sf
novel_159	ENSSSCG00000000735	TSPAN9	Tetraspanin/Peripherin||Tetraspanin||Tetraspanin_CS||Tetraspanin_EC2_sf
novel_159	ENSSSCG00000028338	PAMR1	CUB_dom||Peptidase_S1_PA_chymotrypsin||EGFlike_CS||Peptidase_S1A||EGFlike_Cabd_dom||Sperma_CUB_dom_sf||Peptidase_S1_PA||Sushi_SCR_CCP_dom||Sushi/SCR/CCP_sf||EGFlike_dom||Trypsin_dom
novel_159	ENSSSCG00000038494	LPIN2	HADlike_sf||Lipin_N||Lipin_mid||LNS2||LNS2/PITP||LIPIN
novel_159	ENSSSCG00000017360	UBTF	HMG_box_5||HMG_box_dom||HMG_box_dom_sf
novel_159	ENSSSCG00000036887	CLPB	Ankyrin_rptcontain_dom||Ankyrin_rptcontain_sf||Clp_ATPase_C||ATPase_AAA_core||AAA+_ATPase||Ankyrin_rpt||Ploop_NTPase||ClpA/B
novel_159	ENSSSCG00000003139	BCAT2	BCATlike_N||BCATlike_C||Aminotrans_IV||Sc_DH/Rdtase_CS||BCAT_family||B_amino_transII||NAD(P)bd_dom_sf||SDR_fam||Aminotrans_IV_CS||Aminotransferaselike
novel_159	ENSSSCG00000014891	GAB2	PHlike_dom_sf||PH_domain
novel_159	ENSSSCG00000036537	NFIC	MAD_homology1_Dwarfintype||CTF/NFI_DNAbd_CS||CTF/NFI||CTF/NFI_DNAbddom||CTF/NFI_DNAbd_N
novel_159	ENSSSCG00000003144	DHDH	Bcl2_BH2_motif_CS||Bcl2_BH3_motif_CS||Oxidoreductase_N||Blc2like_sf||BAX||NAD(P)bd_dom_sf||Blc2_fam||Bcl2like||Bcl2_BH1_motif_CS
novel_159	ENSSSCG00000014038	FAM193B	FAM193||FAM193_C||FAM193B
novel_159	ENSSSCG00000037847	MOB2	MOB_kinase_act_fam||MOB_kinase_act_sf
novel_159	ENSSSCG00000000138	PVALB	EF_hand_dom||Parvalbumin||EF_Hand_1_Ca_BS||EFhanddom_pair
novel_159	ENSSSCG00000039849	PVALEF	EFhanddom_pair||EF_Hand_1_Ca_BS||EF_hand_dom
novel_159	ENSSSCG00000037110	PCP4	PCP4
novel_159	ENSSSCG00000038631	TCFL5	HLH_DNAbd_sf||bHLH_dom||TCFL5
novel_159	ENSSSCG00000040236		Rossmannlike_a/b/a_fold||tRNA_thiolation_TtcA_Ctu1||TilS/TtcA_N||CTU1_C||Ncs6/Tuc1/Ctu1
novel_159	ENSSSCG00000038987	CCDC59	Fyv7/TAP26
novel_159	ENSSSCG00000040035		TIL_dom||WxxW_domain||MUC2||Cys_knot_C||VWF_dom||Cystineknot_cytokine||Unchr_dom_Cysrich||Ser_inhiblike_sf||Glyco_hormone_CN||VWF_typeD
novel_159	ENSSSCG00000014430	ABLIM3	ABLIM3||AbLIM_anchor||Villin_headpiece||Znf_LIM||Villin_headpiece_dom_sf
novel_159	ENSSSCG00000038494	LPIN2	HADlike_sf||Lipin_N||Lipin_mid||LNS2||LNS2/PITP||LIPIN
novel_159	ENSSSCG00000039313		CD59_antigen_CS||LY6_UPA_receplike
novel_159	ENSSSCG00000036983		Ig/MHC_CS||Iglike_dom_sf||Iglike_dom||Ig_C1set||Iglike_fold
novel_159	ENSSSCG00000020754	CD3EAP	DNAdir_RNA_pol1_su_RPA34
novel_159	ENSSSCG00000013642	PDE4A	PDEase_CS||PDEase||PDEase_catalytic_dom_sf||PDEase_catalytic_dom||PDE4_UCR||HD/PDEase_dom
novel_159	ENSSSCG00000016339	ILKAP	PP2C_BS||PPMtype_dom_sf||PPMtype_phosphatase_dom||PP2C
novel_159	ENSSSCG00000023667	KEAP1	Kelch_1||Kelchtyp_bpropeller||BACK||BTB/POZ_dom||BTBkelch_protein||SKP1/BTB/POZ_sf||KEAP1
novel_159	ENSSSCG00000038888	C1orf122	DUF4726
novel_159	ENSSSCG00000034859	GADD45GIP1	Damageinduceinteracting_prot||Damageinduceinteract_sf
novel_159	ENSSSCG00000032810		GZMM||Trypsin_dom||Peptidase_S1_PA||TRYPSIN_HIS||Peptidase_S1_PA_chymotrypsin||TRYPSIN_SER||Peptidase_S1A
novel_159	ENSSSCG00000032921	INO80E	INO80E
novel_159	ENSSSCG00000001520	LEMD2	LEM/LEMlike_dom_sf||LEMD2||MSC||MAN1_winged_helix_dom||LEM_dom
novel_159	ENSSSCG00000000204	PRPF40B	WW_dom_sf||FF_domain||FF_domain_sf||Prp40like||WW_dom
novel_159	ENSSSCG00000012955	RAB1B	Pentatricopeptide_repeat||Kinesin_light_repeat||Small_GTPase||TPR_repeat||Small_GTPbd_dom||Cornichon_conserved||TPRlike_helical_dom_sf||Ploop_NTPase||Kinesin_light||Cornichon||TPRcontain_dom
novel_159	ENSSSCG00000007940		DUF4795
novel_159	ENSSSCG00000007901	CIITA	Leurich_rpt||Ploop_NTPase||NLRC_HD2||LRR_dom_sf||MHC_II_transact||NACHT_NTPase
novel_159	ENSSSCG00000002533	WDR20	WD40/YVTN_repeatlike_dom_sf||WD40_repeat_dom_sf||WD40_repeat||WD40_repeat_dom
novel_159	ENSSSCG00000032383
novel_159	ENSSSCG00000010860	PSEN2	Preselin/SPP||Pept_A22A_PS2||Peptidase_A22A||Presenilin_C
novel_159	ENSSSCG00000031441	GRAMD4	GRAM||GRAMDC4_PHGRAM||GRAMDC4||PHlike_dom_sf
novel_159	ENSSSCG00000000108	TMEM184B	Ostalpha/TMEM184C
novel_159	ENSSSCG00000013042
novel_159	ENSSSCG00000029602	WDR37	WD40_repeat_dom||WD40_repeat_dom_sf||WD40_repeat||Gprotein_beta_WD40_rep||WD40/YVTN_repeatlike_dom_sf||WD40_repeat_CS
novel_159	ENSSSCG00000016339	ILKAP	PP2C_BS||PPMtype_dom_sf||PPMtype_phosphatase_dom||PP2C
novel_159	ENSSSCG00000024784	CACNA1S	VDCC_L_a1ssu||VDCC_a1su_IQ||VDCC_L_a1su||Ion_trans_dom||CAC1F_C||GPHH_dom||Volt_channel_dom_sf||VDCCAlpha1
novel_159	ENSSSCG00000033653		RBD_domain_sf||U2AF_small||Nucleotidebd_a/b_plait_sf||RRM_dom||RRM_dom_euk||Znf_CCCH
novel_159	ENSSSCG00000003040	ARHGEF1	RGS_sf||RGSlike_dom||PH_domain||PH_16||DHdomain||DBL_dom_sf||PHlike_dom_sf
novel_159	ENSSSCG00000010735	LHPP	HADlike_sf||HADSF_hydro_IIA||LHPP/HDHD2||HAD_sf
novel_159	ENSSSCG00000034211		WH_DNAbd_sf||WHlike_DNAbd_sf||Ets_dom
novel_159	ENSSSCG00000029602	WDR37	WD40_repeat_dom||WD40_repeat_dom_sf||WD40_repeat||Gprotein_beta_WD40_rep||WD40/YVTN_repeatlike_dom_sf||WD40_repeat_CS
novel_159	ENSSSCG00000039215	PHYHIPL	FN3_sf||Iglike_fold||PHYHIP/PHYHIPL||FN3_dom
novel_159	ENSSSCG00000013658	S1PR2	GPCR_Rhodpsn||GPCR_Rhodpsn_7TM||EDG5_rcpt||S1P_rcpt
novel_159	ENSSSCG00000038233		Lipocalin||Lipocalin_CS||Lipocln_cytosolic_FAbd_dom||Calycin
novel_159	ENSSSCG00000036542	PPP1R13L	Ankyrin_rpt||SH3_domain||iASPP||SH3like_dom_sf||Ankyrin_rptcontain_dom||SH3_iASPP||Ankyrin_rptcontain_sf
novel_159	ENSSSCG00000017260	WIPI1	WD40/YVTN_repeatlike_dom_sf||WD40_repeat_dom_sf||WIPI1||WD40_repeat
novel_159	ENSSSCG00000047045	C11orf94	DUF4733
novel_159	ENSSSCG00000014871	TSKU	Leurich_rpt_typicalsubtyp||Leurich_rpt||LRR_dom_sf
novel_159	ENSSSCG00000031513	HRAS	Small_GTPase_Rastype||Small_GTPase||Small_GTPbd_dom||Ploop_NTPase
novel_159	ENSSSCG00000014852	ARRB1	Arrestin||Arrestin_CS||Arrestin_C||Arrestin_Clike||Arrestinlike_N||Arrestin_N||Ig_Eset
novel_159	ENSSSCG00000028052	OBSL1	Ig_sub||Ig_Iset||Iglike_dom||FN3_dom||Iglike_dom_sf||Ig_sub2||Iglike_fold||FN3_sf
novel_159	ENSSSCG00000041738		Iglike_fold||Iglike_dom||Iglike_dom_sf||Ig_sub
novel_159	ENSSSCG00000016733		EGD2/NACA||Nas_polypepassoc_cplx_dom||NACAD_UBA||NAC_A/B_dom_sf
novel_159	ENSSSCG00000023110	UBXN1	UBX_dom||Ubiquitinlike_domsf||UBAlike_sf||UBA_UBXN1||UBA||
novel_159	ENSSSCG00000016291	GIGYF2	GYFlike_dom_sf||GYF
novel_159	ENSSSCG00000029145	POMGNT1	Nucleotidediphossugar_trans||POMGNT1_PANDERlike||Glyco_trans_13||ILEI/PANDER_dom
novel_159	ENSSSCG00000013530		Glyco_trans_10||GT10like_sf||Glyco_tran_10_N
novel_159	ENSSSCG00000010699	ATE1	Nend_Aminoacyl_Trfase_N||Nend_Aminoacyl_Trfase_C||Acyl_CoA_acyltransferase||ArgtRNAP_Trfase_1_euk||Nend_Aminoacyl_Trfase
novel_159	ENSSSCG00000034102	DGAT2	DAGAT
novel_159	ENSSSCG00000040035		TIL_dom||WxxW_domain||MUC2||Cys_knot_C||VWF_dom||Cystineknot_cytokine||Unchr_dom_Cysrich||Ser_inhiblike_sf||Glyco_hormone_CN||VWF_typeD
novel_159	ENSSSCG00000009246	ENOPH1	HADSF_hydro_IA||Enolaseppase_E1||ENOPH1_eukaryotes||HAD_sf||HADlike_sf
novel_159	ENSSSCG00000006940	CCN1	TSP1_rpt_sf||Growth_fac_rcpt_cys_sf||Cys_knot_C||IGFBPlike||VWF_dom||Insulin_GFbd_Cysrich_CS||TSP1_rpt||Glyco_hormone_CN||IGFBP_CNN
novel_159	ENSSSCG00000011162		LARP5_RRM||RBD_domain_sf||La_HTH||WHlike_DNAbd_sf||WH_DNAbd_sf
novel_159	ENSSSCG00000014817	ARAP1	ARFGAP/RecO||RA_dom||RhoGAP_ARAP||PH_domain||RhoGAP_dom||ArfGAP_dom||Rho_GTPase_activation_prot||PHlike_dom_sf||SAM/pointed_sf||SAM||ArfGAP_dom_sf
novel_159	ENSSSCG00000021241	ADAMTS13	Peptidase_M12B||TSP1_rpt||ADAM_Cysrich||Sperma_CUB_dom_sf||ADAMTS13||ADAMTS/ADAMTSlike||ADAM_CR_2||TSP1_rpt_sf||MetalloPept_cat_dom_sf
novel_159	ENSSSCG00000006820	EPS8L3	SH3_domain||SH3like_dom_sf||SAM_3||PTB||SAM/pointed_sf||PHlike_dom_sf||EPS8like||Eps8_SH3||PTB/PI_dom||EPS8_PTB
novel_159	ENSSSCG00000030153	SMURF1	C2_domain_sf||E3_ub_ligase_SMURF1||WW_dom_sf||WW_dom||C2_dom||Hect_E3_ubiquitin_ligase||HECT_dom
novel_159	ENSSSCG00000012856	NAP1L4	NAP_family||NAPlike_sf
novel_159	ENSSSCG00000017994	CFAP52	WD40_repeat_CS||WD40/YVTN_repeatlike_dom_sf||WD40_repeat_dom||WD40_repeat||CFAP52||WD40_repeat_dom_sf
novel_159	ENSSSCG00000035071	DCST1	DC_STAMPlike||Znf_RING
novel_159	ENSSSCG00000031757	CARS2	tRNAsynt_1_cat_dom||Rossmannlike_a/b/a_fold||CystRNAsynt_Ia_DALR||tRNAsynth_Ia_anticodonbd||CystRNA/MSH_ligase||CystRNAligase
novel_159	ENSSSCG00000007580	WIPI2	WD40_repeat_dom_sf||WIPI2||WD40_repeat||WD40/YVTN_repeatlike_dom_sf
novel_159	ENSSSCG00000010931		BTBkelch_protein||BACK||BTB/POZ_dom||AdipoR/HlyIIIrelated||Gal_Oxase/kelch_bpropeller||SKP1/BTB/POZ_sf||Kelch_1||Kelchtyp_bpropeller
novel_159	ENSSSCG00000048027		Ig_sub||Iglike_dom_sf||Ig_Vset||Iglike_dom||Iglike_fold
novel_159	ENSSSCG00000014441	CSF1R	Tyr_kinase_cat_dom||Iglike_dom||Ig_sub||Ig_Iset||CSF1_receptor||SerThr/Tyr_kinase_cat_dom||Kinaselike_dom_sf||Tyr_kinase_AS||Protein_kinase_ATP_BS||Iglike_fold||Ig_sub2||Prot_kinase_dom||Iglike_dom_sf||Immunoglobulin
novel_159	ENSSSCG00000023171	SLC66A2	PQloop_rpt
novel_159	ENSSSCG00000014626	HPX	Hemopexinlike_repeat||Hemopexin_CS||Hemopexin||Hemopexinlike_dom_sf||Hemopexinlike_dom
novel_159	ENSSSCG00000009333		WD40/YVTN_repeatlike_dom_sf||WD40_repeat_CS||Gprotein_beta_WD40_rep||EFhanddom_pair||WD40_repeat_dom_sf||WD40_repeat||WD40_repeat_dom
novel_159	ENSSSCG00000014817	ARAP1	ARFGAP/RecO||RA_dom||RhoGAP_ARAP||PH_domain||RhoGAP_dom||ArfGAP_dom||Rho_GTPase_activation_prot||PHlike_dom_sf||SAM/pointed_sf||SAM||ArfGAP_dom_sf
novel_159	ENSSSCG00000025796	NLE1	WD40_repeat_CS||WD40_repeat||Gprotein_B||Gprotein_beta_WD40_rep||NLE||WD40/YVTN_repeatlike_dom_sf||WD40_repeat_dom||Apc4_WD40_dom||WD40_repeat_dom_sf
novel_159	ENSSSCG00000016733		EGD2/NACA||Nas_polypepassoc_cplx_dom||NACAD_UBA||NAC_A/B_dom_sf
novel_159	ENSSSCG00000016733		EGD2/NACA||Nas_polypepassoc_cplx_dom||NACAD_UBA||NAC_A/B_dom_sf
novel_159	ENSSSCG00000003195	PNKP	PNK3P||Polynucleotide_phosphatase||HADlike_sf||PNKP||HADSF_hydro_IIIA||HAD_sf||FHA_2||Ploop_NTPase||SMAD_FHA_dom_sf
novel_159	ENSSSCG00000021220	CKB	ATPguanido_PTrfase_AS||ATPguanido_PTrfase_N_sf||Gln_synth/guanido_kin_cat_dom||ATPguanido_PTrfase_N||ATPguanido_PTrfase||ATPguanido_PTrfase_cat
novel_159	ENSSSCG00000034701	CALY	NSG
novel_159	ENSSSCG00000025955	SSBP4	SSDP_DNAbd||LisH
novel_159	ENSSSCG00000010087	YDJC	YdjClike||Glyco_hydro/deAcase_b/abrl
novel_159	ENSSSCG00000048368		GPCR_Rhodpsn||Olfact_rcpt||GPCR_Rhodpsn_7TM
novel_159	ENSSSCG00000010253	HK1	Hexokinase_BS||Hexokinase_C||Hexokinase_N||Hexokinase||ATPase_NBD
novel_159	ENSSSCG00000031304	TCAIM	TCAIM||DUF4460||DUF4461
novel_159	ENSSSCG00000038043		Iglike_fold||Iglike_dom||Immunoglobulin||Iglike_dom_sf||Ig_sub2||Ig_sub
novel_159	ENSSSCG00000039007		Ctype_lectinlike||Ctype_lectinlike/link_sf||Ctype_lectin_CS||CD209like_CTLD||CTDL_fold
novel_159	ENSSSCG00000013107	PRPF19	WD40_repeat||Ubox_domain||WD40_repeat_CS||Ricin_B_lectin||WD40_repeat_dom||Znf_RING/FYVE/PHD||WD40_repeat_dom_sf||Gprotein_beta_WD40_rep||Prp19||WD40/YVTN_repeatlike_dom_sf||PremRNA_splic_Prp19
novel_159	ENSSSCG00000017499	STARD3	MENTAL||STARD3_MLN64_C||StARlike||STARTlike_dom_sf||START_lipidbd_dom
novel_159	ENSSSCG00000005948	TG	Tyrkin_ephrin_A/B_rcptlike||Thyroglobulin_1_sf||Carboxylesterase_B_CS||CarbesteraseB||AB_hydrolase||Thyroglobulin_1
novel_159	ENSSSCG00000031413	PMPCA	PMPCA||Pept_M16_N||Peptidase_M16_C||Metalloenz_LuxS/M16||Pept_M16_Zn_BS
novel_159	ENSSSCG00000009555	LAMP1	LAMP_CS||Lysosomeassoc_membr_glycop
novel_159	ENSSSCG00000036659	NIPSNAP2	Dimeric_a/bbarrel||NIPSNAP
novel_159	ENSSSCG00000031441	GRAMD4	GRAM||GRAMDC4_PHGRAM||GRAMDC4||PHlike_dom_sf
novel_159	ENSSSCG00000032747		Asp/GluADT_csu||Asp/GluADT_sf_sub_c
novel_159	ENSSSCG00000014852	ARRB1	Arrestin||Arrestin_CS||Arrestin_C||Arrestin_Clike||Arrestinlike_N||Arrestin_N||Ig_Eset
novel_159	ENSSSCG00000016733		EGD2/NACA||Nas_polypepassoc_cplx_dom||NACAD_UBA||NAC_A/B_dom_sf
novel_159	ENSSSCG00000028169	NCAPG2	ARMtype_fold||Condensin2_G2
novel_159	ENSSSCG00000014430	ABLIM3	ABLIM3||AbLIM_anchor||Villin_headpiece||Znf_LIM||Villin_headpiece_dom_sf
novel_159	ENSSSCG00000033329	SLC47A1	MATE_fam
novel_159	ENSSSCG00000033329	SLC47A1	MATE_fam
novel_159	ENSSSCG00000005617	STXBP1	Sec1like_sf||Sec1like_dom1||Sec1like_dom2||Sec1like_dom3a||Sec1like
novel_159	ENSSSCG00000002808	ZNF319	Znf_C2H2_sf||Znf_C2H2_type
novel_159	ENSSSCG00000012324	IQSEC2	PH_domain||IQSEC_PH||Sec7_C_sf||IQ_motif_EFhandBS||Sec7_dom||||Sec7_dom_sf||PHlike_dom_sf
novel_159	ENSSSCG00000003195	PNKP	PNK3P||Polynucleotide_phosphatase||HADlike_sf||PNKP||HADSF_hydro_IIIA||HAD_sf||FHA_2||Ploop_NTPase||SMAD_FHA_dom_sf
novel_159	ENSSSCG00000009556	CUL4A	WHlike_DNAbd_sf||Cullin_homology_sf||Cullin_repeatlike_dom_sf||Cullin_N||Cullin_neddylation_domain||Cullin_homology||WH_DNAbd_sf||Cullin_CS
novel_159	ENSSSCG00000028674		Sushi_SCR_CCP_dom||Sushi/SCR/CCP_sf
novel_159	ENSSSCG00000002671	ATP2C2	ATPase_Ptyp_cyto_dom_N||ATPase_Ptyp_cationtransptr_C||ATP2C2||P_typ_ATPase||ATPase_Ptyp_transduc_dom_A_sf||HADlike_sf||ATPase_Ptyp_TM_dom_sf||Ptype_ATPase_IIA_PMR1||ATPase_Ptyp_cationtransptr_N||ATPase_Ptyp_P_site||HAD_sf
novel_159	ENSSSCG00000030415	DPP3	Peptidase_M49||Dipeptidylpeptase3
novel_159	ENSSSCG00000044206
novel_159	ENSSSCG00000017499	STARD3	MENTAL||STARD3_MLN64_C||StARlike||STARTlike_dom_sf||START_lipidbd_dom
novel_159	ENSSSCG00000040951	SCT	Prosecretin||Glucagon_GIP_secretin_VIP
novel_159	ENSSSCG00000017494	IKZF3	Znf_C2H2_type||Znf_C2H2_sf
novel_159	ENSSSCG00000007580	WIPI2	WD40_repeat_dom_sf||WIPI2||WD40_repeat||WD40/YVTN_repeatlike_dom_sf
novel_159	ENSSSCG00000003195	PNKP	PNK3P||Polynucleotide_phosphatase||HADlike_sf||PNKP||HADSF_hydro_IIIA||HAD_sf||FHA_2||Ploop_NTPase||SMAD_FHA_dom_sf
novel_159	ENSSSCG00000037369	MTG2	GTP1_OBG_dom||GTP_binding_domain||GTPbd_Obg/CgtA||GTPbd_Obg||Ploop_NTPase||G_OBG||GTP1_OBG_dom_sf
novel_159	ENSSSCG00000029145	POMGNT1	Nucleotidediphossugar_trans||POMGNT1_PANDERlike||Glyco_trans_13||ILEI/PANDER_dom
novel_159	ENSSSCG00000047840
novel_159	ENSSSCG00000007917	RBFOX1	Fox1_C_dom||FOX1_RRM||Nucleotidebd_a/b_plait_sf||RRM_dom||RNAbd_Fox1||RBD_domain_sf
novel_159	ENSSSCG00000000261		Thyroglobulin_1_sf||Growth_fac_rcpt_cys_sf||IGFBP_16_chordata||IGFBPlike||Thyroglobulin_1||IGFBP6||IGFBP16
novel_159	ENSSSCG00000028602	GTPBP4	GTP_binding_domain||Small_GTPbd_dom||NOG1||G_FEOB_dom||NOG1_Rossman_fold_dom||G_OBG||NOG_C||NOG1_N||Ploop_NTPase
novel_159	ENSSSCG00000007940		DUF4795
novel_159	ENSSSCG00000002558	CEP170B	CEP170_C||SMAD_FHA_dom_sf||FHA_dom
novel_159	ENSSSCG00000022538	MARK4	KA1/Ssp2_C||UBA||Prot_kinase_dom||Kinaselike_dom_sf||KA1_dom||Protein_kinase_ATP_BS||Ser/Thr_kinase_AS
novel_159	ENSSSCG00000004528	MBD2	DNAbd_dom_sf||MeCpGbd_2/3_C_dom||MBD2/MBD3_p55bd||Methyl_CpG_DNAbd
novel_159	ENSSSCG00000024864	ATXN10	Ataxin10_domain||ARMlike||ARMtype_fold
novel_159	ENSSSCG00000045958		GPCR_Rhodpsn||GPCR_Rhodpsn_7TM||Olfact_rcpt
novel_159	ENSSSCG00000005948	TG	Tyrkin_ephrin_A/B_rcptlike||Thyroglobulin_1_sf||Carboxylesterase_B_CS||CarbesteraseB||AB_hydrolase||Thyroglobulin_1
novel_159	ENSSSCG00000034891		GPCR_2_secretinlike||GPCR_2_extracell_dom_sf||GPCR_2_secretinlike_CS||GPCR_2_extracellular_dom||GPCR_2_glucagon_rcpt||GPCR_2_GLP1/glucagon_rcpt||GPCR_2like
novel_159	ENSSSCG00000016339	ILKAP	PP2C_BS||PPMtype_dom_sf||PPMtype_phosphatase_dom||PP2C
novel_159	ENSSSCG00000038963		Ser/Thr_kinase_AS||Protein_kinase_ATP_BS||Kinaselike_dom_sf||AGCkinase_C||Prot_kinase_dom
novel_159	ENSSSCG00000050056	CCDC201
novel_159	ENSSSCG00000035849	PTPRF	Iglike_dom_sf||FN3_dom||Ig_sub2||FN3_sf||Iglike_fold||Tyr_Pase_cat||Tyr_Pase_AS||PTPase_domain||Ig_sub||Ig_Iset||Prottyrosine_phosphataselike||Iglike_dom||TYR_PHOSPHATASE_dom
novel_159	ENSSSCG00000032656	BRSK1	Prot_kinase_dom||UBA||Ser/Thr_kinase_AS||Kinaselike_dom_sf||Protein_kinase_ATP_BS
novel_159	ENSSSCG00000051614		Retrovr_matrix||Retrov_capsid_N||Gag_P30||G_retro_matrix_sf||G_retro_matrix
novel_159	ENSSSCG00000003390	SLC2A7	Sugar_transporter_CS||MFS_dom||MFS_sugar_transportlike||Sugar/inositol_transpt||MFS_trans_sf
novel_159	ENSSSCG00000007157	SLC4A11	HCO3_transpt_euk||HCO3_transpt_C||PTrfase/Anion_transptr
novel_159	ENSSSCG00000003120	NAPA	NSF_attach||TPRlike_helical_dom_sf
novel_159	ENSSSCG00000033514	CRHR2	GPCR_2_secretinlike||GPCR_2_extracell_dom_sf||GPCR_2_secretinlike_CS||GPCR_2_extracellular_dom||GPCR_2_CRF_rcpt||GPCR_2_CRF2_rcpt||GPCR_2like
novel_159	ENSSSCG00000004971	TLE3	WD40_repeat_dom_sf||WD40_repeat||WD40_repeat_dom||Groucho/TLE_N||WD40/YVTN_repeatlike_dom_sf||WD40_repeat_CS||Groucho_enhance
novel_159	ENSSSCG00000016821	SLC45A2	MFS_trans_sf||CoATrfase_fam_III||MFS||CoATrfase_III_dom_sf
novel_159	ENSSSCG00000008434	TTC7A	TPRcontain_dom||Ttc7A||TPR_repeat||TPRlike_helical_dom_sf
novel_159	ENSSSCG00000022246		Iglike_fold||CD80_C2set||Iglike_dom||Ig_Vset||Iglike_dom_sf
novel_159	ENSSSCG00000001695	VEGFA	VEGF_C||Cystineknot_cytokine||PD_growth_factor_CS||VEGF_C_sf||PDGF/VEGF_dom
novel_159	ENSSSCG00000016338	PER2	PAS||PASlike_dom_sf||Period_circadianlike_C||PAS_fold_3
novel_159	ENSSSCG00000033450	PDAP1	Casein_kinase_sb_PP28||HAP28
novel_159	ENSSSCG00000036887	CLPB	Ankyrin_rptcontain_dom||Ankyrin_rptcontain_sf||Clp_ATPase_C||ATPase_AAA_core||AAA+_ATPase||Ankyrin_rpt||Ploop_NTPase||ClpA/B
novel_159	ENSSSCG00000005636	SLC25A25	Mit_carrier||EF_hand_dom||Mt_carrier_dom_sf||Graves_DC||Mitochondrial_sb/sol_carrier||EFhanddom_pair
novel_159	ENSSSCG00000009556	CUL4A	WHlike_DNAbd_sf||Cullin_homology_sf||Cullin_repeatlike_dom_sf||Cullin_N||Cullin_neddylation_domain||Cullin_homology||WH_DNAbd_sf||Cullin_CS
novel_159	ENSSSCG00000031441	GRAMD4	GRAM||GRAMDC4_PHGRAM||GRAMDC4||PHlike_dom_sf
novel_159	ENSSSCG00000041364
novel_159	ENSSSCG00000041090		Iglike_fold||Iglike_dom||Iglike_dom_sf||Ig_Vset||Ig_sub
novel_159	ENSSSCG00000026962	A4GALT	Nucleotidediphossugar_trans||GlycoTrfase_DXD_sugarbd_CS||A14GlycosylTfrase_dom
novel_159	ENSSSCG00000027565	ARHGAP45	RhoGAP_dom||PE/DAGbd||Rho_GTPase_activation_prot||FCH_dom||F_BAR||AH/BAR_dom_sf
novel_159	ENSSSCG00000038792	FAM221A	Fam221a/b
novel_159	ENSSSCG00000001695	VEGFA	VEGF_C||Cystineknot_cytokine||PD_growth_factor_CS||VEGF_C_sf||PDGF/VEGF_dom
novel_159	ENSSSCG00000010925	PPP1R12B	Ankyrin_rpt||Ankyrin_rptcontain_sf||Ankyrin_rptcontain_dom||MYPT1/MYPT2/Mbs85||PRKG1_interact
novel_159	ENSSSCG00000028674		Sushi_SCR_CCP_dom||Sushi/SCR/CCP_sf
novel_159	ENSSSCG00000006464	NTRK1	Tyr_kinase_NGF_rcpt||Tyr_kinase_rcpt_2_CS||NTRK_C2||Tyr_kinase_cat_dom||TrkA_TMD||Leurich_rpt||SerThr/Tyr_kinase_cat_dom||Kinaselike_dom_sf||Tyr_kinase_AS||Protein_kinase_ATP_BS||Iglike_fold||Cysrich_flank_reg_C||Iglike_dom||Prot_kinase_dom||Iglike_dom_sf||Tyr_kinase_neurotrophic_rcpt_1||LRR_dom_sf
novel_159	ENSSSCG00000000555	ITPR2	MIR_dom_sf||InsP3_rcpt||RIH_dom||Ion_trans_dom||Ins145_P3_rcpt||ARMtype_fold||RIH_assocdom||RyR/IP3R_RIH_dom_sf||MIR_motif
novel_159	ENSSSCG00000051375		Ctype_lectinlike||CTDL_fold||Eosinophil_major_basic
novel_159	ENSSSCG00000013363	LDHC	Lactate/malate_DH_C||NAD(P)bd_dom_sf||Lactate_DH/Glyco_Ohase_4_C||Llactate_DH||Llactate/malate_DH||Lactate/malate_DH_N||Llactate_DH_AS
novel_159	ENSSSCG00000033329	SLC47A1	MATE_fam
novel_159	ENSSSCG00000007609		ARC1A||WD40/YVTN_repeatlike_dom_sf||ARPC1||WD40_repeat_dom||WD40_repeat||WD40_repeat_dom_sf
novel_159	ENSSSCG00000009278	FGF9	Fibroblast_GF_fam||FGF9||IL1/FGF
novel_159	ENSSSCG00000014430	ABLIM3	ABLIM3||AbLIM_anchor||Villin_headpiece||Znf_LIM||Villin_headpiece_dom_sf
novel_159	ENSSSCG00000026962	A4GALT	Nucleotidediphossugar_trans||GlycoTrfase_DXD_sugarbd_CS||A14GlycosylTfrase_dom
novel_159	ENSSSCG00000035891	ADGRB1	GAIN_dom_N||TSP1_rpt_sf||GPCR_2_secretinlike||GPCR_2_extracell_dom_sf||GPCR_2_brain_angio_inhib||GPS||GPCR_2_extracellular_dom||GPCR_2like||TSP1_rpt
novel_159	ENSSSCG00000021672	WBP2	GRAM||WBP2
novel_159	ENSSSCG00000008691	TNIP2	NEMO_ZF||EABR||CC2LZ_dom
novel_159	ENSSSCG00000007116	CD93	EGFlike_dom||Ctype_lectinlike||CTDL_fold||EGF_Cabd_CS||Growth_fac_rcpt_cys_sf||EGFlike_Cabd_dom||Ctype_lectinlike/link_sf||EGFlike_CS||cEGF||EGFtype_Asp/Asn_hydroxyl_site
novel_159	ENSSSCG00000016295	NGEF	SH3like_dom_sf||PH_domain||Ephexin1_SH3||DHdomain||DBL_dom_sf||PHlike_dom_sf||SH3_domain
novel_159	ENSSSCG00000028911	COLQ	Collagen||Myxo_disulph_rpt
novel_159	ENSSSCG00000003710	TTC39C	TPRlike_helical_dom_sf||||Iml2/TPR_39
novel_159	ENSSSCG00000000967		SHIPPOrpt
novel_159	ENSSSCG00000000204	PRPF40B	WW_dom_sf||FF_domain||FF_domain_sf||Prp40like||WW_dom
novel_159	ENSSSCG00000035216	SPRED3	PHlike_dom_sf||SPRE_EVH1||KBD||Sprouty||WH1/EVH1_dom
novel_159	ENSSSCG00000050244		SANT/Myb||Homeoboxlike_sf||SANT_dom||NCoR_GPS2_interact
novel_159	ENSSSCG00000040535		LY6_UPA_receplike
novel_159	ENSSSCG00000017133	RAB40B	SOCS_box||SOCS_boxlike_dom_sf||WD40/YVTN_repeatlike_dom_sf||Small_GTPase||WD40_repeat||Ploop_NTPase||WD40_repeat_dom_sf
novel_159	ENSSSCG00000048443	APLN	Apelin
novel_159	ENSSSCG00000022643	KATNAL2	AAA_lid_3||AAA+_ATPase||LisH||Ploop_NTPase||Katanin_p60_AL2||ATPase_AAA_core
novel_159	ENSSSCG00000031441	GRAMD4	GRAM||GRAMDC4_PHGRAM||GRAMDC4||PHlike_dom_sf
novel_159	ENSSSCG00000038711	TMEM223	Tmem223
novel_159	ENSSSCG00000016339	ILKAP	PP2C_BS||PPMtype_dom_sf||PPMtype_phosphatase_dom||PP2C
novel_159	ENSSSCG00000006533	ADAM15	Peptidase_M12B||Disintegrin_dom||EGFlike_CS||ADAM_Cysrich||Disintegrin_dom_sf||EGFlike_dom||MetalloPept_cat_dom_sf||ADAM15||Reprolysin_adamalysin||Peptidase_M12B_N
novel_159	ENSSSCG00000023660	PARP1	BRCT_dom||Poly(ADPribose)pol_reg_dom_sf||PARP||Poly(ADPribose)pol_cat_dom||BRCT_dom_sf||Znf_PARP||Znf_PARP_sf||WGR_domain||WGR_dom_sf||Poly(ADPribose)pol_reg_dom||PADR1||PADR1_dom_sf
novel_159	ENSSSCG00000028755	EIPR1	WD40_repeat_dom||WD40_repeat||EIPR1||WD40_repeat_CS||WD40/YVTN_repeatlike_dom_sf
novel_159	ENSSSCG00000014626	HPX	Hemopexinlike_repeat||Hemopexin_CS||Hemopexin||Hemopexinlike_dom_sf||Hemopexinlike_dom
novel_159	ENSSSCG00000033025	C21orf91	EURL_prot
novel_159	ENSSSCG00000016821	SLC45A2	MFS_trans_sf||CoATrfase_fam_III||MFS||CoATrfase_III_dom_sf
novel_159	ENSSSCG00000003439	DHRS3	DHRS3||SDR_fam||NAD(P)bd_dom_sf
novel_159	ENSSSCG00000003040	ARHGEF1	RGS_sf||RGSlike_dom||PH_domain||PH_16||DHdomain||DBL_dom_sf||PHlike_dom_sf
novel_159	ENSSSCG00000006391	ATP1A2	HADlike_sf||ATPase_Ptyp_TM_dom_sf||ATPase_Ptyp_cationtransptr_N||HAD_sf||ATPase_Ptyp_P_site||Ptype_ATPase_IIC||ATPase_Ptyp_cyto_dom_N||ATPase_Ptyp_cationtransptr_C||P_typ_ATPase||ATPase_Ptyp_transduc_dom_A_sf
novel_159	ENSSSCG00000009335	B3GLCT	Nucleotidediphossugar_trans||Fringelike
novel_159	ENSSSCG00000012836	AP2A2	Clathrin_aadaptin_app_sub_C||ARMtype_fold||Clathrin/coatomer_adaptlike_N||Clathrin_a/b/gadaptin_app_Ig||AP2_complex_asu||ARMlike||TBP_dom_sf||Clathrin_app_Iglike_sf||Coatomer/calthrin_app_sub_C
novel_159	ENSSSCG00000033355	LGI3	Cysrich_flank_reg_C||Leurich_rpt_typicalsubtyp||Quinoprot_gluc/sorb_DH||EAR||Leurich_rpt||EPTP||LRR_dom_sf
novel_159	ENSSSCG00000016721	DBNL	SH3like_dom_sf||Drebrinlike_SH3||SH3_domain||Dbnl||ADFH/Gelsolinlike_dom_sf||ADFH
novel_159	ENSSSCG00000007840	POLR3E	RNA_pol_III_Rpc5
novel_159	ENSSSCG00000006403	CRP	Pentaxin_CS||ConAlike_dom_sf||Pentraxinrelated
novel_159	ENSSSCG00000012992	FRMD8	Band_41_domain||FERM_central||FERM/acylCoAbd_prot_sf||FERM_domain||FERM_2||PHlike_dom_sf
novel_159	ENSSSCG00000035999	NUDT16L1	NUDIX_hydrolaselike_dom_sf
novel_159	ENSSSCG00000029050	MRPL55	Ribosomal_L55_mit
novel_159	ENSSSCG00000004587	MYO1E	Kinesin_motor_dom_sf||IQ_motif_EFhandBS||MYSc_Myo1||Myosin_TH1||Ie/If_SH3||SH3_domain||Ploop_NTPase||Myosin_head_motor_dom||SH3like_dom_sf
novel_159	ENSSSCG00000046003	TSC1	Hamartin||ARMtype_fold
novel_159	ENSSSCG00000025582		Phox||PX_dom_sf||PXDC1
novel_159	ENSSSCG00000007504	RBM38	RBD_domain_sf||RRM_dom||Nucleotidebd_a/b_plait_sf||
novel_159	ENSSSCG00000028602	GTPBP4	GTP_binding_domain||Small_GTPbd_dom||NOG1||G_FEOB_dom||NOG1_Rossman_fold_dom||G_OBG||NOG_C||NOG1_N||Ploop_NTPase
novel_159	ENSSSCG00000038992	TUBB6	Tub_FtsZ_C||Tubulin/FtsZ_GTPase_sf||Betatubulin_BS||Tubulin/FtsZ_C_sf||Tubulin_CS||Beta_tubulin||Tubulin/FtsZ_2layersanddom||Tubulin_FtsZ_GTPase||Tubulin
novel_159	ENSSSCG00000040666	REX1BD	REX1B
novel_159	ENSSSCG00000012836	AP2A2	Clathrin_aadaptin_app_sub_C||ARMtype_fold||Clathrin/coatomer_adaptlike_N||Clathrin_a/b/gadaptin_app_Ig||AP2_complex_asu||ARMlike||TBP_dom_sf||Clathrin_app_Iglike_sf||Coatomer/calthrin_app_sub_C
novel_159	ENSSSCG00000002971	ACP7	Calcineurinlike_PHP_ApaH||Purple_acid_Paselike_N||Metallodepent_PPlike||MPP_PAP||Purple_acid_Pase_N||Purple_acid_PPase_C_dom
novel_159	ENSSSCG00000003040	ARHGEF1	RGS_sf||RGSlike_dom||PH_domain||PH_16||DHdomain||DBL_dom_sf||PHlike_dom_sf
novel_159	ENSSSCG00000035805	DLK1	EGFlike_dom||EGFlike_Cabd_dom||EGFlike_CS||EGFtype_Asp/Asn_hydroxyl_site
novel_159	ENSSSCG00000017494	IKZF3	Znf_C2H2_type||Znf_C2H2_sf
novel_159	ENSSSCG00000018055		Phopholipid_MeTrfase||PEMT/MFAP
novel_159	ENSSSCG00000016269		SPATA3
novel_159	ENSSSCG00000033262		Thyroglobulin_1||MHC_IIassoc_invariant_trimer||Thyroglobulin_1_sf||MHC_IIassoc_invar/CLIP_MHCbd||MHCII_invariant_trimer_sf||CD74_antigen||MHC_IIassoc_invar_chain
novel_159	ENSSSCG00000048439	RALA	Small_GTPase||Small_GTPbd_dom||Small_GTPase_Rastype||Ral||Ploop_NTPase
novel_159	ENSSSCG00000012965	DRAP1	Histonefold||CBFA_NFYB_domain
novel_159	ENSSSCG00000017133	RAB40B	SOCS_box||SOCS_boxlike_dom_sf||WD40/YVTN_repeatlike_dom_sf||Small_GTPase||WD40_repeat||Ploop_NTPase||WD40_repeat_dom_sf
novel_159	ENSSSCG00000024070		Prot_kinase_dom||Protein_kinase_ATP_BS||Kinaselike_dom_sf||Ser/Thr_kinase_AS
novel_159	ENSSSCG00000022538	MARK4	KA1/Ssp2_C||UBA||Prot_kinase_dom||Kinaselike_dom_sf||KA1_dom||Protein_kinase_ATP_BS||Ser/Thr_kinase_AS
novel_159	ENSSSCG00000036237	ITGA7	Integrin_alpha_C_CS||FGGAP||Integrin_alpha_N||Int_alpha_betap||Integrin_alpha||Integrin_alpha2||Integrin_dom_sf
novel_159	ENSSSCG00000040945	ZFYVE21	Znf_FYVE||Znf_FYVE_PHD||ZFYVE21_C||Znf_RING/FYVE/PHD||Znf_FYVErel||ZFYVE21_C_sf
novel_159	ENSSSCG00000040945	ZFYVE21	Znf_FYVE||Znf_FYVE_PHD||ZFYVE21_C||Znf_RING/FYVE/PHD||Znf_FYVErel||ZFYVE21_C_sf
novel_159	ENSSSCG00000044897
novel_159	ENSSSCG00000039313		CD59_antigen_CS||LY6_UPA_receplike
novel_159	ENSSSCG00000002366	NPC2	ML_Npc2like||Ig_Eset||ML_dom||NPC2like
novel_159	ENSSSCG00000017519	MRPL10	Ribosomal_L10P||Ribosomal_L10like_sf
novel_159	ENSSSCG00000038767	MBP	Myelin_BP
novel_159	ENSSSCG00000001865	SCAPER	Znf_C2H2_sf||Matrin/U1likeC_Znf_C2H2||SCAPER_N||
novel_159	ENSSSCG00000029945	GCAT	2am3keto_CoA_ligase||Aminotransferase_I/II||Aminotrans_II_pyridoxalP_BS||PyrdxlPdep_Trfase_dom1||PyrdxlPdep_Trfase_major||PyrdxlPdep_Trfase
novel_159	ENSSSCG00000034297	HES2	bHLH_dom||Orange_dom||HLH_DNAbd_sf
novel_159	ENSSSCG00000031802	DHRS7B	NAD(P)bd_dom_sf||SDR_fam||Sc_DH/Rdtase_CS
novel_159	ENSSSCG00000007940		DUF4795
novel_159	ENSSSCG00000018056	SRCIN1	Srcin1||AIP3like_C
novel_159	ENSSSCG00000033355	LGI3	Cysrich_flank_reg_C||Leurich_rpt_typicalsubtyp||Quinoprot_gluc/sorb_DH||EAR||Leurich_rpt||EPTP||LRR_dom_sf
novel_159	ENSSSCG00000040103		GET4||TPRlike_helical_dom_sf
novel_159	ENSSSCG00000014852	ARRB1	Arrestin||Arrestin_CS||Arrestin_C||Arrestin_Clike||Arrestinlike_N||Arrestin_N||Ig_Eset
novel_159	ENSSSCG00000028186	FBXL19	Znf_FYVE_PHD||Znf_PHDfinger||Znf_CXXC||LRR_dom_sf||Zinc_finger_PHDtype_CS||Znf_RING/FYVE/PHD||Znf_PHD||Fbox_dom||Leurich_rpt_Cyscon_subtyp
novel_159	ENSSSCG00000003120	NAPA	NSF_attach||TPRlike_helical_dom_sf
novel_159	ENSSSCG00000001986	NFATC4	NFAT||RHD_dimer||RHD_DNA_bind_dom||IPT_dom||Ig_Eset||p53like_TF_DNAbd||Iglike_fold||RHD_DNA_bind_dom_sf
novel_159	ENSSSCG00000012324	IQSEC2	PH_domain||IQSEC_PH||Sec7_C_sf||IQ_motif_EFhandBS||Sec7_dom||||Sec7_dom_sf||PHlike_dom_sf
novel_159	ENSSSCG00000012980	KAT5	Tudorknot||Chromolike_dom_sf||HAT_MYSTtype||Chromo/chromo_shadow_dom||ZfMYST||Acyl_CoA_acyltransferase||Esa1/KAT5/Tip60||WHlike_DNAbd_sf
novel_159	ENSSSCG00000016376		LRR_dom_sf||Leurich_rpt_typicalsubtyp||Leurich_rpt_4||Leurich_rpt
novel_159	ENSSSCG00000016743	OGDH	DH_E1||THDPbinding||Transketolaselike_Pyrbd||KGD_C||2oxoglutarate_DH_E1||KGD_C_sf||2oxogl_dehyd_N
novel_159	ENSSSCG00000012980	KAT5	Tudorknot||Chromolike_dom_sf||HAT_MYSTtype||Chromo/chromo_shadow_dom||ZfMYST||Acyl_CoA_acyltransferase||Esa1/KAT5/Tip60||WHlike_DNAbd_sf
novel_159	ENSSSCG00000028186	FBXL19	Znf_FYVE_PHD||Znf_PHDfinger||Znf_CXXC||LRR_dom_sf||Zinc_finger_PHDtype_CS||Znf_RING/FYVE/PHD||Znf_PHD||Fbox_dom||Leurich_rpt_Cyscon_subtyp
novel_159	ENSSSCG00000010253	HK1	Hexokinase_BS||Hexokinase_C||Hexokinase_N||Hexokinase||ATPase_NBD
novel_159	ENSSSCG00000017204	ITGB4	EGFlike_CS||vWFA_dom_sf||Integrin_bsu_tail_dom_sf||CalXlike_sf||Integrin_bsu||Integrin_bsu_VWA||Integrin_bsu_tail||Integrin_bsu4||FN3_dom||Integrin_beta_N||Calx_beta||Iglike_fold||IEGF_1||FN3_sf
novel_159	ENSSSCG00000038792	FAM221A	Fam221a/b
novel_159	ENSSSCG00000003195	PNKP	PNK3P||Polynucleotide_phosphatase||HADlike_sf||PNKP||HADSF_hydro_IIIA||HAD_sf||FHA_2||Ploop_NTPase||SMAD_FHA_dom_sf
novel_159	ENSSSCG00000001800	TM6SF1	EXPERA
novel_159	ENSSSCG00000013335	LGR4	GPCR_Rhodpsn||Leurich_rpt||LRRNT||GPCR_Rhodpsn_7TM||Leurich_rpt_typicalsubtyp||LRR_dom_sf||Gphrmn_rcpt_fam
novel_159	ENSSSCG00000024070		Prot_kinase_dom||Protein_kinase_ATP_BS||Kinaselike_dom_sf||Ser/Thr_kinase_AS
novel_159	ENSSSCG00000007715	ABHD11	AB_hydrolase||AB_hydrolase_1
novel_159	ENSSSCG00000036835	OSBPL2	Oxysterolbd||OSBP_sf||Oxysterolbd_CS
novel_159	ENSSSCG00000017494	IKZF3	Znf_C2H2_type||Znf_C2H2_sf
novel_159	ENSSSCG00000045839
novel_159	ENSSSCG00000017638	TSPOAP1	RIMBP_SH3_2||Iglike_fold||FN3_sf||RIMBP1/2/3||SH3like_dom_sf||SH3_domain||FN3_dom||RIMBP_SH3_3
novel_159	ENSSSCG00000027331	COL6A3	Kunitz_BPTI||vWA_collagen_alpha3VIlike||vWFA_dom_sf||VWF_A||Kunitz_BPTI_sf||Collagen||FN3_dom||Prtase_inh_KunzCS||Iglike_fold||FN3_sf
novel_159	ENSSSCG00000003429	CLCN6	CBS_dom||Clchannel_voltgated||Clchannel_core||Cl_channel6
novel_159	ENSSSCG00000038147	CLEC2L	Ctype_lectinlike/link_sf||Ctype_lectinlike||CTDL_fold||NKRlike_CTLD
novel_159	ENSSSCG00000032003		GlutathioneSTrfase_Clike||GST_C||GlutathioneSTrfase_C_sf||Thioredoxinlike_sf||Glutathione_STrfase_N||Glutathione_STrfase||GST_pi
novel_159	ENSSSCG00000017498	PPP1R1B	PPP1R1A/B/C||DARPP32
novel_159	ENSSSCG00000010798	GGA2	GAE_dom||GGA_NGAT||Clathrin_a/b/gadaptin_app_Ig||ENTH_VHS||GAT_sf||GAT_dom||VHS_dom||Clathrin_app_Iglike_sf
novel_159	ENSSSCG00000030049	HNRNPUL1	SAP_dom||ConAlike_dom_sf||SAP_dom_sf||B30.2/SPRY||Ploop_NTPase||B30.2/SPRY_sf||SPRY_hnRNP_U||hnRNP_Ulike_1||SPRY_dom
novel_159	ENSSSCG00000005078	DAAM1	DAD_dom||FH3_dom||GBD/FH3_dom||ARMtype_fold||GTPasebd||FH2_Formin||FH2_Formin_sf||ARMlike
novel_159	ENSSSCG00000035256		Leukosialin
novel_159	ENSSSCG00000004012	THBS2	Thrombospondin_3_rpt||Thrombospondin_C||ConAlike_dom_sf||EGFlike_dom||Thrombospondin_3like_rpt||TSP1_rpt_sf||TSP1_rpt||TSP_type3_rpt||EGFlike_Cabd_dom||TSP2||VWF_dom||Laminin_G||EGFlike_CS||EGF_dom
novel_159	ENSSSCG00000012965	DRAP1	Histonefold||CBFA_NFYB_domain
novel_159	ENSSSCG00000025610	AGAP3	Ankyrin_rptcontain_sf||Ankyrin_rptcontain_dom||PHlike_dom_sf||Small_GTPase||ArfGAP_dom_sf||ARFGAP/RecO||PH_domain||Ploop_NTPase||Ankyrin_rpt||ArfGAP_dom||Small_GTPase_Rastype
novel_159	ENSSSCG00000007987	DECR2	SDR_fam||NAD(P)bd_dom_sf
novel_159	ENSSSCG00000037847	MOB2	MOB_kinase_act_fam||MOB_kinase_act_sf
novel_159	ENSSSCG00000035093	KIF26A	Kinesin_motor_dom_sf||Kinesinlike_fam||Kinesin_motor_dom||Ploop_NTPase
novel_159	ENSSSCG00000004121	FBXO30	Znf_TRAF_N||Tyr_Pase_AS||TYR_PHOSPHATASE_DUAL_dom||TYR_PHOSPHATASE_dom||Prottyrosine_phosphataselike||TRAFlike||Carbbdlike_fold||Znf_RING/FYVE/PHD||Fbox_dom||CBM20_laforin||Laforin||Fbxo30/Fbxo40||Znf_TRAF||Dualsp_phosphatase_catdom||Fboxlike_dom_sf||Iglike_fold||CBM_fam20
novel_159	ENSSSCG00000017519	MRPL10	Ribosomal_L10P||Ribosomal_L10like_sf
novel_159	ENSSSCG00000035805	DLK1	EGFlike_dom||EGFlike_Cabd_dom||EGFlike_CS||EGFtype_Asp/Asn_hydroxyl_site
novel_159	ENSSSCG00000012882	TESMIN	Lin54_fam||Tesmin/TSO1like_CXC||CRC
novel_159	ENSSSCG00000002040	MRPL52	MRPL52
novel_159	ENSSSCG00000003106	AP2S1	Clathrin_smchain_CS||AP_mu_sigma_su||Longinlike_dom_sf||APS2||AP_complex_ssu
novel_159	ENSSSCG00000021408	TKT	Transketolase_N||Transketolase_BS||Transketolaselike_Pyrbd||Transketo_C/PFOR_II||Transketolase_C||THDPbinding
novel_159	ENSSSCG00000034049		Znf_Bbox||PRY||ConAlike_dom_sf||B30.2/SPRY||SPRY_dom||Butyrophylin_SPRY||B30.2/SPRY_sf
novel_159	ENSSSCG00000023171	SLC66A2	PQloop_rpt
novel_159	ENSSSCG00000024912	WDR5	WD40_repeat_CS||WD40/YVTN_repeatlike_dom_sf||Gprotein_beta_WD40_rep||WD40_repeat||Swd3/WDR5||WD40_repeat_dom_sf||WD40_repeat_dom
novel_159	ENSSSCG00000021944	RAC2	Ploop_NTPase||Small_GTPase_Rho||Small_GTPbd_dom||Small_GTPase
novel_159	ENSSSCG00000007547	ADAP1	PH_domain||PH2_ADAP||ARFGAP/RecO||PH1_ADAP||PHlike_dom_sf||ArfGAP_dom||ArfGAP_dom_sf
novel_159	ENSSSCG00000014817	ARAP1	ARFGAP/RecO||RA_dom||RhoGAP_ARAP||PH_domain||RhoGAP_dom||ArfGAP_dom||Rho_GTPase_activation_prot||PHlike_dom_sf||SAM/pointed_sf||SAM||ArfGAP_dom_sf
novel_159	ENSSSCG00000007580	WIPI2	WD40_repeat_dom_sf||WIPI2||WD40_repeat||WD40/YVTN_repeatlike_dom_sf
novel_159	ENSSSCG00000001520	LEMD2	LEM/LEMlike_dom_sf||LEMD2||MSC||MAN1_winged_helix_dom||LEM_dom
novel_159	ENSSSCG00000028465	ELAC2	MetalloBlactamas||tRNase_Z_dom||RibonucZ/Hydroxyglut_hydro
novel_159	ENSSSCG00000038713		Znf_LIM
novel_159	ENSSSCG00000047879		SPATA31/FAM205||Znf_C2H2_type||DUF4599
novel_159	ENSSSCG00000017499	STARD3	MENTAL||STARD3_MLN64_C||StARlike||STARTlike_dom_sf||START_lipidbd_dom
novel_159	ENSSSCG00000005907	ADCK5	Kinaselike_dom_sf||UbiB_dom
novel_159	ENSSSCG00000013833	SLC1A6	Nadicarboxylate_symporter||Nadicarboxylate_symporter_CS||Na:dicarbo_symporter_sf
novel_159	ENSSSCG00000013468	THOP1	Pept_M3A_M3B||Neurolysin/TOP_N||Neurolysin/TOP_dom2||MetalloPept_cat_dom_sf
novel_159	ENSSSCG00000000087	TAB1	PP2C||PPMtype_phosphatase_dom||PPMtype_dom_sf
novel_159	ENSSSCG00000028911	COLQ	Collagen||Myxo_disulph_rpt
novel_159	ENSSSCG00000035604	FAM89B	LURA1/LRA25||
novel_159	ENSSSCG00000037847	MOB2	MOB_kinase_act_fam||MOB_kinase_act_sf
novel_159	ENSSSCG00000017494	IKZF3	Znf_C2H2_type||Znf_C2H2_sf
novel_159	ENSSSCG00000046656		DUF4684
novel_159	ENSSSCG00000004012	THBS2	Thrombospondin_3_rpt||Thrombospondin_C||ConAlike_dom_sf||EGFlike_dom||Thrombospondin_3like_rpt||TSP1_rpt_sf||TSP1_rpt||TSP_type3_rpt||EGFlike_Cabd_dom||TSP2||VWF_dom||Laminin_G||EGFlike_CS||EGF_dom
novel_159	ENSSSCG00000008058	KCTD5	T1type_BTB||SKP1/BTB/POZ_sf||BTB/POZ_dom
novel_159	ENSSSCG00000016743	OGDH	DH_E1||THDPbinding||Transketolaselike_Pyrbd||KGD_C||2oxoglutarate_DH_E1||KGD_C_sf||2oxogl_dehyd_N
novel_159	ENSSSCG00000024413	PPP2R1A	HEAT_type_2||ARMtype_fold||HEAT||PP2A_A_meta||ARMlike
novel_159	ENSSSCG00000036237	ITGA7	Integrin_alpha_C_CS||FGGAP||Integrin_alpha_N||Int_alpha_betap||Integrin_alpha||Integrin_alpha2||Integrin_dom_sf
novel_159	ENSSSCG00000037337	BRSK2	Kinaselike_dom_sf||Protein_kinase_ATP_BS||Ser/Thr_kinase_AS||||Prot_kinase_dom
novel_159	ENSSSCG00000034572		MPP6
novel_159	ENSSSCG00000017133	RAB40B	SOCS_box||SOCS_boxlike_dom_sf||WD40/YVTN_repeatlike_dom_sf||Small_GTPase||WD40_repeat||Ploop_NTPase||WD40_repeat_dom_sf
novel_159	ENSSSCG00000027558	GABBR2	GBR2_CC||ANF_ligbd_rcpt||Peripla_BP_I||GPCR_3_C||GPCR_3_GABA_rcpt_B2||GPCR_3_CS||GPCR_3||GPCR3_GABAB
novel_159	ENSSSCG00000016295	NGEF	SH3like_dom_sf||PH_domain||Ephexin1_SH3||DHdomain||DBL_dom_sf||PHlike_dom_sf||SH3_domain
novel_159	ENSSSCG00000017494	IKZF3	Znf_C2H2_type||Znf_C2H2_sf
novel_159	ENSSSCG00000034300	KNCN	Kinocilin
novel_159	ENSSSCG00000006403	CRP	Pentaxin_CS||ConAlike_dom_sf||Pentraxinrelated
novel_159	ENSSSCG00000017133	RAB40B	SOCS_box||SOCS_boxlike_dom_sf||WD40/YVTN_repeatlike_dom_sf||Small_GTPase||WD40_repeat||Ploop_NTPase||WD40_repeat_dom_sf
novel_159	ENSSSCG00000026962	A4GALT	Nucleotidediphossugar_trans||GlycoTrfase_DXD_sugarbd_CS||A14GlycosylTfrase_dom
novel_159	ENSSSCG00000007163	AVP	Neurhyp_horm||Neurohypophysial_hormone_CS||Neurhyp_horm_dom_sf
novel_159	ENSSSCG00000023110	UBXN1	UBX_dom||Ubiquitinlike_domsf||UBAlike_sf||UBA_UBXN1||UBA||
novel_159	ENSSSCG00000013107	PRPF19	WD40_repeat||Ubox_domain||WD40_repeat_CS||Ricin_B_lectin||WD40_repeat_dom||Znf_RING/FYVE/PHD||WD40_repeat_dom_sf||Gprotein_beta_WD40_rep||Prp19||WD40/YVTN_repeatlike_dom_sf||PremRNA_splic_Prp19
novel_159	ENSSSCG00000003144	DHDH	Bcl2_BH2_motif_CS||Bcl2_BH3_motif_CS||Oxidoreductase_N||Blc2like_sf||BAX||NAD(P)bd_dom_sf||Blc2_fam||Bcl2like||Bcl2_BH1_motif_CS
novel_159	ENSSSCG00000010121	UFD1	Ufd1like||Ufd1like_Nn
novel_159	ENSSSCG00000014817	ARAP1	ARFGAP/RecO||RA_dom||RhoGAP_ARAP||PH_domain||RhoGAP_dom||ArfGAP_dom||Rho_GTPase_activation_prot||PHlike_dom_sf||SAM/pointed_sf||SAM||ArfGAP_dom_sf
novel_159	ENSSSCG00000013532	CAPS	EFhanddom_pair||EF_Hand_1_Ca_BS||EF_hand_dom
novel_159	ENSSSCG00000007917	RBFOX1	Fox1_C_dom||FOX1_RRM||Nucleotidebd_a/b_plait_sf||RRM_dom||RNAbd_Fox1||RBD_domain_sf
novel_159	ENSSSCG00000005643		Golgin_A
novel_159	ENSSSCG00000008728	ZBTB49	SKP1/BTB/POZ_sf||Znf_C2H2_type||Znf_C2H2_sf||BTB/POZ_dom
novel_159	ENSSSCG00000026746		TPR_repeat||CEP70||TPRcontain_dom
novel_159	ENSSSCG00000041740		HLH_DNAbd_sf||SOHLH1||bHLH_dom
novel_159	ENSSSCG00000038220	RXRA	Nucl_hrmn_rcpt_ligbd||NHRlike_dom_sf||Znf_hrmn_rcpt||RetinoidX_rcpt/HNF4||Nuclear_hrmn_rcpt||Znf_NHR/GATA||Nuc_recepAF1
novel_159	ENSSSCG00000008261	HK2	Hexokinase_C||Hexokinase_BS||Hexokinase_N||Hexokinase||ATPase_NBD
novel_159	ENSSSCG00000016339	ILKAP	PP2C_BS||PPMtype_dom_sf||PPMtype_phosphatase_dom||PP2C
novel_159	ENSSSCG00000046003	TSC1	Hamartin||ARMtype_fold
novel_159	ENSSSCG00000016464	CLCN1	CBS_dom||Pept_C14_p20||CARD||Caspase_his_AS||Clchannel_voltgated||Pept_C14A||Pept_C14_p10||Clchannel_core||Caspaselike_dom_sf||DEATHlike_dom_sf||Cl_channel1||Pept_C14||Caspase_2||Caspase_cys_AS
novel_159	ENSSSCG00000034776	TAFA5	TAFA5||Chemokinelike_TAFA
novel_159	ENSSSCG00000028465	ELAC2	MetalloBlactamas||tRNase_Z_dom||RibonucZ/Hydroxyglut_hydro
novel_159	ENSSSCG00000032903		UBZ_FAAP20||FANCA_interact
novel_159	ENSSSCG00000012836	AP2A2	Clathrin_aadaptin_app_sub_C||ARMtype_fold||Clathrin/coatomer_adaptlike_N||Clathrin_a/b/gadaptin_app_Ig||AP2_complex_asu||ARMlike||TBP_dom_sf||Clathrin_app_Iglike_sf||Coatomer/calthrin_app_sub_C
novel_159	ENSSSCG00000040457	EPN2	ENTH||UIM_dom||ENTH_VHS||Epsin2_metazoa
novel_159	ENSSSCG00000034883	AMIGO1	Iglike_fold||LRR_dom_sf||Ig_sub2||Iglike_dom_sf||Leurich_rpt||Iglike_dom||Ig_sub||Leurich_rpt_typicalsubtyp||Cysrich_flank_reg_C||Ig_Iset||AMIGO||AMIGO1
novel_159	ENSSSCG00000028712	ATPAF2	||ATP12_ortho_dom_sf||ATP12_ATP_synthF1assembly_N||ATP12_ATP_synthF1assembly
novel_159	ENSSSCG00000031757	CARS2	tRNAsynt_1_cat_dom||Rossmannlike_a/b/a_fold||CystRNAsynt_Ia_DALR||tRNAsynth_Ia_anticodonbd||CystRNA/MSH_ligase||CystRNAligase
novel_159	ENSSSCG00000033788	OXLD1	Oxidoreductaselike_N||OXLD1
novel_159	ENSSSCG00000050268		SRCR||SRCRlike_dom_sf||SRCRlike_dom
novel_159	ENSSSCG00000038879	RELB	RHD_DNA_bind_dom_sf||IPT_NFkappaB||RelB_leu_zip||Iglike_fold||RHD_CS||RelB_transact||p53like_TF_DNAbd||Ig_Eset||IPT_dom||RelB||RHD_DNA_bind_dom||RHD_dimer||NFkB/Dor
novel_159	ENSSSCG00000003289	ISOC2	Isochorismataselike_sf||ISOC2||Isochorismataselike
novel_159	ENSSSCG00000014441	CSF1R	Tyr_kinase_cat_dom||Iglike_dom||Ig_sub||Ig_Iset||CSF1_receptor||SerThr/Tyr_kinase_cat_dom||Kinaselike_dom_sf||Tyr_kinase_AS||Protein_kinase_ATP_BS||Iglike_fold||Ig_sub2||Prot_kinase_dom||Iglike_dom_sf||Immunoglobulin
novel_159	ENSSSCG00000004136	AIG1	Far17a_AIG1
novel_159	ENSSSCG00000040710	SURF4	Surf4
novel_159	ENSSSCG00000036835	OSBPL2	Oxysterolbd||OSBP_sf||Oxysterolbd_CS
novel_159	ENSSSCG00000034891		GPCR_2_secretinlike||GPCR_2_extracell_dom_sf||GPCR_2_secretinlike_CS||GPCR_2_extracellular_dom||GPCR_2_glucagon_rcpt||GPCR_2_GLP1/glucagon_rcpt||GPCR_2like
novel_159	ENSSSCG00000016733		EGD2/NACA||Nas_polypepassoc_cplx_dom||NACAD_UBA||NAC_A/B_dom_sf
novel_159	ENSSSCG00000025582		Phox||PX_dom_sf||PXDC1
novel_159	ENSSSCG00000003195	PNKP	PNK3P||Polynucleotide_phosphatase||HADlike_sf||PNKP||HADSF_hydro_IIIA||HAD_sf||FHA_2||Ploop_NTPase||SMAD_FHA_dom_sf
novel_159	ENSSSCG00000040929	TPT1	Mss4like_sf||Mss4/translcontrol_tumour||Translation_control_tumour_CS||TCTP||Translational_control_tumour_p
novel_159	ENSSSCG00000000087	TAB1	PP2C||PPMtype_phosphatase_dom||PPMtype_dom_sf
novel_159	ENSSSCG00000030632	UBE2V1	UBQconjugating_enzyme/RWD||UBQconjugat_E2
novel_159	ENSSSCG00000036659	NIPSNAP2	Dimeric_a/bbarrel||NIPSNAP
novel_159	ENSSSCG00000013522	SAFB	SAP_dom_sf||SAFB1||SAP_dom||Nucleotidebd_a/b_plait_sf||RRM_dom||RBD_domain_sf
novel_159	ENSSSCG00000001872	LINGO1	Leurich_rpt||Iglike_dom_sf||LRRNT||Ig_sub2||LRR_5||Iglike_fold||LRR_dom_sf||Ig_Iset||Leurich_rpt_typicalsubtyp||Ig_sub||Iglike_dom
novel_159	ENSSSCG00000028169	NCAPG2	ARMtype_fold||Condensin2_G2
novel_159	ENSSSCG00000028186	FBXL19	Znf_FYVE_PHD||Znf_PHDfinger||Znf_CXXC||LRR_dom_sf||Zinc_finger_PHDtype_CS||Znf_RING/FYVE/PHD||Znf_PHD||Fbox_dom||Leurich_rpt_Cyscon_subtyp
novel_159	ENSSSCG00000027423	TMEM53	DUF829_TMEM53||AB_hydrolase
novel_159	ENSSSCG00000035891	ADGRB1	GAIN_dom_N||TSP1_rpt_sf||GPCR_2_secretinlike||GPCR_2_extracell_dom_sf||GPCR_2_brain_angio_inhib||GPS||GPCR_2_extracellular_dom||GPCR_2like||TSP1_rpt
novel_159	ENSSSCG00000036328	DRG2	Ploop_NTPase||Small_GTPbd_dom||GTPbinding_2||TGSlike||Betagrasp_dom_sf||GTP_binding_domain||TGS||GTP1OBG_CS||G_OBG||
novel_159	ENSSSCG00000003128	LIG1	DNA_ligase_ATPdep||DNA_ligase_N_sf||DNA_ligase_ATPdep_C||DNA_ligase_ATPdep_CS||DNA_ligase_ATPdep_cent||DNA_ligase_ATPdep_N||NAbd_OBfold
novel_159	ENSSSCG00000007531	FAM217B	FAM217
novel_159	ENSSSCG00000046003	TSC1	Hamartin||ARMtype_fold
novel_159	ENSSSCG00000009285		Collagen||Tumour_necrosis_faclike_dom||C1q_dom
novel_159	ENSSSCG00000000981	CRELD2	Laminin_EGF||EGFlike_dom||Growth_fac_rcpt_cys_sf||EGF_Cabd_CS||EGFlike_Cabd_dom||EGFlike_CS||EGFtype_Asp/Asn_hydroxyl_site||Furin_repeat
novel_159	ENSSSCG00000008434	TTC7A	TPRcontain_dom||Ttc7A||TPR_repeat||TPRlike_helical_dom_sf
novel_159	ENSSSCG00000039160		DEAD_2||Helicaselike_DEXD_c2||Helic_SF1/SF2_ATPbd_DinG/Rad3||ATPdep_Helicase_C||Rad3/Chl1like||RTEL1||Ploop_NTPase
novel_159	ENSSSCG00000028612	PTPRS	Iglike_dom_sf||FN3_dom||Ig_sub2||Iglike_fold||FN3_sf||Tyr_Pase_cat||Tyr_Pase_AS||Ig_sub||PTPase_domain||Ig_Iset||Prottyrosine_phosphataselike||TYR_PHOSPHATASE_dom||Iglike_dom
novel_159	ENSSSCG00000004057	SYTL3	Znf_RING/FYVE/PHD||C2_domain_sf||Znf_FYVE_PHD||FYVE_2||Rab_BD||SYTL3||C2_dom
novel_159	ENSSSCG00000005785	PCSK6	Galactosebdlike_sf||S8_prodomain||EGFlike_dom||Peptidase_S8_subtilisinrel||GF_recep_IV||PLAC||Peptidase_S8/S53_dom_sf||Peptidase_S8_AspAS||P_dom||Furin_repeat||Growth_fac_rcpt_cys_sf||Peptidase_S8/S53_dom||Peptidase_S8_SerAS||Kexin/furin||Peptidase_S8_HisAS||S8_prodomain_sf
novel_159	ENSSSCG00000011162		LARP5_RRM||RBD_domain_sf||La_HTH||WHlike_DNAbd_sf||WH_DNAbd_sf
novel_159	ENSSSCG00000018055		Phopholipid_MeTrfase||PEMT/MFAP
novel_159	ENSSSCG00000033653		RBD_domain_sf||U2AF_small||Nucleotidebd_a/b_plait_sf||RRM_dom||RRM_dom_euk||Znf_CCCH
novel_159	ENSSSCG00000027229	B3GNTL1	Nucleotidediphossugar_trans||Glyco_trans_2like
novel_159	ENSSSCG00000025537	PTPN6	TYR_PHOSPHATASE_dom||Tyr_Pase_nonrcpt_typ6/11||Prottyrosine_phosphataselike||Tyr_Pase_AS||PTPase_domain||Tyr_Pase_cat||SH2||SH2_dom_sf
novel_159	ENSSSCG00000021374		Iontransport_regulator_FXYD
novel_159	ENSSSCG00000017260	WIPI1	WD40/YVTN_repeatlike_dom_sf||WD40_repeat_dom_sf||WIPI1||WD40_repeat
novel_159	ENSSSCG00000030361	PRKCZ	PB1_aPKC||aPKC_zeta||Pkinase_C||Ser/Thr_kinase_AS||AGCkinase_C||PB1_dom||Protein_kinase_ATP_BS||PE/DAGbd||Kinaselike_dom_sf||DAG/PEbd||PKC||Prot_kinase_dom
novel_159	ENSSSCG00000011592	PLXND1	Ig_Eset||IPT_dom||Semap_dom_sf||Plexin_repeat||Plexin||WD40/YVTN_repeatlike_dom_sf||PlexinD1_Sema||Semap_dom||PSI||Plexin_cytoplasmic_RasGAP_dom||Rho_GTPase_activation_prot||Iglike_fold
novel_159	ENSSSCG00000005584	CRB2	Laminin_G||EGFlike_CS||EGFlike_Cabd_dom||ConAlike_dom_sf||EGFlike_dom||EGFtype_Asp/Asn_hydroxyl_site||EGF_Cabd_CS
novel_159	ENSSSCG00000006533	ADAM15	Peptidase_M12B||Disintegrin_dom||EGFlike_CS||ADAM_Cysrich||Disintegrin_dom_sf||EGFlike_dom||MetalloPept_cat_dom_sf||ADAM15||Reprolysin_adamalysin||Peptidase_M12B_N
novel_159	ENSSSCG00000017206	GRB2	SH2||Grb2||GRB2_C_SH3||GRB2_N_SH3||SH3like_dom_sf||SH3_domain||SH2_dom_sf
novel_159	ENSSSCG00000040869	INPP5E	Endo/exonu/phosph_ase_sf||Endo/exonuclease/phosphatase||INPP5E||IPPc
novel_159	ENSSSCG00000035216	SPRED3	PHlike_dom_sf||SPRE_EVH1||KBD||Sprouty||WH1/EVH1_dom
novel_159	ENSSSCG00000000967		SHIPPOrpt
novel_159	ENSSSCG00000017466	CCR7	Chemokine_rcpt||Chemokine_CCR7||GPCR_Rhodpsn_7TM||GPCR_Rhodpsn
novel_159	ENSSSCG00000030277	ENDOV	EndonucleaseV
novel_159	ENSSSCG00000021408	TKT	Transketolase_N||Transketolase_BS||Transketolaselike_Pyrbd||Transketo_C/PFOR_II||Transketolase_C||THDPbinding
novel_159	ENSSSCG00000011279	LYZL4	Glyco_hydro_22_CS||LYZL4||Glyco_hydro_22_lys||Lysozymelike_dom_sf||Glyco_hydro_22
novel_159	ENSSSCG00000044640		Prot_kinase_dom||Tyr_kinase_AS||Protein_kinase_ATP_BS||SerThr/Tyr_kinase_cat_dom||Kinaselike_dom_sf||Tyr_kinase_rcpt_2_CS||ALK||Tyr_kinase_cat_dom
novel_159	ENSSSCG00000013661	EIF3G	Nucleotidebd_a/b_plait_sf||RRM_dom||eIF3G_RRM||RBD_domain_sf||eIF3g_N||eIF3_g
novel_159	ENSSSCG00000027349		RabGTPase_TBC_sf||RabGTPaseTBC_dom
novel_159	ENSSSCG00000029313	ITGB1BP1	PTB/PI_dom||Integrinbd_ICAP1||PHlike_dom_sf
novel_159	ENSSSCG00000014817	ARAP1	ARFGAP/RecO||RA_dom||RhoGAP_ARAP||PH_domain||RhoGAP_dom||ArfGAP_dom||Rho_GTPase_activation_prot||PHlike_dom_sf||SAM/pointed_sf||SAM||ArfGAP_dom_sf
novel_159	ENSSSCG00000014257	SLC27A6	AMPdep_Synth/Lig||AMPbd_C||FATP6||AMPbinding_CS||AMPdep_Synthhlike_sf
novel_159	ENSSSCG00000000076	SGSM3	SGSM3_SH3||RabGTPase_TBC_sf||Run_dom_sf||SH3_domain||Run_dom||RabGTPaseTBC_dom||SH3like_dom_sf
novel_159	ENSSSCG00000003379	KLHL21	SKP1/BTB/POZ_sf||BTBkelch_protein||Kelchtyp_bpropeller||BACK||BTB/POZ_dom||Kelch_1
novel_159	ENSSSCG00000017918	ARRB2	Arrestin||Arrestin_C||Arrestin_CS||Arrestin_Clike||Ig_Eset||Arrestinlike_N||Arrestin_N
novel_159	ENSSSCG00000003217	ASPDH	Asp_DH||JOSD1/2||Josephin||Asp/hSer_DH_NADbd||NAD(P)bd_dom_sf
novel_159	ENSSSCG00000000981	CRELD2	Laminin_EGF||EGFlike_dom||Growth_fac_rcpt_cys_sf||EGF_Cabd_CS||EGFlike_Cabd_dom||EGFlike_CS||EGFtype_Asp/Asn_hydroxyl_site||Furin_repeat
novel_159	ENSSSCG00000032763	PYCR3	PyrrolineCOOH_reductase||P5C_Rdtase_cat_N||6PGluconate_DHlike_C_sf||NAD(P)bd_dom_sf||P5CR_dimer
novel_159	ENSSSCG00000014780	TRIM21	Znf_RING_CS||B30.2/SPRY_sf||Butyrophylin_SPRY||Znf_Bbox_chordata||Znf_RING/FYVE/PHD||Znf_RING||SPRY_dom||PRY||Znf_Bbox||B30.2/SPRY||Ubox_domain||ConAlike_dom_sf
novel_159	ENSSSCG00000038792	FAM221A	Fam221a/b
novel_159	ENSSSCG00000045118	NLRP4	NACHT_NTPase||LRR_dom_sf||NOD2_WH||NLRC_HD2||Ploop_NTPase||DAPIN||Leurich_rpt||DEATHlike_dom_sf
novel_159	ENSSSCG00000044574
novel_159	ENSSSCG00000028602	GTPBP4	GTP_binding_domain||Small_GTPbd_dom||NOG1||G_FEOB_dom||NOG1_Rossman_fold_dom||G_OBG||NOG_C||NOG1_N||Ploop_NTPase
novel_159	ENSSSCG00000025106	THNSL2	PLPdep||Thr_synth_N||Trypto_synt_PLP_dependent||Thr_synth_N_sf||Thr_synthaselike
novel_159	ENSSSCG00000004528	MBD2	DNAbd_dom_sf||MeCpGbd_2/3_C_dom||MBD2/MBD3_p55bd||Methyl_CpG_DNAbd
novel_159	ENSSSCG00000032810		GZMM||Trypsin_dom||Peptidase_S1_PA||TRYPSIN_HIS||Peptidase_S1_PA_chymotrypsin||TRYPSIN_SER||Peptidase_S1A
novel_159	ENSSSCG00000031132	SIVA1	Siva
novel_164	ENSSSCG00000010084		MIR_motif||MIR_dom_sf
novel_164	ENSSSCG00000011450	ITIH1	vWFA_dom_sf||ITI_HC_C||VIT||VWF_A
novel_164	ENSSSCG00000011451	ITIH3	VWF_A||ITI_HC_C||VIT||vWFA_dom_sf
novel_164	ENSSSCG00000013658	S1PR2	GPCR_Rhodpsn||GPCR_Rhodpsn_7TM||EDG5_rcpt||S1P_rcpt
novel_164	ENSSSCG00000014052	EIF4E1B	TIF_eIF4elike||TIF_eIF_4E_CS||TIF_eIF_4E
novel_164	ENSSSCG00000036310	RFXANK	Ankyrin_rptcontain_sf||Ankyrin_rptcontain_dom||Ankyrin_rpt||DNAbd_RFXANK
novel_164	ENSSSCG00000029509	KIF22	Ploop_NTPase||Kinesin_motor_dom||HlxhairpinHlx_DNAbd_motif||Kinesinlike_fam||RuvA_2like||Kinesin_motor_dom_sf||KIF22||Kinesin_motor_CS
novel_164	ENSSSCG00000025272	HEMK1	D21N6_MeTrfase||HemKlike||PrmC_N||SAMdependent_MTases||DNA_methylase_N6_adenine_CS||Small_mtfrase_dom
novel_164	ENSSSCG00000025597		IF_rod_dom_coil1B||IF_conserved||Keratin_II||IF_rod_dom||Keratin_2_head
novel_164	ENSSSCG00000029651	SLN	Sarcolipin
novel_164	ENSSSCG00000016918	MAP3K1	ARMlike||Protein_kinase_ATP_BS||Kinaselike_dom_sf||Prot_kinase_dom||Ser/Thr_kinase_AS||ARMtype_fold||Znf_SWIM||Znf_RING/FYVE/PHD||Znf_RING
novel_164	ENSSSCG00000036310	RFXANK	Ankyrin_rptcontain_sf||Ankyrin_rptcontain_dom||Ankyrin_rpt||DNAbd_RFXANK
novel_164	ENSSSCG00000029509	KIF22	Ploop_NTPase||Kinesin_motor_dom||HlxhairpinHlx_DNAbd_motif||Kinesinlike_fam||RuvA_2like||Kinesin_motor_dom_sf||KIF22||Kinesin_motor_CS
novel_164	ENSSSCG00000011451	ITIH3	VWF_A||ITI_HC_C||VIT||vWFA_dom_sf
novel_164	ENSSSCG00000031292		Elafinlike_sf||WAP_dom
novel_164	ENSSSCG00000036310	RFXANK	Ankyrin_rptcontain_sf||Ankyrin_rptcontain_dom||Ankyrin_rpt||DNAbd_RFXANK
novel_164	ENSSSCG00000024990	MPI	Man6P_Isoase1||RmlC_Cupin_sf||Pmannose_isomerasetype1_CS||RmlClike_jellyroll||Mannose6P_Isomerase
novel_164	ENSSSCG00000040317	SOD2	Mn/Fe_SOD_C||SOD_C_sf||Mn/Fe_SOD_N_sf||Mn/Fe_SOD_N||Mn/Fe_SOD_BS||Mn/Fe_SOD
novel_164	ENSSSCG00000013658	S1PR2	GPCR_Rhodpsn||GPCR_Rhodpsn_7TM||EDG5_rcpt||S1P_rcpt
novel_164	ENSSSCG00000011450	ITIH1	vWFA_dom_sf||ITI_HC_C||VIT||VWF_A
novel_164	ENSSSCG00000001578	CMTR1	Znf_C3HC4_RINGtype||SMAD_FHA_dom_sf||SAMdependent_MTases||FHA_dom||RrmJtype_MeTrfase||G_patch_dom||Znf_RING||rRNA_MeTrfase_FtsJ_dom||Znf_RING/FYVE/PHD||Cap_mRNA_MeTrfase_1||RNF8||WW_dom||Znf_RING_CS
novel_180	ENSSSCG00000000379	ESYT1	SMP_LBD||Ext_Synaptotagmin_C2A||C2C_KIAA1228||C2_domain_sf||Ext_Synaptotagmin_C2B||C2_dom||Synaptotagmin_SMP
novel_180	ENSSSCG00000000994	GMDS	NAD(P)bd_dom||GDP_Man_deHydtase||NAD(P)bd_dom_sf
novel_180	ENSSSCG00000001052	PHACTR1	Phactr1||RPEL_repeat
novel_180	ENSSSCG00000001653	PEX6	ATPase_AAA_CS||AAA+_ATPase||Ploop_NTPase||ATPase_AAA_core
novel_180	ENSSSCG00000001703	NFKBIE	Ankyrin_rpt||Ankyrin_rptcontain_dom||Ankyrin_rptcontain_sf
novel_180	ENSSSCG00000001841	RHCG	NH4_transpt_AmtBlike_dom||RhesusRHD||Ammonium/urea_transptr
novel_180	ENSSSCG00000001898	ULK3	Protein_kinase_ATP_BS||MIT||Kinaselike_dom_sf||Ser/Thr_kinase_AS||Prot_kinase_dom||MIT_dom_sf
novel_180	ENSSSCG00000002243	SLC12A6	KCC1||KCL_cotranspt||KCC3||SLC12_C||AApermease/SLC12A_dom||SLC12A_fam
novel_180	ENSSSCG00000002919	TYROBP	Tyrobp
novel_180	ENSSSCG00000003178	IRF3	Interferon_reg_fac_CS||WH_DNAbd_sf||WHlike_DNAbd_sf||SMAD_FHA_dom_sf||Interferon_reg_fact_DNAbd_dom||Interferon_reg_factor3||SMADlike_dom_sf
novel_180	ENSSSCG00000003449	LRRC38	Leurich_rpt||Leurich_rpt_typicalsubtyp||Cysrich_flank_reg_C||LRRNT||LRR_dom_sf
novel_180	ENSSSCG00000020710	PRDM2	Znf_C2H2_sf||Znf_C2H2_type||RIZ_retinblastomabd_prot||SET_dom
novel_180	ENSSSCG00000003660	PABPC4	RBD_domain_sf||PABP_HYD||PABPdom||PABP_1234||RRM_dom_euk||Nucleotidebd_a/b_plait_sf||RRM_dom
novel_180	ENSSSCG00000003797	DIRAS3	Small_GTPase_Rastype||Small_GTPase||Small_GTPbd_dom||Ploop_NTPase
novel_180	ENSSSCG00000004587	MYO1E	Kinesin_motor_dom_sf||IQ_motif_EFhandBS||MYSc_Myo1||Myosin_TH1||Ie/If_SH3||SH3_domain||Ploop_NTPase||Myosin_head_motor_dom||SH3like_dom_sf
novel_180	ENSSSCG00000005439	ACTL7A	Actin||ACTL7A||ACTL7A_N||ATPase_NBD
novel_180	ENSSSCG00000006737	IGSF3	Iglike_dom||Iglike_fold||Ig_sub||Ig_sub2||Iglike_dom_sf||Ig_Vset
novel_180	ENSSSCG00000006861	EXTL2	Nucleotidediphossugar_trans||Exostosin||GT64
novel_180	ENSSSCG00000006954	EEF1D	NAPRTase_C||EF1B_bsu/dsu_GNE||NAPRTase_N||eEF1betalike_sf||Transl_elong_EF1B/ribosomal_S6||Nic_PRibTrfaseFam||Transl_elong_EF1B_B/D_CS||Nic_PRibTrfase_pncB||Nicotinate_pribotaselike_C||Aldolase_TIM||EF1_beta_acid_region_euk
novel_180	ENSSSCG00000007674	ZAN	EGFlike_CS||VWF_dom||VWF_typeD||TILa_dom||Ser_inhiblike_sf||Unchr_dom_Cysrich||TIL_dom||EGFlike_dom||ConAlike_dom_sf||MAM_dom
novel_180	ENSSSCG00000007795	DCTPP1	DCTPP
novel_180	ENSSSCG00000008179	REV1	HUWE1/Rev1_UBM||BRCT_dom_sf||DNA/RNA_pol_sf||TF_AF4/FMR2||UmuC||BRCT_dom||DNA_pol_Yfam_little_finger||Rev1_C_sf||REV1||Rev_trsase/Diguanyl_cyclase||Rev1_C||DNA_pol_Yfam_lit_finger_sf
novel_180	ENSSSCG00000008239	CAPG	Gelsolinlike_dom||ADFH/Gelsolinlike_dom_sf||Villin/Gelsolin||CapG
novel_180	ENSSSCG00000008474		Histonefold||Histone_H2A/H2B/H3||Histone_H3/CENPA
novel_180	ENSSSCG00000009023	DCLK2	Prot_kinase_dom||Doublecortin_dom||Ser/Thr_kinase_AS||Protein_kinase_ATP_BS||Kinaselike_dom_sf||Doublecortin_dom_sf
novel_180	ENSSSCG00000009216	SPP1	Osteopontin||Osteopontin_CS
novel_180	ENSSSCG00000010058		LSm4/Sm_D1/D3||LSM_dom_sf||SmD3||LSM_dom_euk/arc
novel_180	ENSSSCG00000010456	PANK1	Type_II_PanK||ATPase_NBD
novel_180	ENSSSCG00000011197	OXNAD1	FNR_nucleotidebd||FADbd_FR_type||Riboflavin_synthaselike_bbrl||OxRdtase_FAD/NADbd
novel_180	ENSSSCG00000011387	RNF123	SPRY_RNF123||B30.2/SPRY_sf||ConAlike_dom_sf||Znf_RING/FYVE/PHD||SPRY_dom||B30.2/SPRY||Znf_RING
novel_180	ENSSSCG00000012270	UBA1	UBA_E1_C_sf||UBQactiv_enz_E1_CS||E1_FCCH||Ubiquitinactivating_enz||Ubactivating_enz_E1_C||UBA_E1_Cys||UBQactiv_enz_E1||UbE1_IAD_1||Ubi_acti_E1_SCCH||E1_FCCH_sf||ThiF_NAD_FADbd||E1_4HB||UBQ/SUMOactiv_enz_E1like||UBQactiv_enz_E1_Cys_AS
novel_180	ENSSSCG00000012399	FOXO4	TF_fork_head_CS_2||WH_DNAbd_sf||WHlike_DNAbd_sf||Fork_head_dom||FOXOTAD
novel_180	ENSSSCG00000012720		RNA_pol_II_suA||Ptyr_pPase_sf
novel_180	ENSSSCG00000032003		GlutathioneSTrfase_Clike||GST_C||GlutathioneSTrfase_C_sf||Thioredoxinlike_sf||Glutathione_STrfase_N||Glutathione_STrfase||GST_pi
novel_180	ENSSSCG00000040926		HnRNPA1||hnRNP_A2/B1||RBD_domain_sf||RRM_dom||Nucleotidebd_a/b_plait_sf
novel_180	ENSSSCG00000033635		HnRNPA1||RBD_domain_sf||hnRNP_A2/B1||RRM_dom||Nucleotidebd_a/b_plait_sf
novel_180	ENSSSCG00000013607		Nucleotidebd_a/b_plait_sf||RRM_dom||HnRNPA1||RBD_domain_sf
novel_180	ENSSSCG00000014832	DNAJB13	DnaJ_domain||DnaJ_domain_CS||HSP40/DnaJ_peptbd||J_dom_sf||DnaJ_C
novel_180	ENSSSCG00000015864	MYO7B	FERM/acylCoAbd_prot_sf||FERM_central||IQ_motif_EFhandBS||FERM_domain||MYSc_Myo7||MyTH4_dom_sf||Ploop_NTPase||Myosin_S1_N||Myosin_head_motor_dom||Ubiquitinlike_domsf||Band_41_domain||SH3like_dom_sf||SH3_domain||MyTH4_dom||MyoVII_FERM_C2||FERM_2||Kinesin_motor_dom_sf||MyoVII_FERM_C1||PHlike_dom_sf
novel_180	ENSSSCG00000016592	FSCN3	Fascin||Fascin_metazoans||Fascindomain||Actincrosslinking||FSCN3
novel_180	ENSSSCG00000016721	DBNL	SH3like_dom_sf||Drebrinlike_SH3||SH3_domain||Dbnl||ADFH/Gelsolinlike_dom_sf||ADFH
novel_180	ENSSSCG00000016938	IPO11	ARMlike||Importinbeta_N||ARMtype_fold
novel_180	ENSSSCG00000017260	WIPI1	WD40/YVTN_repeatlike_dom_sf||WD40_repeat_dom_sf||WIPI1||WD40_repeat
novel_180	ENSSSCG00000017337	ACBD4	AcylCoAbinding_prot_CS||AcylCoAbinding_protein||AcylCoAbinding_sf||FERM/acylCoAbd_prot_sf
novel_180	ENSSSCG00000017463	KRT26	IF_rod_dom_coil1B||IF_rod_dom||Keratin_I
novel_180	ENSSSCG00000017484	LRRC3C	Leurich_rpt_typicalsubtyp||Leurich_rpt||LRR_dom_sf
novel_180	ENSSSCG00000017690	DHRS11	NAD(P)bd_dom_sf||SDR_fam||L30elike||SpoU_MeTrfase||Alpha/beta_knot_MTases||SpoU_substbd||tRNA_m1G_MTases_N||Sc_DH/Rdtase_CS
novel_180	ENSSSCG00000017802	BHLHA9	HLH_DNAbd_sf||bHLH_dom
novel_180	ENSSSCG00000023584		Ig_C1set||Iglike_dom||Iglike_fold||Ig_sub||Iglike_dom_sf||Ig_Vset
novel_180	ENSSSCG00000025560	PGLYRP2	Amidase/PGRP_sf||PGRP_domain_met/bac||Amidase_domain||PGRP
novel_180	ENSSSCG00000022208	TNFRSF1B	TNFRSF1B_N||TNFR_1B||TNFR/NGFR_Cys_rich_reg
novel_180	ENSSSCG00000025560	PGLYRP2	Amidase/PGRP_sf||PGRP_domain_met/bac||Amidase_domain||PGRP
novel_180	ENSSSCG00000023852	CCL17	Chemokine_b/g/d||Chemokine_CC_CS||Interleukin_8like_sf||Chemokine_IL8like_dom
novel_180	ENSSSCG00000029419	SCN11A	Na_channel_asu||Na_channel_a11su||Volt_channel_dom_sf||Ion_trans_dom||Na_trans_assoc||VGCC_Ca_Na
novel_180	ENSSSCG00000027110	RPP38	Rpp38||Ribosomal_L7Ae/L30e/S12e/Gad45||L30elike
novel_180	ENSSSCG00000024765		A/G_cyclase||HNOB_dom_associated||HNOX_domain_sf||HNOB_dom_associated_sf||Heme_NObd||Nucleotide_cyclase||NO_sig/Golgi_transp_ligandbd||A/G_cyclase_CS
novel_180	ENSSSCG00000024030	AKAP10	RGS||AKAP10_AKB_dom||RGS_sf
novel_180	ENSSSCG00000003489	EMC1	EMC1||WD40/YVTN_repeatlike_dom_sf||Quinoprotein_ADHlike_supfam||PQQ_repeat||EMC1_C
novel_180	ENSSSCG00000021136	TPD52L3	TPD52
novel_180	ENSSSCG00000011387	RNF123	SPRY_RNF123||B30.2/SPRY_sf||ConAlike_dom_sf||Znf_RING/FYVE/PHD||SPRY_dom||B30.2/SPRY||Znf_RING
novel_180	ENSSSCG00000030058	ANXA10	Annexin_sf||Annexin||Annexin_repeat_CS||ANX10||Annexin_repeat
novel_180	ENSSSCG00000022208	TNFRSF1B	TNFRSF1B_N||TNFR_1B||TNFR/NGFR_Cys_rich_reg
novel_180	ENSSSCG00000024837	SYT12	C2_domain_sf||C2_dom||SYT12
novel_180	ENSSSCG00000002243	SLC12A6	KCC1||KCL_cotranspt||KCC3||SLC12_C||AApermease/SLC12A_dom||SLC12A_fam
novel_180	ENSSSCG00000025425	FCSK	Galkinase||GHMP_kinase_C_sf||GHMP_kinase_N_dom||GHMP_kinase_C_dom||Fucokinase||Ribosomal_S5_D2typ_fold
novel_180	ENSSSCG00000035472	TTC9C	TPRlike_helical_dom_sf||TPR_2||TPRcontain_dom||TPR_repeat
novel_180	ENSSSCG00000035442	SLC36A1	AA_transpt_TM
novel_180	ENSSSCG00000030015		SCAN_sf||SCAN_dom
novel_180	ENSSSCG00000022693	LBX1	Homeoboxlike_sf||Homeobox_CS||HTH_motif||Homeobox_dom
novel_180	ENSSSCG00000012399	FOXO4	TF_fork_head_CS_2||WH_DNAbd_sf||WHlike_DNAbd_sf||Fork_head_dom||FOXOTAD
novel_180	ENSSSCG00000012825	IKBKG	NEMO_N||NEMO_ZF||CC2LZ_dom
novel_180	ENSSSCG00000012825	IKBKG	NEMO_N||NEMO_ZF||CC2LZ_dom
novel_180	ENSSSCG00000008193	ZAP70	SYK/ZAP70_N_SH2||Tyr_kinase_cat_dom||Kinase_SYK/ZAP70_interSH2_sf||SerThr/Tyr_kinase_cat_dom||Kinaselike_dom_sf||Protein_kinase_ATP_BS||SH2||Tyr_kinase_AS||Tyr_kinase_nonrcpt_SYK/ZAP70||Prot_kinase_dom||SH2_dom_sf
novel_180	ENSSSCG00000001470	SLADMA	MHC_II_a_N||Iglike_dom||MHC_I/IIlike_Agrecog||Ig_C1set||MHC_II_a/b_N||Iglike_fold||Ig/MHC_CS||Iglike_dom_sf
novel_180	ENSSSCG00000020657	BCAM	Iglike_dom||CD80_C2set||Iglike_fold||Ig_sub||Ig_sub2||Iglike_dom_sf
novel_180	ENSSSCG00000003660	PABPC4	RBD_domain_sf||PABP_HYD||PABPdom||PABP_1234||RRM_dom_euk||Nucleotidebd_a/b_plait_sf||RRM_dom
novel_180	ENSSSCG00000025326	TMEM243	DUF2678
novel_180	ENSSSCG00000009783	OGFOD2	Pro_4_hyd_alph||Oxoglu/Fedep_dioxygenase
novel_180	ENSSSCG00000032696	TMEM179B	TMEM179B
novel_180	ENSSSCG00000017337	ACBD4	AcylCoAbinding_prot_CS||AcylCoAbinding_protein||AcylCoAbinding_sf||FERM/acylCoAbd_prot_sf
novel_180	ENSSSCG00000033146	CD163	SRCR||SRCRlike_dom||SRCRlike_dom_sf
novel_180	ENSSSCG00000031513	HRAS	Small_GTPase_Rastype||Small_GTPase||Small_GTPbd_dom||Ploop_NTPase
novel_180	ENSSSCG00000035599		PNMA
novel_180	ENSSSCG00000016938	IPO11	ARMlike||Importinbeta_N||ARMtype_fold
novel_180	ENSSSCG00000023503	PRKCD	Ser/Thr_kinase_AS||Pkinase_C||PKC_delta||AGCkinase_C||Prot_kin_PKC_delta||DAG/PEbd||Protein_kinase_ATP_BS||PE/DAGbd||Kinaselike_dom_sf||C2_domain_sf||Prot_kinase_dom
novel_180	ENSSSCG00000034884	IRX1	Iroquois_homeo||Homeobox_CS||Homeoboxlike_sf||Homeobox_dom||Homeobox_KN_domain
novel_180	ENSSSCG00000039674	SPINK6	Kazal_dom||Kazal_dom_sf
novel_180	ENSSSCG00000016938	IPO11	ARMlike||Importinbeta_N||ARMtype_fold
novel_180	ENSSSCG00000023503	PRKCD	Ser/Thr_kinase_AS||Pkinase_C||PKC_delta||AGCkinase_C||Prot_kin_PKC_delta||DAG/PEbd||Protein_kinase_ATP_BS||PE/DAGbd||Kinaselike_dom_sf||C2_domain_sf||Prot_kinase_dom
novel_180	ENSSSCG00000008179	REV1	HUWE1/Rev1_UBM||BRCT_dom_sf||DNA/RNA_pol_sf||TF_AF4/FMR2||UmuC||BRCT_dom||DNA_pol_Yfam_little_finger||Rev1_C_sf||REV1||Rev_trsase/Diguanyl_cyclase||Rev1_C||DNA_pol_Yfam_lit_finger_sf
novel_180	ENSSSCG00000016938	IPO11	ARMlike||Importinbeta_N||ARMtype_fold
novel_180	ENSSSCG00000002963		ARMtype_fold||WHlike_DNAbd_sf||WH_DNAbd_sf||eIF3k||PCI_dom||Transl_init_fac_sub12_N_euk||CSN8_PSD8_EIF3K
novel_180	ENSSSCG00000036014	RPLP0	RL10_insert_sf||RL10P_insert||Ribosomal_L10P||Ribosomal_L10like_sf||L10E_eukaryotes
novel_180	ENSSSCG00000002243	SLC12A6	KCC1||KCL_cotranspt||KCC3||SLC12_C||AApermease/SLC12A_dom||SLC12A_fam
novel_180	ENSSSCG00000022164		HSF2BP||ARMtype_fold||ARMlike
novel_180	ENSSSCG00000008239	CAPG	Gelsolinlike_dom||ADFH/Gelsolinlike_dom_sf||Villin/Gelsolin||CapG
novel_180	ENSSSCG00000013506	STAP2	SH2||STAP2_SH2||STAP1/STAP2||SH2_dom_sf||PHlike_dom_sf||PH_domain
novel_180	ENSSSCG00000011546	MTMR14	VWF_A||Myotubularinlike_Pase_dom||Prottyrosine_phosphataselike||C2B_Copine||Tyr_Pase_AS||MTMR14_PHGRAM||vWFA_dom_sf||C2_dom||Copine||C2_domain_sf||MTMR14
novel_180	ENSSSCG00000029596		Ig_sub||Ig_sub2||Ig_Vset||Iglike_dom_sf||Iglike_dom||Ig_C1set||Iglike_fold
novel_180	ENSSSCG00000029596		Ig_sub||Ig_sub2||Ig_Vset||Iglike_dom_sf||Iglike_dom||Ig_C1set||Iglike_fold
novel_180	ENSSSCG00000033148	MRPL12	Ribosomal_L7/L12_C||Ribosomal_L7/L12_oligo||Ribosomal_L7/12||Ribosomal_L7/12_C/ClpSlike||Ribosomal_L7/L12_oligo_N_sf
novel_180	ENSSSCG00000008179	REV1	HUWE1/Rev1_UBM||BRCT_dom_sf||DNA/RNA_pol_sf||TF_AF4/FMR2||UmuC||BRCT_dom||DNA_pol_Yfam_little_finger||Rev1_C_sf||REV1||Rev_trsase/Diguanyl_cyclase||Rev1_C||DNA_pol_Yfam_lit_finger_sf
novel_180	ENSSSCG00000011368	P4HTM	Pro_4_hyd_alph||EF_hand_dom||EF_Hand_1_Ca_BS||EFhanddom_pair||Oxoglu/Fedep_dioxygenase
novel_180	ENSSSCG00000038234	TMEM175	TMEM175||
novel_180	ENSSSCG00000036014	RPLP0	RL10_insert_sf||RL10P_insert||Ribosomal_L10P||Ribosomal_L10like_sf||L10E_eukaryotes
novel_180	ENSSSCG00000029596		Ig_sub||Ig_sub2||Ig_Vset||Iglike_dom_sf||Iglike_dom||Ig_C1set||Iglike_fold
novel_180	ENSSSCG00000031220	TEX35	Tex35
novel_180	ENSSSCG00000011387	RNF123	SPRY_RNF123||B30.2/SPRY_sf||ConAlike_dom_sf||Znf_RING/FYVE/PHD||SPRY_dom||B30.2/SPRY||Znf_RING
novel_180	ENSSSCG00000036014	RPLP0	RL10_insert_sf||RL10P_insert||Ribosomal_L10P||Ribosomal_L10like_sf||L10E_eukaryotes
novel_180	ENSSSCG00000036220	CTXN1	Cortexin
novel_180	ENSSSCG00000011306	ZNF502	Znf_C2H2_type||Znf_C2H2_sf
novel_180	ENSSSCG00000000379	ESYT1	SMP_LBD||Ext_Synaptotagmin_C2A||C2C_KIAA1228||C2_domain_sf||Ext_Synaptotagmin_C2B||C2_dom||Synaptotagmin_SMP
novel_180	ENSSSCG00000029596		Ig_sub||Ig_sub2||Ig_Vset||Iglike_dom_sf||Iglike_dom||Ig_C1set||Iglike_fold
novel_180	ENSSSCG00000011387	RNF123	SPRY_RNF123||B30.2/SPRY_sf||ConAlike_dom_sf||Znf_RING/FYVE/PHD||SPRY_dom||B30.2/SPRY||Znf_RING
novel_180	ENSSSCG00000034767	LAMA1	Laminin_N_sf||Laminin_G||Laminin_N||Galactosebdlike_sf||Laminin_dom_II||Laminin_IV||ConAlike_dom_sf||Laminin_EGF||Laminin_aI||EGFlike_dom
novel_180	ENSSSCG00000031342		KRAB||Znf_C2H2_sf||Znf_C2H2_type||KRAB_dom_sf
novel_180	ENSSSCG00000026744	ZDHHC20	Palmitoyltrfase_DHHC
novel_180	ENSSSCG00000035693	POLRMT	DNA/RNA_pol_sf||DNAdir_Rpol_phagetype||TPRlike_helical_dom_sf||Pentatricopeptide_repeat||RNA_POL_N_sf||RPOL_N
novel_180	ENSSSCG00000011546	MTMR14	VWF_A||Myotubularinlike_Pase_dom||Prottyrosine_phosphataselike||C2B_Copine||Tyr_Pase_AS||MTMR14_PHGRAM||vWFA_dom_sf||C2_dom||Copine||C2_domain_sf||MTMR14
novel_180	ENSSSCG00000036014	RPLP0	RL10_insert_sf||RL10P_insert||Ribosomal_L10P||Ribosomal_L10like_sf||L10E_eukaryotes
novel_180	ENSSSCG00000011306	ZNF502	Znf_C2H2_type||Znf_C2H2_sf
novel_180	ENSSSCG00000006954	EEF1D	NAPRTase_C||EF1B_bsu/dsu_GNE||NAPRTase_N||eEF1betalike_sf||Transl_elong_EF1B/ribosomal_S6||Nic_PRibTrfaseFam||Transl_elong_EF1B_B/D_CS||Nic_PRibTrfase_pncB||Nicotinate_pribotaselike_C||Aldolase_TIM||EF1_beta_acid_region_euk
novel_180	ENSSSCG00000033854	LGALS1	ConAlike_dom_sf||Galectin_CRD
novel_180	ENSSSCG00000033854	LGALS1	ConAlike_dom_sf||Galectin_CRD
novel_180	ENSSSCG00000002243	SLC12A6	KCC1||KCL_cotranspt||KCC3||SLC12_C||AApermease/SLC12A_dom||SLC12A_fam
novel_180	ENSSSCG00000036081	TBC1D20	RabGTPaseTBC_dom||RabGTPase_TBC_sf
novel_180	ENSSSCG00000000379	ESYT1	SMP_LBD||Ext_Synaptotagmin_C2A||C2C_KIAA1228||C2_domain_sf||Ext_Synaptotagmin_C2B||C2_dom||Synaptotagmin_SMP
novel_180	ENSSSCG00000006861	EXTL2	Nucleotidediphossugar_trans||Exostosin||GT64
novel_180	ENSSSCG00000035518	TMEM265	CD225/Dispanin_fam
novel_180	ENSSSCG00000038234	TMEM175	TMEM175||
novel_180	ENSSSCG00000013864	TMEM38A	TRIC_channel
novel_180	ENSSSCG00000032003		GlutathioneSTrfase_Clike||GST_C||GlutathioneSTrfase_C_sf||Thioredoxinlike_sf||Glutathione_STrfase_N||Glutathione_STrfase||GST_pi
novel_180	ENSSSCG00000008179	REV1	HUWE1/Rev1_UBM||BRCT_dom_sf||DNA/RNA_pol_sf||TF_AF4/FMR2||UmuC||BRCT_dom||DNA_pol_Yfam_little_finger||Rev1_C_sf||REV1||Rev_trsase/Diguanyl_cyclase||Rev1_C||DNA_pol_Yfam_lit_finger_sf
novel_180	ENSSSCG00000000007	TRMU	tRNAspecific_2thiouridylase||Adenine_a_hdrlase_dom||Rossmannlike_a/b/a_fold
novel_180	ENSSSCG00000037243		GPCR_Rhodpsn_7TM||Vmron_rcpt_1
novel_180	ENSSSCG00000001898	ULK3	Protein_kinase_ATP_BS||MIT||Kinaselike_dom_sf||Ser/Thr_kinase_AS||Prot_kinase_dom||MIT_dom_sf
novel_180	ENSSSCG00000008239	CAPG	Gelsolinlike_dom||ADFH/Gelsolinlike_dom_sf||Villin/Gelsolin||CapG
novel_180	ENSSSCG00000038912	IFITM3	CD225/Dispanin_fam
novel_180	ENSSSCG00000051585	TANGO6	ARMlike||TANGO6/Rtp1||ARMtype_fold||Rtp1_C1||Rtp1_C2
novel_180	ENSSSCG00000039012	GLTP	GLTP_sf||Glycolipid_transfer_prot_dom
novel_180	ENSSSCG00000001653	PEX6	ATPase_AAA_CS||AAA+_ATPase||Ploop_NTPase||ATPase_AAA_core
novel_180	ENSSSCG00000032172		KAP
novel_180	ENSSSCG00000008179	REV1	HUWE1/Rev1_UBM||BRCT_dom_sf||DNA/RNA_pol_sf||TF_AF4/FMR2||UmuC||BRCT_dom||DNA_pol_Yfam_little_finger||Rev1_C_sf||REV1||Rev_trsase/Diguanyl_cyclase||Rev1_C||DNA_pol_Yfam_lit_finger_sf
novel_180	ENSSSCG00000038396
novel_180	ENSSSCG00000017260	WIPI1	WD40/YVTN_repeatlike_dom_sf||WD40_repeat_dom_sf||WIPI1||WD40_repeat
novel_180	ENSSSCG00000037142		Znf_LIM
novel_180	ENSSSCG00000016990		ATPase_V0cplx_e1/e2_su||ATPase_V0cplx_e1/e2_su_met
novel_180	ENSSSCG00000030167	SLC25A39	Mit_carrier||Mitochondrial_sb/sol_carrier||Mt_carrier_dom_sf
novel_180	ENSSSCG00000011546	MTMR14	VWF_A||Myotubularinlike_Pase_dom||Prottyrosine_phosphataselike||C2B_Copine||Tyr_Pase_AS||MTMR14_PHGRAM||vWFA_dom_sf||C2_dom||Copine||C2_domain_sf||MTMR14
novel_180	ENSSSCG00000003489	EMC1	EMC1||WD40/YVTN_repeatlike_dom_sf||Quinoprotein_ADHlike_supfam||PQQ_repeat||EMC1_C
novel_180	ENSSSCG00000011369	WDR6	WD40/YVTN_repeatlike_dom_sf||Quinoprotein_ADHlike_supfam||WD40_repeat_dom||WD40_repeat||WD40_repeat_dom_sf
novel_180	ENSSSCG00000034587
novel_180	ENSSSCG00000037806	KRT2	Keratin_II||Keratin_2_head||IF_rod_dom||IF_conserved||IF_rod_dom_coil1B
novel_180	ENSSSCG00000011197	OXNAD1	FNR_nucleotidebd||FADbd_FR_type||Riboflavin_synthaselike_bbrl||OxRdtase_FAD/NADbd
novel_180	ENSSSCG00000004587	MYO1E	Kinesin_motor_dom_sf||IQ_motif_EFhandBS||MYSc_Myo1||Myosin_TH1||Ie/If_SH3||SH3_domain||Ploop_NTPase||Myosin_head_motor_dom||SH3like_dom_sf
novel_180	ENSSSCG00000008179	REV1	HUWE1/Rev1_UBM||BRCT_dom_sf||DNA/RNA_pol_sf||TF_AF4/FMR2||UmuC||BRCT_dom||DNA_pol_Yfam_little_finger||Rev1_C_sf||REV1||Rev_trsase/Diguanyl_cyclase||Rev1_C||DNA_pol_Yfam_lit_finger_sf
novel_180	ENSSSCG00000001898	ULK3	Protein_kinase_ATP_BS||MIT||Kinaselike_dom_sf||Ser/Thr_kinase_AS||Prot_kinase_dom||MIT_dom_sf
novel_180	ENSSSCG00000038234	TMEM175	TMEM175||
novel_180	ENSSSCG00000025425	FCSK	Galkinase||GHMP_kinase_C_sf||GHMP_kinase_N_dom||GHMP_kinase_C_dom||Fucokinase||Ribosomal_S5_D2typ_fold
novel_180	ENSSSCG00000025560	PGLYRP2	Amidase/PGRP_sf||PGRP_domain_met/bac||Amidase_domain||PGRP
novel_180	ENSSSCG00000035818	FHIT	HITlike||FHIT||Histidine_triad_CS||HITlike_sf||Histidine_triad_HIT
novel_180	ENSSSCG00000038614	NENF	Cyt_B5like_heme/steroidbd||Cyt_B5like_heme/steroid_sf
novel_180	ENSSSCG00000017260	WIPI1	WD40/YVTN_repeatlike_dom_sf||WD40_repeat_dom_sf||WIPI1||WD40_repeat
novel_180	ENSSSCG00000031513	HRAS	Small_GTPase_Rastype||Small_GTPase||Small_GTPbd_dom||Ploop_NTPase
novel_180	ENSSSCG00000003797	DIRAS3	Small_GTPase_Rastype||Small_GTPase||Small_GTPbd_dom||Ploop_NTPase
novel_180	ENSSSCG00000001898	ULK3	Protein_kinase_ATP_BS||MIT||Kinaselike_dom_sf||Ser/Thr_kinase_AS||Prot_kinase_dom||MIT_dom_sf
novel_180	ENSSSCG00000021947		Sperma_CUB_dom_sf||Spermadhesin||CUB_dom
novel_180	ENSSSCG00000038234	TMEM175	TMEM175||
novel_180	ENSSSCG00000022009	DDC	PyrdxlPdep_Trfase||PyrdxlPdep_Trfase_major||PyrdxlPdep_Trfase_dom1||PyrdxlPdep_deCOase||Aromatic_deC||PyridoxalP_BS
novel_180	ENSSSCG00000037478		PRR29like||DUF4587
novel_180	ENSSSCG00000025564	GAS2L1	GAS2L1||GAR_dom||CH_dom_sf||GAR_dom_sf||CHdomain
novel_180	ENSSSCG00000015581	CENPF	CenpF/LEK1_Rbprotbd||CenpF||||Centromere_CenpF_N||Centromere_CenpF_leurich_rpt
novel_180	ENSSSCG00000016821	SLC45A2	MFS_trans_sf||CoATrfase_fam_III||MFS||CoATrfase_III_dom_sf
novel_180	ENSSSCG00000022208	TNFRSF1B	TNFRSF1B_N||TNFR_1B||TNFR/NGFR_Cys_rich_reg
novel_180	ENSSSCG00000038234	TMEM175	TMEM175||
novel_180	ENSSSCG00000003398	UBE4B	Ubox_domain||Znf_RING/FYVE/PHD||||Ub_conjug_fac_E4_core
novel_180	ENSSSCG00000033624	SRGAP3	AH/BAR_dom_sf||SH3like_dom_sf||F_BAR||SH3_domain||RhoGAP_dom||Rho_GTPase_activation_prot||srGAP1/2/3_SH3||FCH_dom
novel_180	ENSSSCG00000037334	ADSS1	Adenylosuccinate_synthetase||Ploop_NTPase||Adenylosuccinate_synth_dom2||Adenylosuccinate_synth_dom1||Adenylosuccin_syn_GTPbd||AdSS_1_vert||Adenylosuccinate_synth_dom3||Adenylosuccin_syn_Lys_AS
novel_180	ENSSSCG00000016821	SLC45A2	MFS_trans_sf||CoATrfase_fam_III||MFS||CoATrfase_III_dom_sf
novel_180	ENSSSCG00000012399	FOXO4	TF_fork_head_CS_2||WH_DNAbd_sf||WHlike_DNAbd_sf||Fork_head_dom||FOXOTAD
novel_180	ENSSSCG00000032003		GlutathioneSTrfase_Clike||GST_C||GlutathioneSTrfase_C_sf||Thioredoxinlike_sf||Glutathione_STrfase_N||Glutathione_STrfase||GST_pi
novel_180	ENSSSCG00000022208	TNFRSF1B	TNFRSF1B_N||TNFR_1B||TNFR/NGFR_Cys_rich_reg
novel_180	ENSSSCG00000020710	PRDM2	Znf_C2H2_sf||Znf_C2H2_type||RIZ_retinblastomabd_prot||SET_dom
novel_180	ENSSSCG00000004587	MYO1E	Kinesin_motor_dom_sf||IQ_motif_EFhandBS||MYSc_Myo1||Myosin_TH1||Ie/If_SH3||SH3_domain||Ploop_NTPase||Myosin_head_motor_dom||SH3like_dom_sf
novel_180	ENSSSCG00000031513	HRAS	Small_GTPase_Rastype||Small_GTPase||Small_GTPbd_dom||Ploop_NTPase
novel_180	ENSSSCG00000009216	SPP1	Osteopontin||Osteopontin_CS
novel_180	ENSSSCG00000000994	GMDS	NAD(P)bd_dom||GDP_Man_deHydtase||NAD(P)bd_dom_sf
novel_180	ENSSSCG00000007674	ZAN	EGFlike_CS||VWF_dom||VWF_typeD||TILa_dom||Ser_inhiblike_sf||Unchr_dom_Cysrich||TIL_dom||EGFlike_dom||ConAlike_dom_sf||MAM_dom
novel_180	ENSSSCG00000017769	RAB34	Small_GTPase||Small_GTPbd_dom||Ploop_NTPase||
novel_180	ENSSSCG00000022009	DDC	PyrdxlPdep_Trfase||PyrdxlPdep_Trfase_major||PyrdxlPdep_Trfase_dom1||PyrdxlPdep_deCOase||Aromatic_deC||PyridoxalP_BS
novel_180	ENSSSCG00000011387	RNF123	SPRY_RNF123||B30.2/SPRY_sf||ConAlike_dom_sf||Znf_RING/FYVE/PHD||SPRY_dom||B30.2/SPRY||Znf_RING
novel_180	ENSSSCG00000037334	ADSS1	Adenylosuccinate_synthetase||Ploop_NTPase||Adenylosuccinate_synth_dom2||Adenylosuccinate_synth_dom1||Adenylosuccin_syn_GTPbd||AdSS_1_vert||Adenylosuccinate_synth_dom3||Adenylosuccin_syn_Lys_AS
novel_180	ENSSSCG00000038912	IFITM3	CD225/Dispanin_fam
novel_180	ENSSSCG00000006737	IGSF3	Iglike_dom||Iglike_fold||Ig_sub||Ig_sub2||Iglike_dom_sf||Ig_Vset
novel_180	ENSSSCG00000009023	DCLK2	Prot_kinase_dom||Doublecortin_dom||Ser/Thr_kinase_AS||Protein_kinase_ATP_BS||Kinaselike_dom_sf||Doublecortin_dom_sf
novel_180	ENSSSCG00000032003		GlutathioneSTrfase_Clike||GST_C||GlutathioneSTrfase_C_sf||Thioredoxinlike_sf||Glutathione_STrfase_N||Glutathione_STrfase||GST_pi
novel_180	ENSSSCG00000002963		ARMtype_fold||WHlike_DNAbd_sf||WH_DNAbd_sf||eIF3k||PCI_dom||Transl_init_fac_sub12_N_euk||CSN8_PSD8_EIF3K
novel_180	ENSSSCG00000023852	CCL17	Chemokine_b/g/d||Chemokine_CC_CS||Interleukin_8like_sf||Chemokine_IL8like_dom
novel_180	ENSSSCG00000042961		Iglike_fold||Iglike_dom_sf
novel_180	ENSSSCG00000023852	CCL17	Chemokine_b/g/d||Chemokine_CC_CS||Interleukin_8like_sf||Chemokine_IL8like_dom
novel_180	ENSSSCG00000026389	SYNJ2BP	PDZ_sf||PDZ
novel_180	ENSSSCG00000015864	MYO7B	FERM/acylCoAbd_prot_sf||FERM_central||IQ_motif_EFhandBS||FERM_domain||MYSc_Myo7||MyTH4_dom_sf||Ploop_NTPase||Myosin_S1_N||Myosin_head_motor_dom||Ubiquitinlike_domsf||Band_41_domain||SH3like_dom_sf||SH3_domain||MyTH4_dom||MyoVII_FERM_C2||FERM_2||Kinesin_motor_dom_sf||MyoVII_FERM_C1||PHlike_dom_sf
novel_180	ENSSSCG00000016721	DBNL	SH3like_dom_sf||Drebrinlike_SH3||SH3_domain||Dbnl||ADFH/Gelsolinlike_dom_sf||ADFH
novel_180	ENSSSCG00000007674	ZAN	EGFlike_CS||VWF_dom||VWF_typeD||TILa_dom||Ser_inhiblike_sf||Unchr_dom_Cysrich||TIL_dom||EGFlike_dom||ConAlike_dom_sf||MAM_dom
novel_180	ENSSSCG00000009216	SPP1	Osteopontin||Osteopontin_CS
novel_180	ENSSSCG00000014565		CD225/Dispanin_fam
novel_180	ENSSSCG00000004587	MYO1E	Kinesin_motor_dom_sf||IQ_motif_EFhandBS||MYSc_Myo1||Myosin_TH1||Ie/If_SH3||SH3_domain||Ploop_NTPase||Myosin_head_motor_dom||SH3like_dom_sf
novel_180	ENSSSCG00000015356	AGMO	Fatty_acid_hydroxylase
novel_180	ENSSSCG00000006737	IGSF3	Iglike_dom||Iglike_fold||Ig_sub||Ig_sub2||Iglike_dom_sf||Ig_Vset
novel_180	ENSSSCG00000017260	WIPI1	WD40/YVTN_repeatlike_dom_sf||WD40_repeat_dom_sf||WIPI1||WD40_repeat
novel_180	ENSSSCG00000013576	STXBP2	Sec1like_dom2||Sec1like_dom3a||Sec1like||Sec1like_sf||Sec1like_dom1
novel_180	ENSSSCG00000023584		Ig_C1set||Iglike_dom||Iglike_fold||Ig_sub||Iglike_dom_sf||Ig_Vset
novel_180	ENSSSCG00000048423		GPCR_Rhodpsn_7TM||Olfact_rcpt||GPCR_Rhodpsn
novel_180	ENSSSCG00000006737	IGSF3	Iglike_dom||Iglike_fold||Ig_sub||Ig_sub2||Iglike_dom_sf||Ig_Vset
novel_180	ENSSSCG00000013030	PRDX5	Thioredoxin_domain||Thioredoxinlike_sf||PRX5like||Redoxin
novel_180	ENSSSCG00000001531	SNRPC	Znf_C2H2_sf||Matrin/U1likeC_Znf_C2H2||U1CZ_Znf_C2H2||U1_snRNPC||Matrin/U1C_Znf_C2H2
novel_181	ENSSSCG00000000939	ACSS3	AMPbinding_CS||AMPdep_Synthhlike_sf||ACAS_N||AMPdep_Synth/Lig||AMPbd_C
novel_181	ENSSSCG00000001776		Aur||Kinaselike_dom_sf||Prot_kinase_dom
novel_181	ENSSSCG00000002370	AREL1	Iglike_fold||Hect_E3_ubiquitin_ligase||Filamin/ABP280_repeatlike||HECT_dom||Ig_Eset
novel_181	ENSSSCG00000004367	POPDC3	cNMPbdlike||Popeye_prot
novel_181	ENSSSCG00000004758	RHOV	Ploop_NTPase||Small_GTPase_Rho||Small_GTPbd_dom||Small_GTPase
novel_181	ENSSSCG00000005909	FBXL6	Leurich_rpt_Cyscon_subtyp||Fboxlike_dom_sf||LRR_dom_sf||Fbox_dom
novel_181	ENSSSCG00000006493	BGLAP	Osteocalcin||Osteocalcin/MGP||GLA_domain||GLAlike_dom_SF
novel_181	ENSSSCG00000006635	SEMA6C	Semap_dom||Plexin_repeat||Semap_dom_sf||Semaphorin||Semaphorin_6C||WD40/YVTN_repeatlike_dom_sf
novel_181	ENSSSCG00000006813	STRIP1	Far11/STRP_C||Far11/STRP||Far11/STRP_N
novel_181	ENSSSCG00000006980	FGF20	Fibroblast_GF_fam||FGF20||IL1/FGF
novel_181	ENSSSCG00000007151	CDC25B	MPI_Phosphatase||Rhodaneselike_dom||Rhodaneselike_dom_sf
novel_181	ENSSSCG00000047420	CPNE1	RBM12_RRM2||RBM12_RRM1||Nucleotidebd_a/b_plait_sf||C2_domain_sf||C2_dom||Copine||RBM12_RRM4||vWFA_dom_sf||RRM_dom||RBM12_RRM5||RBM12_RRM3||RBD_domain_sf||C2B_Copine||VWF_A
novel_181	ENSSSCG00000008038	SLC9A3R2	NHERF1/NHERF2||PDZ||PDZ_sf||EBP50_Cterm||NHERF2||PDZ_6
novel_181	ENSSSCG00000008122	ADRA2B	GPCR_Rhodpsn_7TM||ADR_fam||GPCR_Rhodpsn||ADRA2B_rcpt
novel_181	ENSSSCG00000008698	RGS12	RBD_dom||PHlike_dom_sf||RGS_sf||PTB/PI_dom||Ubiquitinlike_domsf||RGS||GoLoco_motif||RGS_subdom1/3||PDZ||RGS12_RGS||PDZ_sf
novel_181	ENSSSCG00000009615	NUDT18	NUDIX_hydrolaselike_dom_sf||NUDT18_NUDIX||NUDIX_hydrolase_dom||NUDIX_hydrolase_CS||Nudix_hydrolase
novel_181	ENSSSCG00000009628	CCAR2	CCAR2||EFhanddom_pair||DBC1/CARP1_inactive_NUDIX_dom||S1like_RNAbd_dom||CCAR1/CCAR2
novel_181	ENSSSCG00000009795		IL31
novel_181	ENSSSCG00000009999	TBC1D10A	RabGTPase_TBC_sf||RabGTPaseTBC_dom
novel_181	ENSSSCG00000010113	TSSK2	Prot_kinase_dom||Ser/Thr_kinase_AS||Kinaselike_dom_sf||Protein_kinase_ATP_BS
novel_181	ENSSSCG00000011357	SHISA5	Shisa
novel_181	ENSSSCG00000011726	VEPH1	PHlike_dom_sf||Meltedlike||ARMtype_fold||PH_domain
novel_181	ENSSSCG00000011730	IL12A	4_helix_cytokinelike_core||IL12_alpha
novel_181	ENSSSCG00000012827		Olfact_rcpt||GPCR_Rhodpsn_7TM||GPCR_Rhodpsn
novel_181	ENSSSCG00000013838	AKAP8L	ZF_C2H2_AKAP95||AKAP95
novel_181	ENSSSCG00000013913	KLHL26	BTB/POZ_dom||Kelchtyp_bpropeller||BACK||BTBkelch_protein||Kelch_1||KLHL26||SKP1/BTB/POZ_sf
novel_181	ENSSSCG00000024189	SIL1	ARMlike||Nucleotide_exch_fac_Fes1||ARMtype_fold
novel_181	ENSSSCG00000014961	CWC15	Cwf_Cwc_15
novel_181	ENSSSCG00000016196	VIL1	Villin||Villin_headpiece_dom_sf||ADFH/Gelsolinlike_dom_sf||Villin_headpiece||Gelsolinlike_dom||Gelsolinlike_dom_sf||Villin/Gelsolin
novel_181	ENSSSCG00000016821	SLC45A2	MFS_trans_sf||CoATrfase_fam_III||MFS||CoATrfase_III_dom_sf
novel_181	ENSSSCG00000017344	FAM187A	Iglike_fold||FAM187A/B||Iglike_dom||Iglike_dom_sf||Ig_Vset||Ig_sub
novel_181	ENSSSCG00000017380	ARL4D	Ploop_NTPase||Small_GTPbd_dom||Small_GTPase_ARF/SAR
novel_181	ENSSSCG00000017607	TMEM100	TMEM100
novel_181	ENSSSCG00000017726	SPACA3	Glyco_hydro_22_CS||Glyco_hydro_22_lys||Lysozymelike_dom_sf||LYZL3||Glyco_hydro_22
novel_181	ENSSSCG00000017762	FOXN1	Fork_head_dom||WH_DNAbd_sf||WHlike_DNAbd_sf||TF_fork_head_CS_2
novel_181	ENSSSCG00000018041	ALDH3A2	Ald_DH_N||Ald_DH_CS_GLU||Aldehyde_DH_NAD(P)||Aldehyde_DH_dom||Ald_DH_CS_CYS||Ald_DH/histidinol_DH||Ald_DH_C
novel_181	ENSSSCG00000029228	ZNF276	Znf_AD||Znf_C2H2_type||Znf_C2H2_sf
novel_181	ENSSSCG00000000612	ATF7IP	ATF7int||FN3_dom||ATF7IP_BD||Iglike_fold||FN3_sf
novel_181	ENSSSCG00000021966	TOPBP1	BRCT_dom_sf||BRCT_dom
novel_181	ENSSSCG00000021966	TOPBP1	BRCT_dom_sf||BRCT_dom
novel_181	ENSSSCG00000047420	CPNE1	RBM12_RRM2||RBM12_RRM1||Nucleotidebd_a/b_plait_sf||C2_domain_sf||C2_dom||Copine||RBM12_RRM4||vWFA_dom_sf||RRM_dom||RBM12_RRM5||RBM12_RRM3||RBD_domain_sf||C2B_Copine||VWF_A
novel_181	ENSSSCG00000022289	PCDH1	Cadherin_N||Cadherinlike_sf||Cadherin_CS||Protocadherin||Cadherinlike_dom
novel_181	ENSSSCG00000023408	SAMD4A	Smaug_SAM||SAM/pointed_sf||SAM
novel_181	ENSSSCG00000027401	OPRD1	Delta_opi_rcpt||GPCR_Rhodpsn_7TM||GPCR_Rhodpsn||Opioid_rcpt
novel_181	ENSSSCG00000029656	NDP	Norrie_dis||Cystineknot_cytokine||Glyco_hormone_CN||Cys_knot_C
novel_181	ENSSSCG00000027443	MRAS	Ploop_NTPase||Small_GTPbd_dom||Small_GTPase||Small_GTPase_Rastype
novel_181	ENSSSCG00000030421	GDI1	FAD/NADbd_sf||RabGDI||GDP_dissociation_inhibitor
novel_181	ENSSSCG00000021414		Cadherinlike_dom||Cadherin_C||Cadherin_CS||Cadherinlike_sf||Cadherin_N
novel_181	ENSSSCG00000021181	DHCR7	Sterol_reductase_CS||Ergosterol_biosynth_ERG4_ERG24
novel_181	ENSSSCG00000021880	MXRA8	Iglike_fold||Iglike_dom||MXRA8||Ig_Vset||Iglike_dom_sf||Ig_sub
novel_181	ENSSSCG00000023322		Collagen
novel_181	ENSSSCG00000025072	C16orf89	DUF4735
novel_181	ENSSSCG00000022300	MAT2A	SAdoMet_synt_central||SAdoMet_synthetase_sfam||SAdoMet_synt_N||ADOMET_SYNTHASE_CS||SAdoMet_synt_C||SAdoMet_synthetase
novel_181	ENSSSCG00000026729	TMEM150C	Frag1/DRAM/Sfk1
novel_181	ENSSSCG00000021145	AP1S1	Clathrin_smchain_CS||Longinlike_dom_sf||AP_mu_sigma_su||AP_complex_ssu
novel_181	ENSSSCG00000002396	GSTZ1	GST_C||GST_Zeta_C||Glutathione_STrfase||Thioredoxinlike_sf||Glutathione_STrfase_N||GlutathioneSTrfase_C_sf||GlutathioneSTrfase_Clike||GST_Zeta_N||GST_Zeta
novel_181	ENSSSCG00000029949	CD248	EGF_Cabd_CS||Growth_fac_rcpt_cys_sf||CTDL_fold||Ctype_lectinlike||EGFlike_dom||EGFtype_Asp/Asn_hydroxyl_site||Ctype_lectinlike/link_sf||EGFlike_Cabd_dom
novel_181	ENSSSCG00000003877	FAF1	UBX_dom||Ubiquitinlike_domsf||Thioredoxinlike_sf||UAS||FAF1like_UBX
novel_181	ENSSSCG00000032941	SIK2	UBA||Prot_kinase_dom||Ser/Thr_kinase_AS||SIK||Protein_kinase_ATP_BS||Kinaselike_dom_sf
novel_181	ENSSSCG00000005909	FBXL6	Leurich_rpt_Cyscon_subtyp||Fboxlike_dom_sf||LRR_dom_sf||Fbox_dom
novel_181	ENSSSCG00000032113		Amoino_acid_permease_CS||Cat_AA_permease||CAT_C||AA/rel_permease1
novel_181	ENSSSCG00000050449		Ig_Vset||Iglike_dom_sf||Ig_sub||Iglike_fold||Iglike_dom
novel_181	ENSSSCG00000003983	SMAP2	ArfGAP_dom_sf||ArfGAP_dom||ARFGAP/RecO
novel_181	ENSSSCG00000012733		MAGE||MAGE_WH2||MAGE_WH1||MHD_dom
novel_181	ENSSSCG00000014030	PHYKPL	Aminotrans_3||PyrdxlPdep_Trfase_major||PyrdxlPdep_Trfase_dom1||PyrdxlPdep_Trfase
novel_181	ENSSSCG00000035736		Chemokine_b/g/d||Chemokine_IL8like_dom||Interleukin_8like_sf
novel_181	ENSSSCG00000011049	DCLRE1C	DRMBL||RibonucZ/Hydroxyglut_hydro||MetalloBlactamas
novel_181	ENSSSCG00000021966	TOPBP1	BRCT_dom_sf||BRCT_dom
novel_181	ENSSSCG00000002640	DEF8	PE/DAGbd||Multihaem_cyt_sf||ZfRING_9
novel_181	ENSSSCG00000022300	MAT2A	SAdoMet_synt_central||SAdoMet_synthetase_sfam||SAdoMet_synt_N||ADOMET_SYNTHASE_CS||SAdoMet_synt_C||SAdoMet_synthetase
novel_181	ENSSSCG00000032941	SIK2	UBA||Prot_kinase_dom||Ser/Thr_kinase_AS||SIK||Protein_kinase_ATP_BS||Kinaselike_dom_sf
novel_181	ENSSSCG00000011049	DCLRE1C	DRMBL||RibonucZ/Hydroxyglut_hydro||MetalloBlactamas
novel_181	ENSSSCG00000037779	CAPN10	Calpain_cysteine_protease||C2_III||Pept_cys_AS||Calpain_III_sf||Calpain_domain_III||Papainlike_cys_pep_sf||Calpain_III||Peptidase_C2_calpain_cat||CAPN10
novel_181	ENSSSCG00000007151	CDC25B	MPI_Phosphatase||Rhodaneselike_dom||Rhodaneselike_dom_sf
novel_181	ENSSSCG00000005308	RUSC2	SH3_domain||Run_dom_sf||Run_dom||SH3like_dom_sf
novel_181	ENSSSCG00000007151	CDC25B	MPI_Phosphatase||Rhodaneselike_dom||Rhodaneselike_dom_sf
novel_181	ENSSSCG00000033057	ANAPC13	Apc13
novel_181	ENSSSCG00000032562	TMC6	TMC_dom||TMC
novel_181	ENSSSCG00000023408	SAMD4A	Smaug_SAM||SAM/pointed_sf||SAM
novel_181	ENSSSCG00000009560	TFDP1	DP1||TF_DP_C_sf||Transcrpt_fac_DP||WHlike_DNAbd_sf||Transc_factor_DP_C||E2FDP_heterodim||E2F_WHTH_DNAbd_dom||WH_DNAbd_sf
novel_181	ENSSSCG00000000612	ATF7IP	ATF7int||FN3_dom||ATF7IP_BD||Iglike_fold||FN3_sf
novel_181	ENSSSCG00000007240	HCK	Tyr_kinase_cat_dom||SH2||Protein_kinase_ATP_BS||Tyr_kinase_AS||Kinaselike_dom_sf||SerThr/Tyr_kinase_cat_dom||SH3like_dom_sf||SH2_dom_sf||HCK_SH2||Prot_kinase_dom||SH3_domain
novel_181	ENSSSCG00000022289	PCDH1	Cadherin_N||Cadherinlike_sf||Cadherin_CS||Protocadherin||Cadherinlike_dom
novel_181	ENSSSCG00000011357	SHISA5	Shisa
novel_181	ENSSSCG00000007151	CDC25B	MPI_Phosphatase||Rhodaneselike_dom||Rhodaneselike_dom_sf
novel_181	ENSSSCG00000022948	SLC7A9	AA/rel_permease1
novel_181	ENSSSCG00000038308	RANBP1	PHlike_dom_sf||Ran_bind_dom
novel_181	ENSSSCG00000035533	ANKRD39	Ankyrin_rpt||Ankyrin_rptcontain_sf||Ankyrin_rptcontain_dom
novel_181	ENSSSCG00000007151	CDC25B	MPI_Phosphatase||Rhodaneselike_dom||Rhodaneselike_dom_sf
novel_181	ENSSSCG00000037663	PKNOX1	Homeobox_KN_domain||Homeobox_dom||PKNOX/Meis_N||Homeoboxlike_sf
novel_181	ENSSSCG00000018041	ALDH3A2	Ald_DH_N||Ald_DH_CS_GLU||Aldehyde_DH_NAD(P)||Aldehyde_DH_dom||Ald_DH_CS_CYS||Ald_DH/histidinol_DH||Ald_DH_C
novel_181	ENSSSCG00000021880	MXRA8	Iglike_fold||Iglike_dom||MXRA8||Ig_Vset||Iglike_dom_sf||Ig_sub
novel_181	ENSSSCG00000038308	RANBP1	PHlike_dom_sf||Ran_bind_dom
novel_181	ENSSSCG00000013838	AKAP8L	ZF_C2H2_AKAP95||AKAP95
novel_181	ENSSSCG00000037299		Tim10like||Tim10like_dom_sf
novel_181	ENSSSCG00000047420	CPNE1	RBM12_RRM2||RBM12_RRM1||Nucleotidebd_a/b_plait_sf||C2_domain_sf||C2_dom||Copine||RBM12_RRM4||vWFA_dom_sf||RRM_dom||RBM12_RRM5||RBM12_RRM3||RBD_domain_sf||C2B_Copine||VWF_A
novel_181	ENSSSCG00000029656	NDP	Norrie_dis||Cystineknot_cytokine||Glyco_hormone_CN||Cys_knot_C
novel_181	ENSSSCG00000037777		LEM/LEMlike_dom_sf||Emerin||LEM_dom||LEM_emerin
novel_181	ENSSSCG00000018041	ALDH3A2	Ald_DH_N||Ald_DH_CS_GLU||Aldehyde_DH_NAD(P)||Aldehyde_DH_dom||Ald_DH_CS_CYS||Ald_DH/histidinol_DH||Ald_DH_C
novel_181	ENSSSCG00000016509	FMC1LUC7L2	Luc7rel
novel_181	ENSSSCG00000036685		GPCR_Rhodpsn||Olfact_rcpt||GPCR_Rhodpsn_7TM
novel_181	ENSSSCG00000032562	TMC6	TMC_dom||TMC
novel_181	ENSSSCG00000017502	PGAP3	Per1like
novel_181	ENSSSCG00000007941	CDIP1	LITAF_fam||LITAF
novel_181	ENSSSCG00000030421	GDI1	FAD/NADbd_sf||RabGDI||GDP_dissociation_inhibitor
novel_181	ENSSSCG00000010795	NDUFAB1	ACPlike_sf||Acyl_carrier||PPbd_ACP||Ppantetheine_attach_site
novel_181	ENSSSCG00000014113	HOMER1	WH1/EVH1_dom||PHlike_dom_sf
novel_181	ENSSSCG00000008038	SLC9A3R2	NHERF1/NHERF2||PDZ||PDZ_sf||EBP50_Cterm||NHERF2||PDZ_6
novel_181	ENSSSCG00000016509	FMC1LUC7L2	Luc7rel
novel_181	ENSSSCG00000003877	FAF1	UBX_dom||Ubiquitinlike_domsf||Thioredoxinlike_sf||UAS||FAF1like_UBX
novel_181	ENSSSCG00000029803	KDM2B	Znf_FYVE_PHD||Znf_PHDfinger||LRR_dom_sf||Znf_CXXC||JmjC_dom||Znf_RING/FYVE/PHD||Znf_PHD||Fbox_dom||Cupin_8||JHD||Leurich_rpt_Cyscon_subtyp
novel_181	ENSSSCG00000009393		EXPERA||EBP
novel_181	ENSSSCG00000038308	RANBP1	PHlike_dom_sf||Ran_bind_dom
novel_181	ENSSSCG00000017607	TMEM100	TMEM100
novel_181	ENSSSCG00000048138	PERCC1
novel_181	ENSSSCG00000023887	VSX1	Homeoboxlike_sf||CVC||Homeobox_CS||Homeobox_dom
novel_181	ENSSSCG00000010496	TCTN3	Tectonic||DUF1619
novel_181	ENSSSCG00000006321	FAM78B	FAM78||FAM78B
novel_181	ENSSSCG00000007151	CDC25B	MPI_Phosphatase||Rhodaneselike_dom||Rhodaneselike_dom_sf
novel_181	ENSSSCG00000021145	AP1S1	Clathrin_smchain_CS||Longinlike_dom_sf||AP_mu_sigma_su||AP_complex_ssu
novel_181	ENSSSCG00000023318	MARS1	Anticodon_Met||S15_NS1_RNAbd||MARS_N||Rossmannlike_a/b/a_fold||GlutathioneSTrfase_Clike||aatRNAsynth_I_CS||Methionyl/Leucyl_tRNA_Synth||MetRS_core||WHEPTRS_dom||MettRNA_ligase_1||MetRS_Zn||tRNAsynth_Ia_anticodonbd||Thioredoxinlike_sf||GlutathioneSTrfase_C_sf||MettRNA_synth
novel_181	ENSSSCG00000001523	GRM4	GPCR_3_9Cys_dom||GPCR_3_9Cys_sf||Peripla_BP_I||GPCR_3_C||ANF_ligbd_rcpt||GPCR_3_mtglu_rcpt||GPCR_3||GPCR_3_CS||GPCR_3_mtglu_rcpt_4
novel_181	ENSSSCG00000007151	CDC25B	MPI_Phosphatase||Rhodaneselike_dom||Rhodaneselike_dom_sf
novel_181	ENSSSCG00000013838	AKAP8L	ZF_C2H2_AKAP95||AKAP95
novel_181	ENSSSCG00000037777		LEM/LEMlike_dom_sf||Emerin||LEM_dom||LEM_emerin
novel_181	ENSSSCG00000023380	ISCU	NIF_FeS_clus_asmbl_NifU_N||ISC_FeS_clus_asmbl_IscU
novel_181	ENSSSCG00000037777		LEM/LEMlike_dom_sf||Emerin||LEM_dom||LEM_emerin
novel_181	ENSSSCG00000023318	MARS1	Anticodon_Met||S15_NS1_RNAbd||MARS_N||Rossmannlike_a/b/a_fold||GlutathioneSTrfase_Clike||aatRNAsynth_I_CS||Methionyl/Leucyl_tRNA_Synth||MetRS_core||WHEPTRS_dom||MettRNA_ligase_1||MetRS_Zn||tRNAsynth_Ia_anticodonbd||Thioredoxinlike_sf||GlutathioneSTrfase_C_sf||MettRNA_synth
novel_181	ENSSSCG00000016509	FMC1LUC7L2	Luc7rel
novel_181	ENSSSCG00000013838	AKAP8L	ZF_C2H2_AKAP95||AKAP95
novel_181	ENSSSCG00000016196	VIL1	Villin||Villin_headpiece_dom_sf||ADFH/Gelsolinlike_dom_sf||Villin_headpiece||Gelsolinlike_dom||Gelsolinlike_dom_sf||Villin/Gelsolin
novel_181	ENSSSCG00000013913	KLHL26	BTB/POZ_dom||Kelchtyp_bpropeller||BACK||BTBkelch_protein||Kelch_1||KLHL26||SKP1/BTB/POZ_sf
novel_181	ENSSSCG00000037777		LEM/LEMlike_dom_sf||Emerin||LEM_dom||LEM_emerin
[truncated: 165,998 more rows]
