# Supplementary material for: Differential MicroRNA Expression in Porcine Endometrium Related to Spontaneous Embryo Loss during Early Pregnancy
Source: Int J Mol Sci. 2022 Jul 24;23(15):8157. doi: 10.3390/ijms23158157 (PMC9331794; doi:10.3390/ijms23158157)
Supplement: Supplementary file 1 [file ijms-23-08157-s001.zip › Supplementary Table S8.xlsx]

## Sheet: Sheet1
Supplementary Table S8. Interaction between 4 core DEMs and differential expression mRNA
Number	miRNA	Target_mRNA	Target_gene	Gene_ID	Cor	P.value
1	ssc-miR-671-5p	ENSSSCT00000054266	ENSSSCG00000004023	CEP43	-0.905095	0.00198779
2	ssc-miR-671-5p	ENSSSCT00000057347	ENSSSCG00000035244	FOXB1	-0.841098	0.00887323
3	ssc-miR-671-5p	ENSSSCT00000041823	ENSSSCG00000040362	-	-0.915042	0.00143703
4	ssc-miR-671-5p	ENSSSCT00000038692	ENSSSCG00000004729	-	-0.913524	0.00151364
5	ssc-miR-671-5p	ENSSSCT00000062422	ENSSSCG00000004755	DLL4	-0.950262	0.000296259
6	ssc-miR-671-5p	ENSSSCT00000049810	ENSSSCG00000034239	ZNF189	-0.915704	0.00140439
7	ssc-miR-671-5p	ENSSSCT00000042495	ENSSSCG00000031669	DOLPP1	-0.92676	0.000928991
8	ssc-miR-671-5p	ENSSSCT00000044173	ENSSSCG00000005740	SARDH	-0.877611	0.00417283
9	ssc-miR-671-5p	ENSSSCT00000072271	ENSSSCG00000041954	-	-0.918866	0.0012553
10	ssc-miR-671-5p	ENSSSCT00000014195	ENSSSCG00000012985	LTBP3	-0.853456	0.00702829
11	ssc-miR-671-5p	ENSSSCT00000014296	ENSSSCG00000013078	-	-0.953384	0.000244476
12	ssc-miR-671-5p	ENSSSCT00000080723	ENSSSCG00000013593	-	-0.812015	0.0143543
13	ssc-miR-671-5p	ENSSSCT00000014836	ENSSSCG00000013584	PRR36	-0.922142	0.00111207
14	ssc-miR-671-5p	ENSSSCT00000014821	ENSSSCG00000013569	PEX11G	-0.800501	0.0169985
15	ssc-miR-671-5p	ENSSSCT00000085749	ENSSSCG00000013532	CAPS	-0.809587	0.0148885
16	ssc-miR-671-5p	ENSSSCT00000015336	ENSSSCG00000014039	RGS14	-0.949694	0.000306394
17	ssc-miR-671-5p	ENSSSCT00000082061	ENSSSCG00000014302	CDKL3	-0.856013	0.00668018
18	ssc-miR-671-5p	ENSSSCT00000079847	ENSSSCG00000043842	-	-0.911222	0.00163487
19	ssc-miR-671-5p	ENSSSCT00000060448	ENSSSCG00000030337	NYAP1	-0.973362	4.63e-05
20	ssc-miR-671-5p	ENSSSCT00000008473	ENSSSCG00000026457	GALNT17	-0.912278	0.00157848
21	ssc-miR-671-5p	ENSSSCT00000039158	ENSSSCG00000034774	TBX6	-0.867049	0.00530483
22	ssc-miR-671-5p	ENSSSCT00000008826	ENSSSCG00000008054	NTN3	-0.830086	0.0107542
23	ssc-miR-671-5p	ENSSSCT00000048851	ENSSSCG00000031216	HS3ST6	-0.844774	0.00829574
24	ssc-miR-671-5p	ENSSSCT00000090388	ENSSSCG00000047240	-	-0.966584	9.1e-05
25	ssc-miR-671-5p	ENSSSCT00000038253	ENSSSCG00000033099	ASPRV1	-0.803865	0.0161968
26	ssc-miR-671-5p	ENSSSCT00000060035	ENSSSCG00000038660	HAAO	-0.932274	0.000737697
27	ssc-miR-671-5p	ENSSSCT00000028161	ENSSSCG00000026367	IFT172	-0.927639	0.000896581
28	ssc-miR-671-5p	ENSSSCT00000067144	ENSSSCG00000033193	TPO	-0.921511	0.00113878
29	ssc-miR-671-5p	ENSSSCT00000006490	ENSSSCG00000005910	TMEM249	-0.880857	0.00385929
30	ssc-miR-671-5p	ENSSSCT00000064674	ENSSSCG00000006231	CHD7	-0.948093	0.000336177
31	ssc-miR-671-5p	ENSSSCT00000007131	ENSSSCG00000006511	RUSC1	-0.935588	0.000636235
32	ssc-miR-671-5p	ENSSSCT00000041873	ENSSSCG00000028606	ZBTB7B	-0.844347	0.00836146
33	ssc-miR-671-5p	ENSSSCT00000007248	ENSSSCG00000006614	THEM5	-0.907703	0.00183207
34	ssc-miR-671-5p	ENSSSCT00000007359	ENSSSCG00000006718	ZNF697	-0.904586	0.00201917
35	ssc-miR-671-5p	ENSSSCT00000000021	ENSSSCG00000000020	PHF21B	-0.828706	0.0110062
36	ssc-miR-671-5p	ENSSSCT00000000022	ENSSSCG00000000021	-	-0.939445	0.000530218
37	ssc-miR-671-5p	ENSSSCT00000037284	ENSSSCG00000000152	RBFOX2	-0.892772	0.00283966
38	ssc-miR-671-5p	ENSSSCT00000042524	ENSSSCG00000000252	KRT8	-0.941663	0.000474863
39	ssc-miR-671-5p	ENSSSCT00000055788	ENSSSCG00000031462	-	-0.891771	0.0029177
40	ssc-miR-671-5p	ENSSSCT00000056920	ENSSSCG00000038053	TK2	-0.846155	0.00808504
41	ssc-miR-671-5p	ENSSSCT00000059829	ENSSSCG00000003054	ZNF575	-0.833622	0.0101251
42	ssc-miR-671-5p	ENSSSCT00000003440	ENSSSCG00000003101	HIF3A	-0.901316	0.00222826
43	ssc-miR-671-5p	ENSSSCT00000040636	ENSSSCG00000003212	NAPSA	-0.86933	0.00504551
44	ssc-miR-671-5p	ENSSSCT00000065528	ENSSSCG00000003268	TSEN34	-0.92881	0.000854522
45	ssc-miR-671-5p	ENSSSCT00000003617	ENSSSCG00000003256	PRKCG	-0.886878	0.00331884
46	ssc-miR-671-5p	ENSSSCT00000056229	ENSSSCG00000037140	-	-0.954339	0.00022993
47	ssc-miR-671-5p	ENSSSCT00000085648	ENSSSCG00000031727	-	-0.906679	0.00189225
48	ssc-miR-671-5p	ENSSSCT00000035166	ENSSSCG00000003386	TNFRSF9	-0.840445	0.00897846
49	ssc-miR-671-5p	ENSSSCT00000003798	ENSSSCG00000003423	DRAXIN	-0.923485	0.00105661
50	ssc-miR-671-5p	ENSSSCT00000028664	ENSSSCG00000003551	PAQR7	-0.83621	0.00967989
51	ssc-miR-671-5p	ENSSSCT00000024600	ENSSSCG00000027401	OPRD1	-0.938374	0.000558384
52	ssc-miR-671-5p	ENSSSCT00000047968	ENSSSCG00000034923	ABHD16A	-0.831337	0.0105287
53	ssc-miR-671-5p	ENSSSCT00000066902	ENSSSCG00000043413	-	-0.885104	0.00347266
54	ssc-miR-671-5p	ENSSSCT00000053884	ENSSSCG00000027053	PACSIN1	-0.833974	0.0100638
55	ssc-miR-671-5p	ENSSSCT00000001965	ENSSSCG00000037646	DNAJA4	-0.974138	4.24e-05
56	ssc-miR-671-5p	ENSSSCT00000071533	ENSSSCG00000050527	-	-0.933931	0.000685743
57	ssc-miR-671-5p	ENSSSCT00000071900	ENSSSCG00000002241	NUTM1	-0.869029	0.0050793
58	ssc-miR-671-5p	ENSSSCT00000049966	ENSSSCG00000033093	RGS6	-0.822469	0.0121919
59	ssc-miR-671-5p	ENSSSCT00000002647	ENSSSCG00000002380	ZC2HC1C	-0.81623	0.0134557
60	ssc-miR-671-5p	ENSSSCT00000083233	ENSSSCG00000002450	SLC24A4	-0.929513	0.0008299
61	ssc-miR-671-5p	ENSSSCT00000009516	ENSSSCG00000008698	RGS12	-0.938909	0.000544186
62	ssc-miR-671-5p	ENSSSCT00000040828	ENSSSCG00000008710	JAKMIP1	-0.915115	0.00143338
63	ssc-miR-671-5p	ENSSSCT00000076466	ENSSSCG00000008709	-	-0.90263	0.00214265
64	ssc-miR-671-5p	ENSSSCT00000009547	ENSSSCG00000008727	MSX1	-0.861212	0.00600697
65	ssc-miR-671-5p	ENSSSCT00000022915	ENSSSCG00000028983	TBC1D1	-0.837071	0.00953457
66	ssc-miR-671-5p	ENSSSCT00000026309	ENSSSCG00000029348	THAP6	-0.872984	0.0046473
67	ssc-miR-671-5p	ENSSSCT00000029141	ENSSSCG00000027874	-	-0.950415	0.000293553
68	ssc-miR-671-5p	ENSSSCT00000016120	ENSSSCG00000014769	-	-0.852203	0.00720289
69	ssc-miR-671-5p	ENSSSCT00000069425	ENSSSCG00000014934	CHORDC1	-0.912961	0.00154273
70	ssc-miR-671-5p	ENSSSCT00000016571	ENSSSCG00000015205	HEPACAM	-0.924605	0.00101176
71	ssc-miR-671-5p	ENSSSCT00000016671	ENSSSCG00000015300	ZNF804B	-0.968895	7.35e-05
72	ssc-miR-671-5p	ENSSSCT00000038194	ENSSSCG00000039234	-	-0.891098	0.00297085
73	ssc-miR-671-5p	ENSSSCT00000058078	ENSSSCG00000034746	CAPN8	-0.947649	0.000344744
74	ssc-miR-671-5p	ENSSSCT00000040901	ENSSSCG00000017177	-	-0.889142	0.0031291
75	ssc-miR-671-5p	ENSSSCT00000062031	ENSSSCG00000034779	NT5C3B	-0.903406	0.00209304
76	ssc-miR-671-5p	ENSSSCT00000019074	ENSSSCG00000017520	LRRC46	-0.858923	0.00629774
77	ssc-miR-671-5p	ENSSSCT00000019169	ENSSSCG00000017608	-	-0.891969	0.00290212
78	ssc-miR-671-5p	ENSSSCT00000030882	ENSSSCG00000017895	RABEP1	-0.897769	0.00247046
79	ssc-miR-671-5p	ENSSSCT00000073505	ENSSSCG00000017915	VMO1	-0.86168	0.00594863
80	ssc-miR-671-5p	ENSSSCT00000019543	ENSSSCG00000021363	CHD3	-0.937898	0.000571225
81	ssc-miR-671-5p	ENSSSCT00000086736	ENSSSCG00000018029	-	-0.827122	0.0113
82	ssc-miR-671-5p	ENSSSCT00000040727	ENSSSCG00000031076	MAPK7	-0.871081	0.00485208
83	ssc-miR-671-5p	ENSSSCT00000012520	ENSSSCG00000011440	SEMA3G	-0.915879	0.00139585
84	ssc-miR-671-5p	ENSSSCT00000077179	ENSSSCG00000011455	CACNA1D	-0.939248	0.000535332
85	ssc-miR-671-5p	ENSSSCT00000058066	ENSSSCG00000031557	CHCHD6	-0.855844	0.00670283
86	ssc-miR-671-5p	ENSSSCT00000061010	ENSSSCG00000038056	-	-0.965825	9.72e-05
87	ssc-miR-671-5p	ENSSSCT00000050113	ENSSSCG00000009631	PEBP4	-0.896246	0.00257951
88	ssc-miR-671-5p	ENSSSCT00000010803	ENSSSCG00000009856	NOS1	-0.93247	0.000731425
89	ssc-miR-671-5p	ENSSSCT00000010980	ENSSSCG00000010023	PLA2G3	-0.826197	0.0114739
90	ssc-miR-671-5p	ENSSSCT00000011247	ENSSSCG00000010275	PCBD1	-0.898272	0.00243516
91	ssc-miR-671-5p	ENSSSCT00000011536	ENSSSCG00000010545	CPN1	-0.909423	0.00173388
92	ssc-miR-671-5p	ENSSSCT00000011768	ENSSSCG00000010756	MGMT	-0.899334	0.00236163
93	ssc-miR-671-5p	ENSSSCT00000011776	ENSSSCG00000010764	LRRC27	-0.834527	0.00996792
94	ssc-miR-671-5p	ENSSSCT00000049150	ENSSSCG00000015816	LETM2	-0.943471	0.000432673
95	ssc-miR-671-5p	ENSSSCT00000041838	ENSSSCG00000016109	ALS2	-0.951764	0.000270526
96	ssc-miR-671-5p	ENSSSCT00000029290	ENSSSCG00000024373	TRIP12	-0.957184	0.000189975
97	ssc-miR-671-5p	ENSSSCT00000066907	ENSSSCG00000016401	KIF1A	-0.902212	0.00216963
98	ssc-miR-671-5p	ENSSSCT00000058676	ENSSSCG00000032797	-	-0.961814	0.000135247
99	ssc-miR-671-5p	ENSSSCT00000088510	ENSSSCG00000016821	SLC45A2	-0.967308	8.52e-05
100	ssc-miR-671-5p	ENSSSCT00000018423	ENSSSCG00000016917	ANKRD55	-0.928591	0.000862256
101	ssc-miR-671-5p	ENSSSCT00000056879	ENSSSCG00000038248	LSM11	-0.856965	0.00655352
102	ssc-miR-671-5p	ENSSSCT00000049959	ENSSSCG00000007114	FOXA2	-0.863789	0.00569013
103	ssc-miR-671-5p	ENSSSCT00000050590	ENSSSCG00000007275	RALY	-0.893477	0.00278555
104	ssc-miR-671-5p	ENSSSCT00000044775	ENSSSCG00000038486	WDR60	-0.923452	0.00105796
105	ssc-miR-671-5p	ENSSSCT00000018028	ENSSSCG00000016557	CPA1	-0.833909	0.0100751
106	ssc-miR-671-5p	ENSSSCT00000018153	ENSSSCG00000016674	MINDY4	-0.861174	0.00601182
107	ssc-miR-671-5p	ENSSSCT00000080379	ENSSSCG00000016743	OGDH	-0.905165	0.00198352
108	ssc-miR-671-5p	ENSSSCT00000055622	ENSSSCG00000016743	OGDH	-0.945787	0.000382312
109	ssc-miR-671-5p	ENSSSCT00000084307	ENSSSCG00000016743	OGDH	-0.892952	0.00282577
110	ssc-miR-671-5p	ENSSSCT00000051477	ENSSSCG00000016743	OGDH	-0.830164	0.0107401
111	ssc-miR-671-5p	ENSSSCT00000033642	ENSSSCG00000012156	CDKL5	-0.946609	0.000365411
112	ssc-miR-671-5p	ENSSSCT00000035302	ENSSSCG00000012182	PCYT1B	-0.800878	0.0169074
113	ssc-miR-671-5p	ENSSSCT00000013344	ENSSSCG00000012199	NR0B1	-0.816457	0.0134081
114	ssc-miR-671-5p	ENSSSCT00000013943	ENSSSCG00000012753	CNGA2	-0.916822	0.00135045
115	ssc-miR-671-5p	ENSSSCT00000065172	ENSSSCG00000005858	RNF208	-0.865704	0.00546172
116	ssc-miR-671-5p	ENSSSCT00000046510	ENSSSCG00000038509	NOTCH1	-0.907904	0.00182044
117	ssc-miR-671-5p	ENSSSCT00000041833	ENSSSCG00000038178	FUT10	-0.894487	0.00270918
118	ssc-miR-671-5p	ENSSSCT00000083261	ENSSSCG00000023436	-	-0.94079	0.000496182
119	ssc-miR-671-5p	ENSSSCT00000040911	ENSSSCG00000013150	-	-0.960344	0.000151305
120	ssc-miR-885-3p	ENSSSCT00000067578	ENSSSCG00000049158	-	-0.924276	0.0010248
121	ssc-miR-885-3p	ENSSSCT00000033751	ENSSSCG00000025992	ENPP3	-0.944346	0.000413159
122	ssc-miR-885-3p	ENSSSCT00000029685	ENSSSCG00000005110	SYNE2	-0.962907	0.000124063
123	ssc-miR-885-3p	ENSSSCT00000006020	ENSSSCG00000005474	SAL1	-0.903432	0.00209144
124	ssc-miR-885-3p	ENSSSCT00000078071	ENSSSCG00000005626	FPGS	-0.882144	0.00373936
125	ssc-miR-885-3p	ENSSSCT00000042495	ENSSSCG00000031669	DOLPP1	-0.828734	0.0110011
126	ssc-miR-885-3p	ENSSSCT00000044021	ENSSSCG00000012854	RASSF7	-0.898264	0.00243573
127	ssc-miR-885-3p	ENSSSCT00000053522	ENSSSCG00000038304	-	-0.964761	0.000106525
128	ssc-miR-885-3p	ENSSSCT00000014493	ENSSSCG00000013269	MAPK8IP1	-0.896291	0.0025762
129	ssc-miR-885-3p	ENSSSCT00000015156	ENSSSCG00000013873	NR2F6	-0.941433	0.000480419
130	ssc-miR-885-3p	ENSSSCT00000024704	ENSSSCG00000027434	OLFM2	-0.94117	0.000486819
131	ssc-miR-885-3p	ENSSSCT00000040123	ENSSSCG00000023329	APC2	-0.828054	0.0111265
132	ssc-miR-885-3p	ENSSSCT00000048537	ENSSSCG00000023142	GAMT	-0.919332	0.00123422
133	ssc-miR-885-3p	ENSSSCT00000015610	ENSSSCG00000014287	SHROOM1	-0.943183	0.00043922
134	ssc-miR-885-3p	ENSSSCT00000031093	ENSSSCG00000026606	PAIP2	-0.960804	0.000146158
135	ssc-miR-885-3p	ENSSSCT00000025333	ENSSSCG00000027768	SLC29A4	-0.817361	0.0132206
136	ssc-miR-885-3p	ENSSSCT00000060448	ENSSSCG00000030337	NYAP1	-0.923132	0.00107101
137	ssc-miR-885-3p	ENSSSCT00000039158	ENSSSCG00000034774	TBX6	-0.914749	0.00145159
138	ssc-miR-885-3p	ENSSSCT00000058919	ENSSSCG00000038038	SBK1	-0.858846	0.00630771
139	ssc-miR-885-3p	ENSSSCT00000064617	ENSSSCG00000007941	CDIP1	-0.929128	0.000843312
140	ssc-miR-885-3p	ENSSSCT00000090413	ENSSSCG00000026248	-	-0.919468	0.0012281
141	ssc-miR-885-3p	ENSSSCT00000062961	ENSSSCG00000008040	TSC2	-0.833545	0.0101386
142	ssc-miR-885-3p	ENSSSCT00000039945	ENSSSCG00000008039	NTHL1	-0.947887	0.000340131
143	ssc-miR-885-3p	ENSSSCT00000038525	ENSSSCG00000039024	SPSB3	-0.809626	0.0148799
144	ssc-miR-885-3p	ENSSSCT00000008733	ENSSSCG00000007970	POLR3K	-0.888781	0.00315886
145	ssc-miR-885-3p	ENSSSCT00000067002	ENSSSCG00000045529	DNAH6	-0.956903	0.0001937
146	ssc-miR-885-3p	ENSSSCT00000060035	ENSSSCG00000038660	HAAO	-0.947753	0.000342733
147	ssc-miR-885-3p	ENSSSCT00000006473	ENSSSCG00000005894	ARHGAP39	-0.811593	0.0144463
148	ssc-miR-885-3p	ENSSSCT00000064674	ENSSSCG00000006231	CHD7	-0.903697	0.00207469
149	ssc-miR-885-3p	ENSSSCT00000006996	ENSSSCG00000006383	VANGL2	-0.886681	0.00333573
150	ssc-miR-885-3p	ENSSSCT00000007116	ENSSSCG00000006497	MEX3A	-0.909902	0.00170713
151	ssc-miR-885-3p	ENSSSCT00000041873	ENSSSCG00000028606	ZBTB7B	-0.906488	0.00190362
152	ssc-miR-885-3p	ENSSSCT00000023166	ENSSSCG00000021540	C2CD4D	-0.923733	0.00104657
153	ssc-miR-885-3p	ENSSSCT00000064517	ENSSSCG00000040334	CBX6	-0.922943	0.00107878
154	ssc-miR-885-3p	ENSSSCT00000057608	ENSSSCG00000000107	-	-0.931973	0.000747411
155	ssc-miR-885-3p	ENSSSCT00000061206	ENSSSCG00000025117	ATN1	-0.943737	0.000426667
156	ssc-miR-885-3p	ENSSSCT00000003006	ENSSSCG00000002712	LDHD	-0.919976	0.00120551
157	ssc-miR-885-3p	ENSSSCT00000047537	ENSSSCG00000027515	-	-0.932389	0.000734011
158	ssc-miR-885-3p	ENSSSCT00000036700	ENSSSCG00000038739	MYPOP	-0.908378	0.00179312
159	ssc-miR-885-3p	ENSSSCT00000003494	ENSSSCG00000003148	DBP	-0.856281	0.00664443
160	ssc-miR-885-3p	ENSSSCT00000040636	ENSSSCG00000003212	NAPSA	-0.835931	0.00972714
161	ssc-miR-885-3p	ENSSSCT00000065793	ENSSSCG00000033497	-	-0.958275	0.000175965
162	ssc-miR-885-3p	ENSSSCT00000055918	ENSSSCG00000032607	ALPL	-0.940235	0.000510047
163	ssc-miR-885-3p	ENSSSCT00000055926	ENSSSCG00000033546	UBXN11	-0.884481	0.0035277
164	ssc-miR-885-3p	ENSSSCT00000046917	ENSSSCG00000031977	PTCH2	-0.895269	0.002651
165	ssc-miR-885-3p	ENSSSCT00000034571	ENSSSCG00000001431	FKBPL	-0.916919	0.00134579
166	ssc-miR-885-3p	ENSSSCT00000029770	ENSSSCG00000025423	KCNK5	-0.925	0.000996262
167	ssc-miR-885-3p	ENSSSCT00000060977	ENSSSCG00000033214	GNMT	-0.954543	0.000226898
168	ssc-miR-885-3p	ENSSSCT00000060429	ENSSSCG00000001653	PEX6	-0.941938	0.000468275
169	ssc-miR-885-3p	ENSSSCT00000030706	ENSSSCG00000030196	CUL9	-0.875343	0.00440128
170	ssc-miR-885-3p	ENSSSCT00000055284	ENSSSCG00000036907	-	-0.846327	0.00805913
171	ssc-miR-885-3p	ENSSSCT00000002576	ENSSSCG00000002314	SMOC1	-0.900599	0.00227591
172	ssc-miR-885-3p	ENSSSCT00000002666	ENSSSCG00000002398	TMEM63C	-0.911309	0.00163017
173	ssc-miR-885-3p	ENSSSCT00000052715	ENSSSCG00000037035	UVSSA	-0.888073	0.00321782
174	ssc-miR-885-3p	ENSSSCT00000009510	ENSSSCG00000008692	ADD1	-0.885335	0.00345232
175	ssc-miR-885-3p	ENSSSCT00000015925	ENSSSCG00000014575	-	-0.831712	0.010462
176	ssc-miR-885-3p	ENSSSCT00000041549	ENSSSCG00000037537	-	-0.868884	0.00509558
177	ssc-miR-885-3p	ENSSSCT00000058555	ENSSSCG00000015129	ARHGEF12	-0.906657	0.00189352
178	ssc-miR-885-3p	ENSSSCT00000027719	ENSSSCG00000021573	KCNJ5	-0.868001	0.00519556
179	ssc-miR-885-3p	ENSSSCT00000081981	ENSSSCG00000024288	STUM	-0.898754	0.00240158
180	ssc-miR-885-3p	ENSSSCT00000063602	ENSSSCG00000039013	NOTUM	-0.856362	0.00663354
181	ssc-miR-885-3p	ENSSSCT00000040901	ENSSSCG00000017177	-	-0.992336	1.12e-06
182	ssc-miR-885-3p	ENSSSCT00000019088	ENSSSCG00000017534	HOXB3	-0.961307	0.000140655
183	ssc-miR-885-3p	ENSSSCT00000019094	ENSSSCG00000017540	HOXB5	-0.929138	0.000842975
184	ssc-miR-885-3p	ENSSSCT00000019297	ENSSSCG00000017730	CDK5R1	-0.891987	0.0029007
185	ssc-miR-885-3p	ENSSSCT00000049367	ENSSSCG00000017804	ABR	-0.87709	0.0042246
186	ssc-miR-885-3p	ENSSSCT00000019563	ENSSSCG00000017978	ALOX15B	-0.902262	0.00216641
187	ssc-miR-885-3p	ENSSSCT00000051175	ENSSSCG00000037557	DRC3	-0.831453	0.0105081
188	ssc-miR-885-3p	ENSSSCT00000012468	ENSSSCG00000011390	IP6K1	-0.930214	0.000805796
189	ssc-miR-885-3p	ENSSSCT00000012683	ENSSSCG00000011587	EFCAB12	-0.900378	0.00229073
190	ssc-miR-885-3p	ENSSSCT00000024978	ENSSSCG00000028031	HDAC11	-0.877077	0.00422585
191	ssc-miR-885-3p	ENSSSCT00000058066	ENSSSCG00000031557	CHCHD6	-0.977051	2.97e-05
192	ssc-miR-885-3p	ENSSSCT00000046992	ENSSSCG00000033815	SST	-0.945458	0.000389219
193	ssc-miR-885-3p	ENSSSCT00000055170	ENSSSCG00000023762	TRPM2	-0.928852	0.000853029
194	ssc-miR-885-3p	ENSSSCT00000050066	ENSSSCG00000035269	NXNL2	-0.941973	0.000467449
195	ssc-miR-885-3p	ENSSSCT00000045352	ENSSSCG00000010133	ARVCF	-0.931293	0.000769653
196	ssc-miR-885-3p	ENSSSCT00000011247	ENSSSCG00000010275	PCBD1	-0.937783	0.00057434
197	ssc-miR-885-3p	ENSSSCT00000011294	ENSSSCG00000010317	DUPD1	-0.893178	0.00280842
198	ssc-miR-885-3p	ENSSSCT00000049468	ENSSSCG00000038355	SP5	-0.852236	0.00719833
199	ssc-miR-885-3p	ENSSSCT00000091074	ENSSSCG00000016215	-	-0.913295	0.00152542
200	ssc-miR-885-3p	ENSSSCT00000058676	ENSSSCG00000032797	-	-0.94574	0.000383297
201	ssc-miR-885-3p	ENSSSCT00000007811	ENSSSCG00000007139	ADRA1D	-0.917651	0.00131131
202	ssc-miR-885-3p	ENSSSCT00000056818	ENSSSCG00000037562	SLC2A4RG	-0.898882	0.00239274
203	ssc-miR-885-3p	ENSSSCT00000017887	ENSSSCG00000016426	-	-0.963776	0.00011563
204	ssc-miR-885-3p	ENSSSCT00000018044	ENSSSCG00000016574	KCP	-0.937076	0.000593828
205	ssc-miR-885-3p	ENSSSCT00000077092	ENSSSCG00000027063	DPY19L1	-0.946156	0.00037467
206	ssc-miR-885-3p	ENSSSCT00000060844	ENSSSCG00000035093	KIF26A	-0.936315	0.000615292
207	ssc-miR-885-3p	ENSSSCT00000060010	ENSSSCG00000032509	LRRC26	-0.875043	0.00443208
208	ssc-miR-885-3p	ENSSSCT00000041360	ENSSSCG00000040845	AGPAT2	-0.96278	0.000125333
209	ssc-miR-885-3p	ENSSSCT00000040911	ENSSSCG00000013150	-	-0.955087	0.000218938
210	ssc-miR-365-5p	ENSSSCT00000067578	ENSSSCG00000049158	-	-0.846149	0.00808605
211	ssc-miR-365-5p	ENSSSCT00000004825	ENSSSCG00000004366	BVES	-0.84495	0.00826865
212	ssc-miR-365-5p	ENSSSCT00000006357	ENSSSCG00000005781	TARS3	-0.835303	0.00983451
213	ssc-miR-365-5p	ENSSSCT00000005485	ENSSSCG00000004973	UACA	-0.857263	0.00651421
214	ssc-miR-365-5p	ENSSSCT00000005752	ENSSSCG00000005219	CDC37L1	-0.882727	0.00368576
215	ssc-miR-365-5p	ENSSSCT00000052417	ENSSSCG00000027045	LRRC56	-0.839524	0.00912816
216	ssc-miR-365-5p	ENSSSCT00000056115	ENSSSCG00000012941	SLC29A2	-0.85832	0.00637589
217	ssc-miR-365-5p	ENSSSCT00000042335	ENSSSCG00000040416	-	-0.853842	0.00697498
218	ssc-miR-365-5p	ENSSSCT00000014251	ENSSSCG00000013038	-	-0.889525	0.00309764
219	ssc-miR-365-5p	ENSSSCT00000083030	ENSSSCG00000013915	CRTC1	-0.857846	0.00643766
220	ssc-miR-365-5p	ENSSSCT00000032462	ENSSSCG00000024810	PRAM1	-0.829429	0.0108737
221	ssc-miR-365-5p	ENSSSCT00000014821	ENSSSCG00000013569	PEX11G	-0.83296	0.0102411
222	ssc-miR-365-5p	ENSSSCT00000060388	ENSSSCG00000038954	PLIN3	-0.824045	0.0118851
223	ssc-miR-365-5p	ENSSSCT00000022339	ENSSSCG00000026387	-	-0.861025	0.00603038
224	ssc-miR-365-5p	ENSSSCT00000066373	ENSSSCG00000036549	DPYSL3	-0.817807	0.0131287
225	ssc-miR-365-5p	ENSSSCT00000022811	ENSSSCG00000026422	GPER1	-0.87	0.00497091
226	ssc-miR-365-5p	ENSSSCT00000006459	ENSSSCG00000005880	-	-0.819878	0.0127071
227	ssc-miR-365-5p	ENSSSCT00000061510	ENSSSCG00000031717	ADCY8	-0.823656	0.0119602
228	ssc-miR-365-5p	ENSSSCT00000089765	ENSSSCG00000046234	-	-0.86129	0.0059973
229	ssc-miR-365-5p	ENSSSCT00000006919	ENSSSCG00000006312	GPA33	-0.864683	0.00558273
230	ssc-miR-365-5p	ENSSSCT00000023166	ENSSSCG00000021540	C2CD4D	-0.861477	0.00597386
231	ssc-miR-365-5p	ENSSSCT00000057803	ENSSSCG00000006766	PHTF1	-0.979777	2.04e-05
232	ssc-miR-365-5p	ENSSSCT00000057608	ENSSSCG00000000107	-	-0.82821	0.0110976
233	ssc-miR-365-5p	ENSSSCT00000024761	ENSSSCG00000030076	SLC6A13	-0.831882	0.0104316
234	ssc-miR-365-5p	ENSSSCT00000028695	ENSSSCG00000023526	RAPGEF3	-0.871085	0.00485159
235	ssc-miR-365-5p	ENSSSCT00000056229	ENSSSCG00000037140	-	-0.839988	0.00905243
236	ssc-miR-365-5p	ENSSSCT00000003798	ENSSSCG00000003423	DRAXIN	-0.875149	0.00442113
237	ssc-miR-365-5p	ENSSSCT00000066817	ENSSSCG00000003463	AGMAT	-0.861888	0.00592282
238	ssc-miR-365-5p	ENSSSCT00000055926	ENSSSCG00000033546	UBXN11	-0.818297	0.0130281
239	ssc-miR-365-5p	ENSSSCT00000042541	ENSSSCG00000031300	AGBL4	-0.834988	0.00988842
240	ssc-miR-365-5p	ENSSSCT00000088937	ENSSSCG00000033259	ARMH1	-0.875732	0.00436149
241	ssc-miR-365-5p	ENSSSCT00000001514	ENSSSCG00000001391	CCHCR1	-0.839999	0.0090507
242	ssc-miR-365-5p	ENSSSCT00000046957	ENSSSCG00000001567	CPNE5	-0.866458	0.00537341
243	ssc-miR-365-5p	ENSSSCT00000001961	ENSSSCG00000001755	HYKK	-0.874237	0.00451553
244	ssc-miR-365-5p	ENSSSCT00000002525	ENSSSCG00000002267	RGMA	-0.836273	0.00966919
245	ssc-miR-365-5p	ENSSSCT00000037713	ENSSSCG00000022986	CCSER1	-0.803562	0.0162681
246	ssc-miR-365-5p	ENSSSCT00000016571	ENSSSCG00000015205	HEPACAM	-0.818525	0.0129816
247	ssc-miR-365-5p	ENSSSCT00000016635	ENSSSCG00000015266	FMO4	-0.878161	0.00411857
248	ssc-miR-365-5p	ENSSSCT00000040438	ENSSSCG00000015271	PRELP	-0.803378	0.0163115
249	ssc-miR-365-5p	ENSSSCT00000031911	ENSSSCG00000020963	EPDR1	-0.865756	0.00545556
250	ssc-miR-365-5p	ENSSSCT00000012006	ENSSSCG00000010969	GALT	-0.87414	0.00452569
251	ssc-miR-365-5p	ENSSSCT00000053441	ENSSSCG00000017983	PER1	-0.826245	0.0114649
252	ssc-miR-365-5p	ENSSSCT00000012283	ENSSSCG00000011217	NEK10	-0.801628	0.0167272
253	ssc-miR-365-5p	ENSSSCT00000078211	ENSSSCG00000011234	CMTM7	-0.818681	0.0129498
254	ssc-miR-365-5p	ENSSSCT00000012641	ENSSSCG00000011551	TADA3	-0.872883	0.00465795
255	ssc-miR-365-5p	ENSSSCT00000012897	ENSSSCG00000026516	EPHB3	-0.81021	0.0147503
256	ssc-miR-365-5p	ENSSSCT00000077672	ENSSSCG00000025436	ILDR1	-0.875673	0.00436756
257	ssc-miR-365-5p	ENSSSCT00000010983	ENSSSCG00000010026	PIK3IP1	-0.853109	0.00707632
258	ssc-miR-365-5p	ENSSSCT00000063693	ENSSSCG00000010106	-	-0.837317	0.00949317
259	ssc-miR-365-5p	ENSSSCT00000064437	ENSSSCG00000010507	TLL2	-0.841186	0.00885901
260	ssc-miR-365-5p	ENSSSCT00000011536	ENSSSCG00000010545	CPN1	-0.836889	0.00956511
261	ssc-miR-365-5p	ENSSSCT00000053119	ENSSSCG00000010581	PSD	-0.865682	0.00546433
262	ssc-miR-365-5p	ENSSSCT00000017148	ENSSSCG00000015748	CSMD1	-0.85639	0.0066299
263	ssc-miR-365-5p	ENSSSCT00000007772	ENSSSCG00000007100	SLC24A3	-0.896703	0.00254646
264	ssc-miR-365-5p	ENSSSCT00000045654	ENSSSCG00000032946	-	-0.871651	0.00479012
265	ssc-miR-365-5p	ENSSSCT00000073248	ENSSSCG00000012576	CHRDL1	-0.867111	0.00529769
266	ssc-miR-365-5p	ENSSSCT00000035618	ENSSSCG00000012576	CHRDL1	-0.853144	0.00707147
267	ssc-miR-365-5p	ENSSSCT00000041360	ENSSSCG00000040845	AGPAT2	-0.879777	0.00396183
268	ssc-miR-205	ENSSSCT00000006361	ENSSSCG00000005785	PCSK6	-0.833276	0.0101856
269	ssc-miR-205	ENSSSCT00000065911	ENSSSCG00000005455	SVEP1	-0.874947	0.004442
270	ssc-miR-205	ENSSSCT00000003167	ENSSSCG00000002866	CEBPA	-0.853285	0.00705189
271	ssc-miR-205	ENSSSCT00000031859	ENSSSCG00000025499	-	-0.949077	0.000317642
272	ssc-miR-205	ENSSSCT00000003995	ENSSSCG00000003600	TINAGL1	-0.932265	0.000738007
273	ssc-miR-205	ENSSSCT00000002753	ENSSSCG00000002478	SERPINA12	-0.897002	0.00252499
274	ssc-miR-205	ENSSSCT00000012958	ENSSSCG00000011846	SLC51A	-0.968883	7.36e-05
275	ssc-miR-205	ENSSSCT00000030625	ENSSSCG00000025086	-	-0.894457	0.00271146
