# Supplementary material for: Differential MicroRNA Expression in Porcine Endometrium Related to Spontaneous Embryo Loss during Early Pregnancy
Source: Int J Mol Sci. 2022 Jul 24;23(15):8157. doi: 10.3390/ijms23158157 (PMC9331794; doi:10.3390/ijms23158157)
Supplement: Supplementary file 1 [file ijms-23-08157-s001.zip › Supplementary Table S9.xlsx]

## Sheet: Sheet1
Supplementary Table S9. Top 60 terms of GO enrichment analysis of target genes of DEMs
GO_Term	Ontology	Description	GeneRatio	Bgratio	Pvalue	P.adjust	Qvalue	GeneID	Count
GO:0060562	biological_process	epithelial tube morphogenesis	11/168	96/6333	4.13e-05	0.0205418	0.0188196	ST14/MTHFR/AR/SOX17/DLL4/RGMA/TGFB1/WNT2/TBX2/BMP2/FKBPL	11
GO:0009888	biological_process	tissue development	26/168	440/6333	8.19e-05	0.0325873	0.0298552	CYP26B1/MAFF/ST14/IQGAP3/MTHFR/AR/BVES/SOX17/DLL4/RGMA/TLL2/SNX19/TGFB1/SEMA3G/FOXA2/ALPK2/UPK3A/WNT2/MYCL/BARX2/TBX2/BMP2/NPHP1/FKBPL/HOXB5/EGR2	26
GO:0042168	biological_process	heme metabolic process	4/168	12/6333	0.000200268	0.0529239	0.0484868	HMBS/ALAS2/HMOX1/HMOX2	4
GO:0060429	biological_process	epithelium development	18/168	265/6333	0.000208792	0.0529239	0.0484868	CYP26B1/MAFF/ST14/IQGAP3/MTHFR/AR/SOX17/DLL4/RGMA/TGFB1/UPK3A/WNT2/MYCL/TBX2/BMP2/NPHP1/FKBPL/HOXB5	18
GO:0002009	biological_process	morphogenesis of an epithelium	12/168	136/6333	0.000239612	0.0529239	0.0484868	ST14/MTHFR/AR/SOX17/DLL4/RGMA/TGFB1/WNT2/TBX2/BMP2/NPHP1/FKBPL	12
GO:0007517	biological_process	muscle organ development	9/168	80/6333	0.000241822	0.0529239	0.0484868	CYP26B1/MAFF/BVES/DLL4/TLL2/TGFB1/WNT2/BMP2/EGR2	9
GO:0050767	biological_process	regulation of neurogenesis	9/168	81/6333	0.000265949	0.0529239	0.0484868	LRP8/PRTG/DLL4/GPER1/TGFB1/SEMA3G/WNT2/BMP2/EGR2	9
GO:0061061	biological_process	muscle structure development	13/168	160/6333	0.000299949	0.0542635	0.0497141	CYP26B1/MAFF/BVES/DLL4/CD53/TLL2/TGFB1/ALPK2/WNT2/BARX2/TBX2/BMP2/EGR2	13
GO:0051960	biological_process	regulation of nervous system development	10/168	102/6333	0.00034269	0.0568295	0.0520649	LRP8/PRTG/DLL4/EPHB3/GPER1/TGFB1/SEMA3G/WNT2/BMP2/EGR2	10
GO:0006778	biological_process	porphyrin-containing compound metabolic process	4/168	14/6333	0.000388477	0.0594669	0.0544812	HMBS/ALAS2/HMOX1/HMOX2	4
GO:0033013	biological_process	tetrapyrrole metabolic process	4/168	15/6333	0.000518845	0.0688335	0.0630624	HMBS/ALAS2/HMOX1/HMOX2	4
GO:0110110	biological_process	positive regulation of animal organ morphogenesis	4/168	15/6333	0.000518845	0.0688335	0.0630624	AR/TGFB1/WNT2/BMP2	4
GO:0016331	biological_process	morphogenesis of embryonic epithelium	6/168	40/6333	0.000578671	0.0719723	0.0659381	ST14/MTHFR/AR/RGMA/TGFB1/WNT2	6
GO:0051094	biological_process	positive regulation of developmental process	19/168	318/6333	0.000703658	0.0792807	0.0726338	CYP26B1/LRP8/IQGAP3/ZHX3/AR/CEBPA/SOX17/EPHB3/CD53/GPER1/CPNE5/SYT17/IL1A/TGFB1/WNT2/RRAS/TBX2/BMP2/EGR2	19
GO:0009968	biological_process	negative regulation of signal transduction	18/168	294/6333	0.000734984	0.0792807	0.0726338	CYP26B1/FOXM1/DUSP26/AR/IGF1/SOX17/DLL4/NME5/GPER1/CHRDL1/HMOX1/RGS14/NR0B1/ALPK2/BMP2/MAPK8IP1/APC2/TSC2	18
GO:0007519	biological_process	skeletal muscle tissue development	6/168	42/6333	0.000756951	0.0792807	0.0726338	CYP26B1/MAFF/BVES/TLL2/TGFB1/EGR2	6
GO:0048585	biological_process	negative regulation of response to stimulus	21/168	373/6333	0.000798992	0.0794997	0.0728345	CYP26B1/FOXM1/DUSP26/AR/IGF1/SOX17/DLL4/NME5/GPER1/RGMA/CHRDL1/HMOX1/C5AR2/RGS14/SEMA3G/NR0B1/ALPK2/BMP2/MAPK8IP1/APC2/TSC2	21
GO:1905330	biological_process	regulation of morphogenesis of an epithelium	5/168	29/6333	0.00087687	0.0830939	0.0761273	AR/TGFB1/WNT2/TBX2/FKBPL	5
GO:0060538	biological_process	skeletal muscle organ development	6/168	44/6333	0.000974974	0.0881908	0.0807969	CYP26B1/MAFF/BVES/TLL2/TGFB1/EGR2	6
GO:0048738	biological_process	cardiac muscle tissue development	6/168	45/6333	0.00110063	0.0934985	0.0856595	DLL4/TGFB1/ALPK2/WNT2/TBX2/BMP2	6
GO:0016328	cellular_component	lateral plasma membrane	3/177	15/7501	0.00476873	0.948977	0.948977	IQGAP3/BVES/VANGL1	3
GO:0043073	cellular_component	germ cell nucleus	2/177	11/7501	0.0264758	0.960982	0.960982	CDK1/REC8	2
GO:0031226	cellular_component	intrinsic component of plasma membrane	15/177	371/7501	0.028759	0.960982	0.960982	AVPR2/EPHB3/CD53/GPA33/OPRD1/SLC24A4/SEMA3G/KCNK5/UPK3A/BMP2/NCF4/ITGA2B/KCNJ5/ADRA1D/CLCN5	15
GO:0009986	cellular_component	cell surface	9/177	188/7501	0.0335912	0.960982	0.960982	LRP8/BTNL9/RGMA/ANXA9/TGFB1/TNFRSF9/WNT2/BMP2/LY9	9
GO:0030054	cellular_component	cell junction	17/177	449/7501	0.0356738	0.960982	0.960982	LRP8/C4A/IQGAP3/TMED9/ARVCF/BVES/TP53BP2/CD53/GPER1/ANXA9/RGS14/FOXA2/NECTIN1/NPHP1/MAPK8IP1/OLFM2/CLCN5	17
GO:0070382	cellular_component	exocytic vesicle	4/177	53/7501	0.0358134	0.960982	0.960982	TMED9/IGF1/SYT17/CLCN5	4
GO:0005887	cellular_component	integral component of plasma membrane	14/177	352/7501	0.0383082	0.960982	0.960982	AVPR2/EPHB3/CD53/GPA33/SLC24A4/SEMA3G/KCNK5/UPK3A/BMP2/NCF4/ITGA2B/KCNJ5/ADRA1D/CLCN5	14
GO:0099503	cellular_component	secretory vesicle	6/177	120/7501	0.0640346	0.960982	0.960982	TMED9/IGF1/SYT17/NAPSA/SCG5/CLCN5	6
GO:0005911	cellular_component	cell-cell junction	6/177	123/7501	0.0704099	0.960982	0.960982	IQGAP3/ARVCF/BVES/CD53/NECTIN1/NPHP1	6
GO:0120114	cellular_component	Sm-like protein family complex	3/177	41/7501	0.0716947	0.960982	0.960982	CLNS1A/HEXIM1/EFTUD2	3
GO:0005788	cellular_component	endoplasmic reticulum lumen	2/177	23/7501	0.101435	0.960982	0.960982	PDIA6/MZB1	2
GO:0009925	cellular_component	basal plasma membrane	3/177	51/7501	0.118558	0.960982	0.960982	SLC51A/C5AR2/ALPK2	3
GO:0036126	cellular_component	sperm flagellum	2/177	26/7501	0.124567	0.960982	0.960982	DEFB1/NME5	2
GO:0045178	cellular_component	basal part of cell	3/177	54/7501	0.134385	0.960982	0.960982	SLC51A/C5AR2/ALPK2	3
GO:0072686	cellular_component	mitotic spindle	2/177	28/7501	0.140621	0.960982	0.960982	CDC6/TADA3	2
GO:0097729	cellular_component	9+2 motile cilium	2/177	28/7501	0.140621	0.960982	0.960982	DEFB1/NME5	2
GO:0045202	cellular_component	synapse	10/177	288/7501	0.142723	0.960982	0.960982	LRP8/C4A/TMED9/GPER1/ANXA9/RGS14/NECTIN1/MAPK8IP1/OLFM2/CLCN5	10
GO:0031514	cellular_component	motile cilium	3/177	57/7501	0.150895	0.960982	0.960982	DEFB1/NME5/NPHP1	3
GO:0001650	cellular_component	fibrillar center	2/177	30/7501	0.157088	0.960982	0.960982	IP6K1/HOXB5	2
GO:0005901	cellular_component	caveola	2/177	30/7501	0.157088	0.960982	0.960982	LRP8/BVES	2
GO:0030215	molecular_function	semaphorin receptor binding	4/187	10/6990	9.18225e-05	0.0300259	0.0295765	SEMA3B/SEMA4C/SEMA3G/SEMA3F	4
GO:0001228	molecular_function	DNA-binding transcription activator activity, RNA polymerase II-specific	9/187	126/6990	0.00647049	0.483436	0.4762	MAFF/AR/ZNF784/CEBPA/SOX17/BARX2/DBP/HOXB5/EGR2	9
GO:0001216	molecular_function	DNA-binding transcription activator activity	9/187	129/6990	0.00752169	0.483436	0.4762	MAFF/AR/ZNF784/CEBPA/SOX17/BARX2/DBP/HOXB5/EGR2	9
GO:0004497	molecular_function	monooxygenase activity	6/187	65/6990	0.00755009	0.483436	0.4762	CYP26B1/FMO2/CYP2C42/HMOX1/PCBD1/HMOX2	6
GO:0008134	molecular_function	transcription factor binding	8/187	107/6990	0.00770879	0.483436	0.4762	AR/TP53BP2/CEBPA/SOX17/CRTC1/TADA3/FOXA2/NR0B1	8
GO:0072341	molecular_function	modified amino acid binding	4/187	31/6990	0.00887039	0.483436	0.4762	MTHFR/SYT17/ANXA9/GNMT	4
GO:0003700	molecular_function	DNA-binding transcription factor activity	21/187	471/6990	0.0140312	0.54616	0.537984	FOSL2/MAFF/FOXM1/THRA/ZHX3/AR/ZNF784/SPDEF/CEBPA/SOX17/FOXO4/ZNF697/ZNF575/MSX1/FOXA2/MYCL/BARX2/TBX2/DBP/HOXB5/EGR2	21
GO:0005544	molecular_function	calcium-dependent phospholipid binding	3/187	21/6990	0.0175745	0.54616	0.537984	CPNE5/SYT17/ANXA9	3
GO:0050660	molecular_function	flavin adenine dinucleotide binding	4/187	40/6990	0.0214004	0.54616	0.537984	MTHFR/FMO2/DHCR24/TXNRD1	4
GO:0016705	molecular_function	oxidoreductase activity, acting on paired donors, with incorporation or reduction of molecular oxygen	6/187	86/6990	0.0271989	0.54616	0.537984	CYP26B1/FMO2/CYP2C42/HMOX1/PCBD1/HMOX2	6
GO:0004181	molecular_function	metallocarboxypeptidase activity	2/187	10/6990	0.027815	0.54616	0.537984	CPA1/CPN1	2
GO:0008013	molecular_function	beta-catenin binding	3/187	25/6990	0.0281181	0.54616	0.537984	AR/SOX17/APC2	3
GO:0015297	molecular_function	antiporter activity	3/187	25/6990	0.0281181	0.54616	0.537984	SLC24A4/SLC37A2/CLCN5	3
GO:0000981	molecular_function	DNA-binding transcription factor activity, RNA polymerase II-specific	17/187	391/6990	0.0321396	0.54616	0.537984	MAFF/THRA/ZHX3/AR/ZNF784/CEBPA/SOX17/ZNF697/ZNF575/MSX1/FOXA2/MYCL/BARX2/TBX2/DBP/HOXB5/EGR2	17
GO:0005242	molecular_function	inward rectifier potassium channel activity	2/187	11/6990	0.0334065	0.54616	0.537984	KCNJ14/KCNJ5	2
GO:0000977	molecular_function	RNA polymerase II transcription regulatory region sequence-specific DNA binding	16/187	366/6990	0.0355297	0.54616	0.537984	MAFF/FOXM1/THRA/AR/ZNF784/CEBPA/SOX17/ZNF697/ZNF575/FOXA2/MYCL/BARX2/TBX2/DBP/HOXB5/EGR2	16
GO:0003707	molecular_function	steroid hormone receptor activity	2/187	12/6990	0.0393941	0.54616	0.537984	GPER1/PAQR7	2
GO:0015298	molecular_function	solute:cation antiporter activity	2/187	12/6990	0.0393941	0.54616	0.537984	SLC24A4/CLCN5	2
GO:0003682	molecular_function	chromatin binding	8/187	147/6990	0.0430882	0.54616	0.537984	KLHDC3/AR/CEBPA/ZNF692/CDK1/REC8/BARX2/EGR2	8
GO:0030544	molecular_function	Hsp70 protein binding	2/187	13/6990	0.0457529	0.54616	0.537984	CDK1/DNAJA4	2
